# Supplementary material for: Small-area deprivation measure datasets for Scotland, 2001 and 2011
Source: Data Brief. 2016 Apr 30;7:1682–6. doi: 10.1016/j.dib.2016.04.060 (PMC5063812; doi:10.1016/j.dib.2016.04.060)
Supplement: Supplementary file 1 — Supplementary material [file mmc1.zip]

Archive with 4 entries (3 files):
- Supplement/
- Supplement/Table_1_deprivation_measure_data_2001_dz.csv
- Supplement/Table_2_deprivation_measure_data_2011_dz.csv
- Supplement/Table_3_deprivation_measure_data_dictionary.csv
