# Supplementary material for: Small-area deprivation measure datasets for Scotland, 2001 and 2011
Source: Data Brief. 2016 Apr 30;7:1682–6. doi: 10.1016/j.dib.2016.04.060 (PMC5063812; doi:10.1016/j.dib.2016.04.060)
Supplement: Supplementary file 1 — Supplementary material [file mmc1.zip › Supplement/Table_1_deprivation_measure_data_2001_dz.csv]

datazone	all.hh_all_0_15	all.hh_all_16_34	all.hh_all_35_49	all.hh_all_50_59	all.hh_all_60_64	all.hh_all_65_84	all.hh_all_85	all.hh_all_total	all.hh_F_0_15	all.hh_F_16_34	all.hh_F_35_49	all.hh_F_50_59	all.hh_F_60_64	all.hh_F_65_84	all.hh_F_85	all.hh_F_total	all.hh_M_0_15	all.hh_M_16_34	all.hh_M_35_49	all.hh_M_50_59	all.hh_M_60_64	all.hh_M_65_84	all.hh_M_85	all.hh_M_total	limited.lot_all_0_15	limited.lot_all_16_34	limited.lot_all_35_49	limited.lot_all_50_59	limited.lot_all_60_64	limited.lot_all_65_84	limited.lot_all_85	limited.lot_all_total	limited.lot_F_0_15	limited.lot_F_16_34	limited.lot_F_35_49	limited.lot_F_50_59	limited.lot_F_60_64	limited.lot_F_65_84	limited.lot_F_85	limited.lot_F_total	limited.lot_M_0_15	limited.lot_M_16_34	limited.lot_M_35_49	limited.lot_M_50_59	limited.lot_M_60_64	limited.lot_M_65_84	limited.lot_M_85	limited.lot_M_total	not.lilmited_all_0_15
S01000001	172	232	210	95	35	92	10	846	81	108	103	50	14	59	6	421	91	124	107	45	21	33	4	425	7	12	21	11	8	38	6	103	5	4	7	6	3	26	3	54	2	8	14	5	5	12	3	49	165
S01000002	167	306	160	36	6	11	1	687	90	156	70	17	3	7	1	344	77	150	90	19	3	4	0	343	6	11	9	5	1	5	1	38	5	5	3	3	0	4	1	21	1	6	6	2	1	1	0	17	161
S01000003	234	252	267	45	11	27	2	838	105	133	124	20	7	13	2	404	129	119	143	25	4	14	0	434	8	13	15	9	2	12	1	60	5	8	5	5	2	6	1	32	3	5	10	4	0	6	0	28	226
S01000004	145	212	187	57	9	26	5	641	66	103	89	25	5	11	4	303	79	109	98	32	4	15	1	338	7	7	7	9	3	11	1	45	2	6	1	4	2	3	0	18	5	1	6	5	1	8	1	27	138
S01000005	133	226	163	68	21	49	3	663	63	124	73	29	8	32	3	332	70	102	90	39	13	17	0	331	3	8	13	13	7	23	3	70	0	6	6	5	4	13	3	37	3	2	7	8	3	10	0	33	130
S01000006	97	117	135	73	44	115	12	593	42	52	74	36	23	69	11	307	55	65	61	37	21	46	1	286	1	7	10	18	15	52	8	111	0	3	7	9	6	34	7	66	1	4	3	9	9	18	1	45	96
S01000007	142	135	175	129	69	163	17	830	60	69	87	67	45	89	13	430	82	66	88	62	24	74	4	400	2	7	18	20	16	66	13	142	1	3	10	13	10	35	10	82	1	4	8	7	6	31	3	60	140
S01000008	84	140	130	72	28	117	13	584	45	57	68	43	12	70	6	301	39	83	62	29	16	47	7	283	5	13	13	15	8	50	8	112	2	5	7	9	6	27	4	60	3	8	6	6	2	23	4	52	79
S01000009	144	138	184	103	50	84	3	706	61	66	89	48	26	46	2	338	83	72	95	55	24	38	1	368	6	5	15	24	14	36	1	101	1	2	9	17	8	21	1	59	5	3	6	7	6	15	0	42	138
S01000010	110	118	195	82	23	37	3	568	57	57	98	40	8	21	2	283	53	61	97	42	15	16	1	285	4	2	13	6	6	18	2	51	2	1	7	1	1	8	1	21	2	1	6	5	5	10	1	30	106
S01000011	205	174	241	133	53	66	5	877	96	85	127	63	31	32	2	436	109	89	114	70	22	34	3	441	25	24	16	16	7	22	2	112	11	10	8	7	4	10	0	50	14	14	8	9	3	12	2	62	180
S01000012	170	200	221	140	61	77	3	872	77	100	107	71	30	36	2	423	93	100	114	69	31	41	1	449	6	7	16	20	17	28	2	96	1	4	11	13	7	13	2	51	5	3	5	7	10	15	0	45	164
S01000013	182	177	204	146	43	137	9	898	89	90	108	71	25	67	6	456	93	87	96	75	18	70	3	442	6	12	22	13	12	59	6	130	1	7	10	6	7	27	4	62	5	5	12	7	5	32	2	68	176
S01000014	187	226	258	141	29	72	6	919	92	107	140	65	17	44	5	470	95	119	118	76	12	28	1	449	2	15	26	23	5	30	5	106	0	3	13	11	2	21	4	54	2	12	13	12	3	9	1	52	185
S01000015	147	231	223	39	8	7	0	655	67	121	105	16	6	4	0	319	80	110	118	23	2	3	0	336	8	10	13	5	1	4	0	41	4	8	8	3	1	2	0	26	4	2	5	2	0	2	0	15	139
S01000016	134	115	134	89	30	53	5	560	66	58	67	45	18	26	4	284	68	57	67	44	12	27	1	276	23	13	15	16	7	18	4	96	10	3	7	7	5	8	3	43	13	10	8	9	2	10	1	53	111
S01000017	159	264	242	127	41	99	5	937	76	128	122	65	25	57	3	476	83	136	120	62	16	42	2	461	5	10	17	23	12	52	3	122	2	7	9	13	8	31	2	72	3	3	8	10	4	21	1	50	154
S01000018	90	160	153	114	30	28	2	577	49	83	76	63	13	11	1	296	41	77	77	51	17	17	1	281	4	10	11	24	12	14	1	76	3	5	9	13	3	5	1	39	1	5	2	11	9	9	0	37	86
S01000019	152	94	157	68	43	69	5	588	90	47	80	42	26	31	1	317	62	47	77	26	17	38	4	271	7	3	5	9	8	26	4	62	5	0	3	7	3	11	1	30	2	3	2	2	5	15	3	32	145
S01000020	148	123	197	122	37	134	44	805	65	57	99	52	17	92	39	421	83	66	98	70	20	42	5	384	4	7	37	35	8	61	32	184	3	6	19	11	4	47	28	118	1	1	18	24	4	14	4	66	144
S01000021	170	172	217	100	61	138	4	862	76	83	108	54	31	72	4	428	94	89	109	46	30	66	0	434	15	5	30	29	20	62	3	164	6	1	18	17	11	33	3	89	9	4	12	12	9	29	0	75	155
S01000022	165	87	191	127	39	108	12	729	77	33	107	62	21	54	9	363	88	54	84	65	18	54	3	366	5	6	9	12	3	22	7	64	2	3	7	5	2	12	5	36	3	3	2	7	1	10	2	28	160
S01000023	232	130	252	93	35	59	4	805	106	66	125	47	16	31	1	392	126	64	127	46	19	28	3	413	6	3	9	14	8	13	3	56	3	2	6	7	3	7	0	28	3	1	3	7	5	6	3	28	226
S01000024	133	94	142	67	13	36	3	488	72	50	71	29	5	21	3	251	61	44	71	38	8	15	0	237	1	4	4	10	2	15	3	39	1	1	2	5	0	9	3	21	0	3	2	5	2	6	0	18	132
S01000025	210	162	239	145	32	59	3	850	97	90	124	72	15	27	2	427	113	72	115	73	17	32	1	423	4	18	12	14	5	16	2	71	1	13	7	7	4	11	2	45	3	5	5	7	1	5	0	26	206
S01000026	188	186	187	107	46	205	11	930	99	99	102	54	32	112	8	506	89	87	85	53	14	93	3	424	16	21	30	38	16	98	9	228	5	14	16	14	10	55	7	121	11	7	14	24	6	43	2	107	172
S01000027	147	128	193	147	57	136	7	815	64	56	105	72	29	74	4	404	83	72	88	75	28	62	3	411	3	6	12	16	12	34	7	90	0	3	6	6	6	20	4	45	3	3	6	10	6	14	3	45	144
S01000028	181	195	216	83	54	230	10	969	97	102	111	49	34	122	4	519	84	93	105	34	20	108	6	450	15	21	40	20	18	98	6	218	6	12	22	9	11	49	2	111	9	9	18	11	7	49	4	107	166
S01000029	263	103	261	94	9	12	0	742	131	57	134	40	5	6	0	373	132	46	127	54	4	6	0	369	3	4	5	6	0	3	0	21	1	1	2	3	0	2	0	9	2	3	3	3	0	1	0	12	260
S01000030	102	82	109	37	41	125	4	500	44	42	59	19	27	66	1	258	58	40	50	18	14	59	3	242	8	10	16	8	12	53	4	111	4	5	12	5	4	29	1	60	4	5	4	3	8	24	3	51	94
S01000031	192	135	224	100	52	136	27	866	90	68	115	52	26	79	20	450	102	67	109	48	26	57	7	416	4	7	13	14	8	61	20	127	1	1	8	8	5	38	16	77	3	6	5	6	3	23	4	50	188
S01000032	182	180	227	145	84	260	11	1089	102	96	112	75	45	151	5	586	80	84	115	70	39	109	6	503	9	12	36	33	32	122	7	251	5	8	16	19	17	65	2	132	4	4	20	14	15	57	5	119	173
S01000033	179	161	144	70	51	167	24	796	91	92	74	41	25	112	14	449	88	69	70	29	26	55	10	347	9	23	26	23	18	95	21	215	3	8	16	14	7	71	12	131	6	15	10	9	11	24	9	84	170
S01000034	223	134	254	141	49	112	12	925	113	66	133	70	27	61	8	478	110	68	121	71	22	51	4	447	1	5	7	16	7	39	8	83	1	4	5	8	3	21	6	48	0	1	2	8	4	18	2	35	222
S01000035	163	261	205	121	84	166	9	1009	77	124	116	66	42	95	7	527	86	137	89	55	42	71	2	482	15	24	26	26	28	65	5	189	7	13	15	13	11	36	5	100	8	11	11	13	17	29	0	89	148
S01000036	138	129	164	83	42	133	13	702	71	67	86	34	31	77	8	374	67	62	78	49	11	56	5	328	5	14	23	26	17	78	10	173	4	6	12	9	12	38	7	88	1	8	11	17	5	40	3	85	133
S01000037	126	213	183	87	42	79	6	736	64	91	97	44	21	51	3	371	62	122	86	43	21	28	3	365	7	25	21	26	16	42	5	142	2	9	13	15	6	28	3	76	5	16	8	11	10	14	2	66	119
S01000038	155	174	205	108	57	153	2	854	83	85	109	59	31	86	2	455	72	89	96	49	26	67	0	399	7	16	14	27	21	72	1	158	2	8	11	15	8	34	1	79	5	8	3	12	13	38	0	79	148
S01000039	190	251	197	72	44	174	14	942	94	124	104	38	27	99	10	496	96	127	93	34	17	75	4	446	10	26	36	25	13	90	11	211	5	15	15	13	7	57	8	120	5	11	21	12	6	33	3	91	180
S01000040	204	197	233	102	70	157	7	970	97	106	114	56	40	88	5	506	107	91	119	46	30	69	2	464	15	25	28	26	27	84	5	210	8	11	13	18	19	49	4	122	7	14	15	8	8	35	1	88	189
S01000041	113	151	169	143	57	171	23	827	51	60	89	77	34	95	18	424	62	91	80	66	23	76	5	403	6	12	15	34	16	79	15	177	4	5	8	15	10	43	12	97	2	7	7	19	6	36	3	80	107
S01000042	144	200	175	94	31	128	18	790	66	91	102	50	16	80	14	419	78	109	73	44	15	48	4	371	5	14	16	21	11	66	11	144	2	8	6	13	6	42	10	87	3	6	10	8	5	24	1	57	139
S01000043	74	282	152	74	37	178	40	837	30	130	73	33	19	113	26	424	44	152	79	41	18	65	14	413	4	14	19	16	17	97	28	195	0	7	7	9	9	61	19	112	4	7	12	7	8	36	9	83	70
S01000044	175	201	179	111	47	202	31	946	89	88	86	58	24	123	24	492	86	113	93	53	23	79	7	454	11	27	39	42	20	105	25	269	3	7	22	23	12	66	20	153	8	20	17	19	8	39	5	116	164
S01000045	90	99	136	86	38	125	7	581	48	52	72	39	23	64	2	300	42	47	64	47	15	61	5	281	2	2	12	7	13	42	6	84	1	1	6	4	7	21	2	42	1	1	6	3	6	21	4	42	88
S01000046	138	113	171	106	55	166	14	763	76	55	90	59	27	93	11	411	62	58	81	47	28	73	3	352	2	1	9	12	10	59	7	100	2	1	4	7	6	36	6	62	0	0	5	5	4	23	1	38	136
S01000047	54	213	119	81	44	209	31	751	24	100	58	45	27	119	19	392	30	113	61	36	17	90	12	359	2	21	21	25	25	110	22	226	1	11	10	16	14	64	14	130	1	10	11	9	11	46	8	96	52
S01000048	151	209	250	108	38	153	16	925	77	102	120	50	18	87	13	467	74	107	130	58	20	66	3	458	5	5	13	14	5	56	8	106	2	4	4	8	0	38	8	64	3	1	9	6	5	18	0	42	146
S01000049	125	133	167	113	38	143	18	737	54	63	86	61	22	84	14	384	71	70	81	52	16	59	4	353	0	8	9	9	8	67	13	114	0	3	4	4	5	38	9	63	0	5	5	5	3	29	4	51	125
S01000050	102	107	149	88	40	95	7	588	51	53	78	47	17	58	6	310	51	54	71	41	23	37	1	278	2	6	14	16	8	34	5	85	0	3	7	7	3	20	4	44	2	3	7	9	5	14	1	41	100
S01000051	126	113	157	109	31	238	14	788	74	61	77	53	19	140	11	435	52	52	80	56	12	98	3	353	11	6	11	23	7	84	11	153	6	3	9	13	6	44	9	90	5	3	2	10	1	40	2	63	115
S01000052	146	150	150	87	38	102	4	677	75	69	85	43	21	59	2	354	71	81	65	44	17	43	2	323	10	22	30	36	14	57	4	173	3	6	17	18	7	29	2	82	7	16	13	18	7	28	2	91	136
S01000053	121	347	222	76	32	184	40	1022	62	151	105	32	17	124	34	525	59	196	117	44	15	60	6	497	1	8	16	15	10	101	35	186	0	2	9	3	5	73	31	123	1	6	7	12	5	28	4	63	120
S01000054	127	98	147	92	47	219	47	777	63	54	75	49	26	140	37	444	64	44	72	43	21	79	10	333	3	3	10	13	9	100	41	179	0	1	4	8	5	68	34	120	3	2	6	5	4	32	7	59	124
S01000055	169	217	151	81	21	61	11	711	95	118	79	39	10	36	8	385	74	99	72	42	11	25	3	326	9	31	33	19	6	30	7	135	3	13	16	8	4	17	5	66	6	18	17	11	2	13	2	69	160
S01000056	238	164	272	172	51	140	12	1049	126	74	137	84	30	80	8	539	112	90	135	88	21	60	4	510	4	6	12	20	10	51	6	109	2	3	3	13	4	25	5	55	2	3	9	7	6	26	1	54	234
S01000057	189	173	141	82	43	69	3	700	82	93	76	37	19	37	1	345	107	80	65	45	24	32	2	355	13	15	33	38	21	33	2	155	7	8	18	22	9	16	0	80	6	7	15	16	12	17	2	75	176
S01000058	166	115	202	86	40	89	5	703	84	60	97	44	22	44	3	354	82	55	105	42	18	45	2	349	2	5	13	4	16	36	2	78	2	1	6	3	10	13	2	37	0	4	7	1	6	23	0	41	164
S01000059	131	192	210	124	32	91	5	785	65	88	99	62	21	44	5	384	66	104	111	62	11	47	0	401	2	7	12	15	5	37	5	83	1	2	6	11	5	18	5	48	1	5	6	4	0	19	0	35	129
S01000060	160	178	128	48	24	38	1	577	75	89	65	18	8	20	1	276	85	89	63	30	16	18	0	301	10	29	26	20	8	20	1	114	4	7	14	6	0	14	1	46	6	22	12	14	8	6	0	68	150
S01000061	127	162	219	117	71	237	22	955	61	71	109	53	41	136	14	485	66	91	110	64	30	101	8	470	5	10	14	9	11	80	13	142	1	3	7	5	5	43	8	72	4	7	7	4	6	37	5	70	122
S01000062	116	447	220	84	33	75	15	990	46	203	105	41	18	42	10	465	70	244	115	43	15	33	5	525	2	12	11	13	9	24	12	83	1	6	4	4	4	14	9	42	1	6	7	9	5	10	3	41	114
S01000063	169	240	248	108	43	125	11	944	82	110	114	54	26	77	7	470	87	130	134	54	17	48	4	474	5	6	15	13	10	43	7	99	3	4	8	7	6	30	3	61	2	2	7	6	4	13	4	38	164
S01000064	101	166	153	71	39	109	9	648	55	77	81	32	22	60	7	334	46	89	72	39	17	49	2	314	7	14	15	21	14	55	9	135	3	6	7	8	5	31	7	67	4	8	8	13	9	24	2	68	94
S01000065	75	407	192	121	43	97	12	947	42	209	85	57	19	53	9	474	33	198	107	64	24	44	3	473	1	22	19	13	15	38	11	119	0	10	8	6	5	22	9	60	1	12	11	7	10	16	2	59	74
S01000066	73	285	184	91	36	74	7	750	32	143	78	47	18	38	5	361	41	142	106	44	18	36	2	389	3	24	29	27	14	37	5	139	1	9	14	14	6	19	4	67	2	15	15	13	8	18	1	72	70
S01000067	132	179	205	102	53	198	24	893	62	71	98	47	33	124	22	457	70	108	107	55	20	74	2	436	5	4	14	12	12	77	14	138	2	0	3	7	6	50	13	81	3	4	11	5	6	27	1	57	127
S01000068	151	204	191	86	36	136	20	824	65	84	97	41	13	89	15	404	86	120	94	45	23	47	5	420	3	7	10	11	14	57	14	116	2	3	6	6	3	40	11	71	1	4	4	5	11	17	3	45	148
S01000069	116	166	133	86	35	140	8	684	64	89	68	43	21	84	7	376	52	77	65	43	14	56	1	308	5	19	23	30	16	74	7	174	2	9	11	15	11	41	7	96	3	10	12	15	5	33	0	78	111
S01000070	144	186	120	75	38	76	7	646	66	108	67	41	20	41	5	348	78	78	53	34	18	35	2	298	11	20	25	21	10	27	6	120	3	10	12	12	6	14	4	61	8	10	13	9	4	13	2	59	133
S01000071	145	247	126	84	32	97	9	740	74	149	65	46	15	55	7	411	71	98	61	38	17	42	2	329	11	32	25	35	13	64	5	185	6	16	15	18	6	38	3	102	5	16	10	17	7	26	2	83	134
S01000072	118	150	162	119	45	201	37	832	61	94	88	60	23	111	27	464	57	56	74	59	22	90	10	368	2	10	16	15	13	100	31	187	1	7	8	8	5	57	21	107	1	3	8	7	8	43	10	80	116
S01000073	122	109	146	88	33	97	16	611	59	51	78	41	23	61	12	325	63	58	68	47	10	36	4	286	2	6	11	11	6	34	10	80	1	1	7	10	4	22	8	53	1	5	4	1	2	12	2	27	120
S01000074	202	193	153	86	35	88	6	763	103	113	77	42	14	55	5	409	99	80	76	44	21	33	1	354	10	15	33	38	19	49	4	168	3	10	17	19	7	30	3	89	7	5	16	19	12	19	1	79	192
S01000075	30	248	87	47	17	105	13	547	14	127	35	23	7	76	10	292	16	121	52	24	10	29	3	255	3	8	6	5	8	47	8	85	0	3	4	4	3	32	6	52	3	5	2	1	5	15	2	33	27
S01000076	139	104	164	121	61	176	5	770	76	49	80	63	29	96	5	398	63	55	84	58	32	80	0	372	0	7	8	12	10	57	3	97	0	4	6	7	4	35	3	59	0	3	2	5	6	22	0	38	139
S01000077	171	239	261	108	34	83	13	909	76	118	129	53	19	55	9	459	95	121	132	55	15	28	4	450	4	7	13	22	9	34	8	97	0	2	5	10	5	20	6	48	4	5	8	12	4	14	2	49	167
S01000078	71	418	193	59	23	47	6	817	39	207	73	27	13	23	6	388	32	211	120	32	10	24	0	429	3	42	38	22	4	20	6	135	2	22	12	7	1	9	6	59	1	20	26	15	3	11	0	76	68
S01000079	113	461	191	84	14	49	8	920	57	219	80	42	7	28	7	440	56	242	111	42	7	21	1	480	5	33	6	15	1	34	5	99	1	16	4	7	0	19	4	51	4	17	2	8	1	15	1	48	108
S01000080	79	440	192	92	37	69	17	926	31	201	77	47	16	43	11	426	48	239	115	45	21	26	6	500	2	11	19	12	10	29	13	96	1	5	7	6	5	21	8	53	1	6	12	6	5	8	5	43	77
S01000081	164	172	242	132	49	131	34	924	75	87	118	64	28	81	23	476	89	85	124	68	21	50	11	448	2	4	15	14	12	60	27	134	0	1	11	7	9	38	20	86	2	3	4	7	3	22	7	48	162
S01000082	175	240	193	101	45	144	30	928	74	125	91	53	23	88	22	476	101	115	102	48	22	56	8	452	10	25	37	33	23	82	25	235	2	8	15	19	8	55	18	125	8	17	22	14	15	27	7	110	165
S01000083	138	258	188	72	14	81	6	757	65	133	87	27	9	46	4	371	73	125	101	45	5	35	2	386	6	13	12	14	4	37	2	88	2	5	6	4	3	22	1	43	4	8	6	10	1	15	1	45	132
S01000084	74	331	177	72	24	49	12	739	36	175	75	31	10	31	9	367	38	156	102	41	14	18	3	372	0	42	30	19	10	29	9	139	0	21	12	5	3	17	7	65	0	21	18	14	7	12	2	74	74
S01000085	22	397	88	39	16	34	4	600	8	178	36	14	8	17	3	264	14	219	52	25	8	17	1	336	3	23	12	8	4	15	2	67	0	8	4	0	1	7	2	22	3	15	8	8	3	8	0	45	19
S01000086	89	297	167	75	12	40	15	695	50	132	76	38	4	26	10	336	39	165	91	37	8	14	5	359	3	11	9	11	4	19	8	65	1	5	6	6	1	12	6	37	2	6	3	5	3	7	2	28	86
S01000087	106	113	141	81	17	110	14	582	57	47	72	37	10	60	9	292	49	66	69	44	7	50	5	290	4	6	9	8	6	36	10	79	1	0	6	5	3	20	8	43	3	6	3	3	3	16	2	36	102
S01000088	53	321	143	54	18	27	5	621	30	158	65	20	8	16	4	301	23	163	78	34	10	11	1	320	1	11	15	6	4	9	5	51	1	7	11	3	2	4	4	32	0	4	4	3	2	5	1	19	52
S01000089	157	155	213	139	72	216	10	962	74	78	111	71	37	115	6	492	83	77	102	68	35	101	4	470	4	4	8	17	14	61	8	116	0	1	3	9	6	27	5	51	4	3	5	8	8	34	3	65	153
S01000090	108	322	199	79	29	55	8	800	51	134	93	36	16	31	6	367	57	188	106	43	13	24	2	433	0	9	11	9	7	27	5	68	0	4	6	5	2	13	3	33	0	5	5	4	5	14	2	35	108
S01000091	56	539	171	87	11	56	7	927	27	258	81	34	7	31	5	443	29	281	90	53	4	25	2	484	1	22	12	25	2	22	4	88	1	14	3	7	1	10	2	38	0	8	9	18	1	12	2	50	55
S01000092	32	555	150	43	10	56	5	851	11	262	50	16	5	33	4	381	21	293	100	27	5	23	1	470	0	27	9	11	4	16	3	70	0	16	3	2	1	12	3	37	0	11	6	9	3	4	0	33	32
S01000093	75	284	110	38	13	22	2	544	34	131	55	17	4	10	1	252	41	153	55	21	9	12	1	292	2	7	11	5	1	10	2	38	0	4	4	3	0	3	1	15	2	3	7	2	1	7	1	23	73
S01000094	26	394	89	25	11	29	1	575	7	154	30	15	7	15	1	229	19	240	59	10	4	14	0	346	2	13	6	5	5	13	1	45	0	3	4	3	3	6	1	20	2	10	2	2	2	7	0	25	24
S01000095	80	316	165	54	15	58	15	703	39	145	68	23	7	39	13	334	41	171	97	31	8	19	2	369	0	8	7	9	6	30	9	69	0	2	1	1	1	19	9	33	0	6	6	8	5	11	0	36	80
S01000096	86	113	118	101	57	204	27	706	46	54	64	51	30	125	18	388	40	59	54	50	27	79	9	318	2	23	23	26	19	86	21	200	0	11	10	13	10	56	14	114	2	12	13	13	9	30	7	86	84
S01000097	207	207	265	144	45	107	20	995	102	84	127	59	22	59	13	466	105	123	138	85	23	48	7	529	5	5	15	9	8	34	11	87	2	0	6	3	4	19	7	41	3	5	9	6	4	15	4	46	202
S01000098	52	557	158	69	27	51	0	914	25	245	60	21	9	21	0	381	27	312	98	48	18	30	0	533	2	32	18	24	11	27	0	114	0	15	9	5	1	14	0	44	2	17	9	19	10	13	0	70	50
S01000099	123	124	183	109	45	154	24	762	62	64	95	53	25	87	16	402	61	60	88	56	20	67	8	360	4	4	6	7	8	53	18	100	2	3	4	2	4	30	14	59	2	1	2	5	4	23	4	41	119
S01000100	32	471	104	40	9	38	1	695	15	211	49	16	2	28	1	322	17	260	55	24	7	10	0	373	1	24	8	9	5	17	1	65	0	13	6	5	1	10	1	36	1	11	2	4	4	7	0	29	31
S01000101	150	281	225	99	23	89	18	885	80	140	105	45	11	53	12	446	70	141	120	54	12	36	6	439	3	15	13	7	3	35	15	91	1	8	9	4	1	22	11	56	2	7	4	3	2	13	4	35	147
S01000102	60	289	127	95	29	142	5	747	30	128	58	46	14	90	5	371	30	161	69	49	15	52	0	376	4	23	29	29	8	69	3	165	3	8	15	11	3	37	3	80	1	15	14	18	5	32	0	85	56
S01000103	48	348	111	36	8	46	6	603	26	149	47	13	5	27	3	270	22	199	64	23	3	19	3	333	2	12	7	4	3	20	4	52	2	3	5	1	2	11	1	25	0	9	2	3	1	9	3	27	46
S01000104	159	128	189	137	39	148	19	819	84	75	97	73	17	85	8	439	75	53	92	64	22	63	11	380	3	5	5	14	8	52	10	97	2	4	0	7	4	31	5	53	1	1	5	7	4	21	5	44	156
S01000105	156	229	206	124	57	107	6	885	77	112	115	67	31	62	4	468	79	117	91	57	26	45	2	417	2	13	9	22	11	25	4	86	0	8	6	13	4	16	2	49	2	5	3	9	7	9	2	37	154
S01000106	192	124	218	83	27	53	9	706	98	57	110	38	14	35	4	356	94	67	108	45	13	18	5	350	1	5	11	9	3	14	7	50	1	1	6	4	1	10	4	27	0	4	5	5	2	4	3	23	191
S01000107	47	603	138	56	14	30	1	889	25	287	56	16	8	15	1	408	22	316	82	40	6	15	0	481	1	28	22	16	7	19	1	94	0	13	9	5	5	10	1	43	1	15	13	11	2	9	0	51	46
S01000108	65	224	154	63	25	97	10	638	28	96	62	29	12	58	6	291	37	128	92	34	13	39	4	347	3	19	21	16	9	55	5	128	2	7	9	8	3	30	2	61	1	12	12	8	6	25	3	67	62
S01000109	34	463	123	83	29	141	12	885	16	203	50	39	15	93	9	425	18	260	73	44	14	48	3	460	2	25	16	26	13	76	10	168	1	15	8	11	6	50	7	98	1	10	8	15	7	26	3	70	32
S01000110	104	118	135	123	58	226	36	800	50	55	63	67	26	144	27	432	54	63	72	56	32	82	9	368	3	8	10	22	27	108	26	204	2	3	5	11	11	74	20	126	1	5	5	11	16	34	6	78	101
S01000111	126	219	193	100	23	85	8	754	60	104	85	51	11	57	5	373	66	115	108	49	12	28	3	381	4	3	19	7	3	36	3	75	2	1	10	5	1	26	2	47	2	2	9	2	2	10	1	28	122
S01000112	124	455	179	77	17	101	17	970	51	219	85	35	4	68	12	474	73	236	94	42	13	33	5	496	15	35	47	31	9	57	9	203	6	15	23	15	1	37	6	103	9	20	24	16	8	20	3	100	109
S01000113	120	113	156	65	15	68	8	545	55	61	80	36	6	43	6	287	65	52	76	29	9	25	2	258	3	2	9	12	5	23	6	60	1	2	5	9	1	14	4	36	2	0	4	3	4	9	2	24	117
S01000114	153	187	147	58	25	52	5	627	71	113	62	29	14	29	3	321	82	74	85	29	11	23	2	306	12	24	33	22	12	26	3	132	3	14	15	11	6	15	2	66	9	10	18	11	6	11	1	66	141
S01000115	144	198	163	87	40	221	20	873	61	108	81	40	22	122	15	449	83	90	82	47	18	99	5	424	9	21	30	22	14	116	16	228	4	12	15	12	8	60	13	124	5	9	15	10	6	56	3	104	135
S01000116	58	546	171	50	11	52	5	893	31	271	70	19	4	35	5	435	27	275	101	31	7	17	0	458	2	23	16	8	2	17	5	73	1	12	5	4	1	12	5	40	1	11	11	4	1	5	0	33	56
S01000117	211	212	249	115	33	131	36	987	113	90	135	54	19	89	28	528	98	122	114	61	14	42	8	459	5	11	11	10	9	60	26	132	1	3	7	4	4	41	20	80	4	8	4	6	5	19	6	52	206
S01000118	121	164	130	77	42	126	14	674	53	88	67	41	25	77	7	358	68	76	63	36	17	49	7	316	5	17	22	14	19	48	12	137	0	12	9	5	11	29	6	72	5	5	13	9	8	19	6	65	116
S01000119	42	413	121	71	24	102	13	786	19	213	57	33	11	62	11	406	23	200	64	38	13	40	2	380	1	33	30	25	11	55	6	161	0	16	15	8	6	32	5	82	1	17	15	17	5	23	1	79	41
S01000120	70	268	119	39	14	52	12	574	35	122	58	21	5	30	11	282	35	146	61	18	9	22	1	292	0	14	13	7	1	22	10	67	0	9	6	4	0	13	9	41	0	5	7	3	1	9	1	26	70
S01000121	128	125	185	108	46	152	16	760	70	65	98	50	26	86	9	404	58	60	87	58	20	66	7	356	9	9	28	27	14	64	10	161	5	5	14	13	9	37	8	91	4	4	14	14	5	27	2	70	119
S01000122	167	212	146	80	27	118	14	764	95	107	80	41	14	79	12	428	72	105	66	39	13	39	2	336	8	15	18	20	16	77	8	162	4	10	9	12	11	48	8	102	4	5	9	8	5	29	0	60	159
S01000123	128	135	187	79	36	79	4	648	61	76	92	38	22	39	2	330	67	59	95	41	14	40	2	318	3	8	16	11	8	31	2	79	1	5	8	8	3	16	0	41	2	3	8	3	5	15	2	38	125
S01000124	43	607	160	55	18	93	9	985	21	288	63	26	12	55	5	470	22	319	97	29	6	38	4	515	4	33	22	18	10	48	8	143	0	15	7	8	6	33	4	73	4	18	15	10	4	15	4	70	39
S01000125	105	439	137	89	41	107	16	934	57	239	64	44	21	69	11	505	48	200	73	45	20	38	5	429	6	34	31	40	17	71	12	211	3	18	17	24	7	47	9	125	3	16	14	16	10	24	3	86	99
S01000126	52	385	123	62	35	171	33	861	25	179	48	30	19	116	26	443	27	206	75	32	16	55	7	418	2	27	38	18	20	112	26	243	0	8	15	8	12	76	20	139	2	19	23	10	8	36	6	104	50
S01000127	161	173	218	111	36	96	3	798	77	81	113	54	18	57	2	402	84	92	105	57	18	39	1	396	6	3	13	8	5	40	3	78	2	1	9	6	2	22	2	44	4	2	4	2	3	18	1	34	155
S01000128	41	613	157	54	27	35	3	930	16	310	66	18	11	21	2	444	25	303	91	36	16	14	1	486	3	41	44	22	13	18	1	142	1	18	19	7	7	10	1	63	2	23	25	15	6	8	0	79	38
S01000129	22	452	48	19	4	4	0	549	9	211	21	7	1	3	0	252	13	241	27	12	3	1	0	297	0	12	2	4	1	2	0	21	0	6	1	1	0	2	0	10	0	6	1	3	1	0	0	11	22
S01000130	71	401	153	67	35	131	7	865	34	200	76	31	18	81	6	446	37	201	77	36	17	50	1	419	1	29	31	24	13	73	6	177	0	16	16	12	7	47	5	103	1	13	15	12	6	26	1	74	70
S01000131	85	237	150	67	21	70	29	659	39	128	68	33	12	45	25	350	46	109	82	34	9	25	4	309	2	3	9	6	4	33	17	74	0	1	4	3	1	21	15	45	2	2	5	3	3	12	2	29	83
S01000132	68	395	149	71	21	64	8	776	33	223	64	39	13	39	6	417	35	172	85	32	8	25	2	359	4	13	9	13	7	23	8	77	2	8	2	8	3	15	6	44	2	5	7	5	4	8	2	33	64
S01000133	164	165	161	88	43	110	6	737	70	88	83	48	24	58	6	377	94	77	78	40	19	52	0	360	11	12	25	20	19	49	6	142	4	6	14	11	12	26	6	79	7	6	11	9	7	23	0	63	153
S01000134	178	214	163	51	31	123	2	762	81	117	75	28	21	69	1	392	97	97	88	23	10	54	1	370	9	25	29	19	18	63	1	164	3	13	17	12	10	37	1	93	6	12	12	7	8	26	0	71	169
S01000135	85	239	142	82	30	138	5	721	41	124	70	39	18	86	3	381	44	115	72	43	12	52	2	340	8	35	39	31	13	78	3	207	5	16	21	11	11	50	2	116	3	19	18	20	2	28	1	91	77
S01000136	153	170	150	64	31	132	6	706	66	86	82	32	15	77	4	362	87	84	68	32	16	55	2	344	9	16	22	18	16	69	4	154	3	6	10	11	9	42	3	84	6	10	12	7	7	27	1	70	144
S01000137	86	441	143	39	18	48	11	786	32	237	66	22	9	33	7	406	54	204	77	17	9	15	4	380	5	29	19	13	6	24	8	104	2	13	11	8	1	17	4	56	3	16	8	5	5	7	4	48	81
S01000138	44	504	121	46	25	56	9	805	22	255	46	16	11	36	6	392	22	249	75	30	14	20	3	413	3	32	27	19	6	26	6	119	2	12	7	8	0	15	5	49	1	20	20	11	6	11	1	70	41
S01000139	109	147	169	102	57	222	11	817	50	61	83	56	33	126	8	417	59	86	86	46	24	96	3	400	5	10	21	27	20	128	8	219	4	5	10	18	12	72	6	127	1	5	11	9	8	56	2	92	104
S01000140	119	223	241	138	45	157	20	943	62	105	133	75	27	93	12	507	57	118	108	63	18	64	8	436	1	14	31	33	13	96	16	204	1	6	16	23	8	58	11	123	0	8	15	10	5	38	5	81	118
S01000141	137	216	167	121	47	131	14	833	58	102	81	63	27	76	10	417	79	114	86	58	20	55	4	416	3	8	15	25	7	61	11	130	1	4	10	13	5	33	7	73	2	4	5	12	2	28	4	57	134
S01000142	189	218	154	71	30	108	2	772	92	120	79	37	15	70	2	415	97	98	75	34	15	38	0	357	15	35	28	20	12	55	2	167	6	15	14	13	4	34	2	88	9	20	14	7	8	21	0	79	174
S01000143	142	98	181	93	29	90	0	633	72	53	92	49	18	46	0	330	70	45	89	44	11	44	0	303	5	2	10	14	3	26	0	60	1	1	5	11	2	13	0	33	4	1	5	3	1	13	0	27	137
S01000144	21	378	79	21	6	8	4	517	8	177	34	11	1	4	3	238	13	201	45	10	5	4	1	279	1	17	14	6	4	5	1	48	0	11	1	1	0	2	1	16	1	6	13	5	4	3	0	32	20
S01000145	132	187	197	113	51	197	28	905	64	97	103	56	34	126	20	500	68	90	94	57	17	71	8	405	9	20	29	41	26	136	21	282	5	10	18	21	18	90	17	179	4	10	11	20	8	46	4	103	123
S01000146	95	625	200	63	31	58	2	1074	47	326	69	19	12	32	0	505	48	299	131	44	19	26	2	569	5	42	80	26	19	35	1	208	2	18	24	8	8	21	0	81	3	24	56	18	11	14	1	127	90
S01000147	58	398	125	39	12	34	5	671	27	195	49	7	5	15	3	301	31	203	76	32	7	19	2	370	3	42	20	18	8	20	3	114	3	14	5	1	3	10	2	38	0	28	15	17	5	10	1	76	55
S01000148	191	187	133	47	29	99	8	694	109	105	72	28	15	52	7	388	82	82	61	19	14	47	1	306	22	29	39	18	12	48	4	172	5	13	19	11	5	23	3	79	17	16	20	7	7	25	1	93	169
S01000149	38	611	134	61	32	128	7	1011	13	296	52	32	17	80	5	495	25	315	82	29	15	48	2	516	0	39	25	19	15	71	5	174	0	7	10	12	7	48	3	87	0	32	15	7	8	23	2	87	38
S01000150	150	138	136	56	32	117	7	636	69	77	69	29	15	73	5	337	81	61	67	27	17	44	2	299	11	9	15	16	15	55	4	125	6	7	7	8	7	33	3	71	5	2	8	8	8	22	1	54	139
S01000151	122	186	109	98	70	294	28	907	49	105	54	55	45	185	22	515	73	81	55	43	25	109	6	392	5	20	22	36	27	160	18	288	3	11	13	21	19	105	14	186	2	9	9	15	8	55	4	102	117
S01000152	81	363	193	88	29	79	2	835	38	202	95	49	15	46	1	446	43	161	98	39	14	33	1	389	7	11	25	16	10	34	1	104	4	5	17	10	7	18	1	62	3	6	8	6	3	16	0	42	74
S01000153	59	307	96	44	16	67	5	594	31	166	48	18	9	39	3	314	28	141	48	26	7	28	2	280	2	23	28	13	5	29	3	103	2	11	12	4	2	19	2	52	0	12	16	9	3	10	1	51	57
S01000154	69	110	123	78	35	138	4	557	28	47	65	39	18	79	3	279	41	63	58	39	17	59	1	278	4	13	19	22	16	70	2	146	0	5	9	11	7	41	2	75	4	8	10	11	9	29	0	71	65
S01000155	126	149	170	99	43	190	7	784	55	70	90	53	25	116	5	414	71	79	80	46	18	74	2	370	4	11	26	29	18	83	7	178	2	5	15	14	10	52	5	103	2	6	11	15	8	31	2	75	122
S01000156	142	545	148	55	19	55	3	967	67	300	55	23	7	29	2	483	75	245	93	32	12	26	1	484	3	36	32	16	11	33	2	133	0	20	9	7	4	17	1	58	3	16	23	9	7	16	1	75	139
S01000157	86	159	102	88	38	221	30	724	44	86	46	50	18	140	21	405	42	73	56	38	20	81	9	319	5	27	28	29	14	136	26	265	2	13	8	16	8	87	19	153	3	14	20	13	6	49	7	112	81
S01000158	175	200	163	120	71	193	11	933	88	116	84	65	42	111	6	512	87	84	79	55	29	82	5	421	11	17	23	30	28	86	10	205	5	11	13	16	15	58	6	124	6	6	10	14	13	28	4	81	164
S01000159	275	272	285	65	24	35	0	956	150	136	144	30	13	21	0	494	125	136	141	35	11	14	0	462	5	5	12	9	5	9	0	45	3	1	6	3	2	6	0	21	2	4	6	6	3	3	0	24	270
S01000160	123	176	183	113	48	167	3	813	73	79	94	58	22	95	3	424	50	97	89	55	26	72	0	389	11	14	23	30	15	82	2	177	5	7	10	18	6	39	2	87	6	7	13	12	9	43	0	90	112
S01000161	81	524	140	107	26	75	5	958	44	253	66	58	11	46	5	483	37	271	74	49	15	29	0	475	3	16	13	21	5	40	5	103	2	6	6	9	1	24	5	53	1	10	7	12	4	16	0	50	78
S01000162	123	210	171	121	57	180	24	886	72	111	93	59	29	112	15	491	51	99	78	62	28	68	9	395	6	13	25	25	16	71	16	172	4	6	17	11	7	43	10	98	2	7	8	14	9	28	6	74	117
S01000163	193	204	248	128	48	197	4	1022	89	101	131	71	24	110	1	527	104	103	117	57	24	87	3	495	20	11	42	35	21	91	4	224	8	6	19	18	11	51	1	114	12	5	23	17	10	40	3	110	173
S01000164	33	208	55	36	34	162	17	545	20	103	24	16	17	88	10	278	13	105	31	20	17	74	7	267	3	18	14	14	19	107	13	188	1	10	7	6	7	56	8	95	2	8	7	8	12	51	5	93	30
S01000165	120	235	158	96	48	184	20	861	59	125	72	50	23	110	15	454	61	110	86	46	25	74	5	407	8	24	35	37	32	103	15	254	2	15	11	23	17	58	12	138	6	9	24	14	15	45	3	116	112
S01000166	56	588	153	99	29	111	11	1047	24	279	59	39	14	64	8	487	32	309	94	60	15	47	3	560	2	22	19	19	5	54	9	130	0	9	11	9	1	29	7	66	2	13	8	10	4	25	2	64	54
S01000167	102	139	151	118	51	138	13	712	45	65	78	65	24	85	10	372	57	74	73	53	27	53	3	340	8	12	30	31	25	80	11	197	1	7	14	19	12	48	10	111	7	5	16	12	13	32	1	86	94
S01000168	171	214	227	127	45	160	10	954	83	100	126	62	26	85	7	489	88	114	101	65	19	75	3	465	6	20	33	37	17	87	7	207	2	9	22	19	11	45	5	113	4	11	11	18	6	42	2	94	165
S01000169	97	129	144	127	75	164	14	750	50	67	75	64	43	98	10	407	47	62	69	63	32	66	4	343	6	9	14	30	33	80	10	182	3	3	8	15	14	46	7	96	3	6	6	15	19	34	3	86	91
S01000170	76	574	147	93	35	95	11	1031	37	296	71	46	16	52	9	527	39	278	76	47	19	43	2	504	5	25	24	19	15	44	7	139	2	9	15	11	5	27	6	75	3	16	9	8	10	17	1	64	71
S01000171	253	383	210	31	4	11	0	892	140	200	97	13	2	7	0	459	113	183	113	18	2	4	0	433	7	18	13	3	3	1	0	45	3	8	8	2	2	1	0	24	4	10	5	1	1	0	0	21	246
S01000172	105	116	97	64	28	84	7	501	52	60	50	33	16	52	2	265	53	56	47	31	12	32	5	236	1	8	7	17	7	23	3	66	1	2	3	6	2	14	1	29	0	6	4	11	5	9	2	37	104
S01000173	161	207	136	95	52	142	18	811	70	104	72	55	29	79	14	423	91	103	64	40	23	63	4	388	8	16	20	26	22	84	18	194	5	7	13	16	12	53	14	120	3	9	7	10	10	31	4	74	153
S01000174	281	218	281	57	15	19	2	873	145	120	134	29	8	11	2	449	136	98	147	28	7	8	0	424	6	8	17	5	4	8	2	50	3	5	8	4	3	6	2	31	3	3	9	1	1	2	0	19	275
S01000175	52	324	81	48	3	18	2	528	23	164	38	25	2	9	2	263	29	160	43	23	1	9	0	265	2	23	14	17	3	5	2	66	0	11	6	10	2	3	2	34	2	12	8	7	1	2	0	32	50
S01000176	34	453	80	29	10	64	1	671	18	213	34	11	6	39	1	322	16	240	46	18	4	25	0	349	2	20	12	9	4	33	1	81	1	9	6	2	1	20	1	40	1	11	6	7	3	13	0	41	32
S01000177	70	237	110	43	31	62	1	554	35	104	56	25	15	36	1	272	35	133	54	18	16	26	0	282	7	6	8	2	8	25	1	57	5	2	1	1	4	13	1	27	2	4	7	1	4	12	0	30	63
S01000178	154	182	163	111	48	96	6	760	76	81	88	65	18	54	5	387	78	101	75	46	30	42	1	373	14	20	27	36	23	48	4	172	8	10	15	22	7	23	3	88	6	10	12	14	16	25	1	84	140
S01000179	112	204	114	69	30	192	36	757	49	104	58	29	15	124	25	404	63	100	56	40	15	68	11	353	9	21	27	33	17	127	31	265	1	6	12	13	6	81	22	141	8	15	15	20	11	46	9	124	103
S01000180	133	146	158	89	31	112	7	676	67	66	85	40	19	60	3	340	66	80	73	49	12	52	4	336	15	12	24	26	10	54	1	142	6	5	10	13	4	30	1	69	9	7	14	13	6	24	0	73	118
S01000181	173	155	169	72	32	49	4	654	94	77	93	33	18	25	3	343	79	78	76	39	14	24	1	311	8	14	36	22	10	24	1	115	8	8	20	13	5	13	0	67	0	6	16	9	5	11	1	48	165
S01000182	172	191	213	137	42	109	9	873	82	92	112	73	24	60	5	448	90	99	101	64	18	49	4	425	16	26	38	46	21	60	8	215	5	13	19	25	11	32	5	110	11	13	19	21	10	28	3	105	156
S01000183	181	478	163	66	17	41	5	951	106	240	71	27	6	18	4	472	75	238	92	39	11	23	1	479	22	55	35	30	12	23	4	181	13	32	14	13	4	8	3	87	9	23	21	17	8	15	1	94	159
S01000184	93	214	169	118	43	147	9	793	35	87	86	65	18	92	7	390	58	127	83	53	25	55	2	403	3	10	18	25	25	62	6	149	1	1	9	14	9	38	4	76	2	9	9	11	16	24	2	73	90
S01000185	78	230	127	127	42	161	17	782	30	111	59	56	23	94	14	387	48	119	68	71	19	67	3	395	4	21	35	49	17	97	17	240	1	14	17	19	10	60	14	135	3	7	18	30	7	37	3	105	74
S01000186	97	164	164	119	68	292	53	957	48	83	86	58	44	191	38	548	49	81	78	61	24	101	15	409	10	4	23	32	24	146	43	282	7	2	13	15	14	98	31	180	3	2	10	17	10	48	12	102	87
S01000187	183	138	163	86	42	96	5	713	97	66	98	39	24	49	3	376	86	72	65	47	18	47	2	337	16	12	36	19	17	40	4	144	7	4	20	10	10	19	2	72	9	8	16	9	7	21	2	72	167
S01000188	23	229	105	124	68	194	11	754	9	109	51	66	30	102	9	376	14	120	54	58	38	92	2	378	0	16	28	56	46	119	9	274	0	6	14	30	21	63	7	141	0	10	14	26	25	56	2	133	23
S01000189	178	150	138	78	21	55	4	624	89	83	77	33	14	38	4	338	89	67	61	45	7	17	0	286	8	17	29	25	5	30	3	117	3	9	17	7	4	18	3	61	5	8	12	18	1	12	0	56	170
S01000190	157	191	202	125	58	143	11	887	76	93	113	60	32	80	9	463	81	98	89	65	26	63	2	424	10	14	33	30	26	74	10	197	6	3	19	17	11	36	8	100	4	11	14	13	15	38	2	97	147
S01000191	88	281	168	111	55	150	20	873	25	141	85	64	26	89	16	446	63	140	83	47	29	61	4	427	2	22	25	23	19	71	16	178	0	11	14	14	7	42	13	101	2	11	11	9	12	29	3	77	86
S01000192	122	314	121	69	37	92	12	767	58	176	61	35	19	50	8	407	64	138	60	34	18	42	4	360	5	36	24	23	11	50	9	158	2	19	10	10	2	27	6	76	3	17	14	13	9	23	3	82	117
S01000193	181	210	184	83	41	88	6	793	78	95	110	42	21	43	2	391	103	115	74	41	20	45	4	402	15	25	31	21	19	53	5	169	2	13	25	14	9	24	2	89	13	12	6	7	10	29	3	80	166
S01000194	174	336	135	45	11	42	2	745	86	181	62	22	3	26	2	382	88	155	73	23	8	16	0	363	16	35	25	14	3	23	2	118	3	17	10	8	0	15	2	55	13	18	15	6	3	8	0	63	158
S01000195	89	252	137	102	36	77	4	697	51	120	63	44	17	38	3	336	38	132	74	58	19	39	1	361	7	36	38	27	18	42	3	171	4	14	12	8	8	21	3	70	3	22	26	19	10	21	0	101	82
S01000196	334	255	189	78	20	44	4	924	171	160	115	44	10	24	3	527	163	95	74	34	10	20	1	397	19	31	40	20	8	26	3	147	11	19	23	12	5	15	3	88	8	12	17	8	3	11	0	59	315
S01000197	123	134	166	77	35	71	4	610	60	67	88	41	18	36	1	311	63	67	78	36	17	35	3	299	13	11	29	24	14	41	2	134	7	4	13	13	8	20	0	65	6	7	16	11	6	21	2	69	110
S01000198	162	197	145	82	39	107	14	746	72	94	86	47	20	55	8	382	90	103	59	35	19	52	6	364	16	25	35	30	16	66	13	201	5	13	24	22	6	32	7	109	11	12	11	8	10	34	6	92	146
S01000199	181	265	119	48	14	79	10	716	90	145	62	22	4	51	10	384	91	120	57	26	10	28	0	332	11	44	40	26	8	56	7	192	5	17	24	13	3	38	7	107	6	27	16	13	5	18	0	85	170
S01000200	132	180	164	117	59	164	30	846	64	83	92	69	30	101	21	460	68	97	72	48	29	63	9	386	9	24	37	25	27	78	21	221	4	16	24	16	14	51	18	143	5	8	13	9	13	27	3	78	123
S01000201	114	160	118	68	43	134	17	654	57	86	63	32	27	73	12	350	57	74	55	36	16	61	5	304	8	16	27	26	16	76	13	182	6	10	20	11	10	42	8	107	2	6	7	15	6	34	5	75	106
S01000202	116	298	184	95	27	122	19	861	46	161	86	47	16	72	16	444	70	137	98	48	11	50	3	417	4	13	20	19	11	73	12	152	2	9	15	13	6	45	10	100	2	4	5	6	5	28	2	52	112
S01000203	151	253	123	29	9	13	1	579	57	132	46	9	6	5	1	256	94	121	77	20	3	8	0	323	12	41	28	16	5	5	1	108	3	19	6	2	3	3	1	37	9	22	22	14	2	2	0	71	139
S01000204	132	148	142	121	38	39	2	622	69	80	82	66	17	22	1	337	63	68	60	55	21	17	1	285	12	21	32	33	16	22	2	138	5	10	22	21	8	11	1	78	7	11	10	12	8	11	1	60	120
S01000205	99	336	138	76	16	60	4	729	44	134	72	37	8	36	3	334	55	202	66	39	8	24	1	395	3	21	24	24	6	37	2	117	1	6	13	8	2	21	1	52	2	15	11	16	4	16	1	65	96
S01000206	172	176	178	95	26	62	5	714	72	89	95	51	12	29	4	352	100	87	83	44	14	33	1	362	14	14	25	18	12	37	5	125	4	8	13	10	7	18	4	64	10	6	12	8	5	19	1	61	158
S01000207	127	251	142	95	37	209	22	883	56	129	60	44	26	127	17	459	71	122	82	51	11	82	5	424	6	22	30	37	5	117	19	236	2	11	17	17	4	73	14	138	4	11	13	20	1	44	5	98	121
S01000208	222	208	151	80	25	104	10	800	113	110	74	40	11	65	3	416	109	98	77	40	14	39	7	384	19	33	41	35	13	62	9	212	5	18	22	20	5	37	2	109	14	15	19	15	8	25	7	103	203
S01000209	364	286	176	72	35	51	3	987	178	173	92	39	13	31	2	528	186	113	84	33	22	20	1	459	27	36	42	28	17	32	2	184	5	20	23	17	6	18	1	90	22	16	19	11	11	14	1	94	337
S01000210	78	234	120	65	24	54	3	578	30	103	42	29	11	32	2	249	48	131	78	36	13	22	1	329	7	39	33	26	12	31	2	150	3	15	9	11	3	19	1	61	4	24	24	15	9	12	1	89	71
S01000211	115	207	109	79	57	103	8	678	51	95	50	42	30	59	6	333	64	112	59	37	27	44	2	345	11	18	21	26	28	58	7	169	4	11	9	10	16	29	5	84	7	7	12	16	12	29	2	85	104
S01000212	198	180	168	84	38	116	4	788	91	98	95	46	23	61	4	418	107	82	73	38	15	55	0	370	14	10	23	25	16	67	3	158	3	3	13	16	7	34	3	79	11	7	10	9	9	33	0	79	184
S01000213	90	196	119	69	38	152	8	672	40	102	53	30	19	89	5	338	50	94	66	39	19	63	3	334	7	27	30	26	15	83	8	196	4	10	16	12	8	49	5	104	3	17	14	14	7	34	3	92	83
S01000214	84	103	75	86	43	104	12	507	43	51	36	44	22	61	11	268	41	52	39	42	21	43	1	239	3	12	11	15	16	44	7	108	2	10	5	5	6	25	6	59	1	2	6	10	10	19	1	49	81
S01000215	113	139	177	97	32	45	3	606	68	61	93	43	16	24	2	307	45	78	84	54	16	21	1	299	2	7	13	8	6	22	2	60	1	5	6	4	3	13	2	34	1	2	7	4	3	9	0	26	111
S01000216	72	126	146	132	42	91	10	619	35	59	73	67	21	62	5	322	37	67	73	65	21	29	5	297	5	7	18	36	13	39	7	125	2	4	9	21	6	24	3	69	3	3	9	15	7	15	4	56	67
S01000217	133	221	144	101	32	65	2	698	65	101	69	39	16	38	0	328	68	120	75	62	16	27	2	370	13	35	31	36	6	33	0	154	7	15	11	14	1	17	0	65	6	20	20	22	5	16	0	89	120
S01000218	86	146	105	118	64	178	16	713	45	59	60	64	37	103	11	379	41	87	45	54	27	75	5	334	3	14	20	25	17	92	14	185	1	5	11	16	8	56	9	106	2	9	9	9	9	36	5	79	83
S01000219	150	236	142	61	34	65	10	698	70	106	72	34	13	43	6	344	80	130	70	27	21	22	4	354	8	40	33	23	14	39	7	164	2	19	17	13	6	28	4	89	6	21	16	10	8	11	3	75	142
S01000220	90	199	84	75	43	102	6	599	42	110	38	38	22	55	5	310	48	89	46	37	21	47	1	289	1	16	10	23	17	61	5	133	1	9	5	12	10	29	5	71	0	7	5	11	7	32	0	62	89
S01000221	105	263	154	73	26	133	31	785	44	131	69	36	10	79	26	395	61	132	85	37	16	54	5	390	12	24	27	16	10	92	25	206	4	13	13	8	2	52	20	112	8	11	14	8	8	40	5	94	93
S01000222	120	130	163	101	54	186	4	758	55	67	83	50	30	96	4	385	65	63	80	51	24	90	0	373	4	6	18	24	24	82	3	161	2	3	7	15	12	35	3	77	2	3	11	9	12	47	0	84	116
S01000223	75	166	132	70	32	48	2	525	41	72	60	33	17	21	0	244	34	94	72	37	15	27	2	281	6	7	8	15	9	18	1	64	3	3	2	8	3	8	0	27	3	4	6	7	6	10	1	37	69
S01000224	116	139	138	102	67	159	11	732	59	64	76	52	30	88	8	377	57	75	62	50	37	71	3	355	10	5	17	23	28	69	8	160	5	1	9	10	12	30	6	73	5	4	8	13	16	39	2	87	106
S01000225	97	133	133	97	43	85	7	595	40	61	70	47	24	51	5	298	57	72	63	50	19	34	2	297	4	8	11	11	16	43	4	97	1	3	8	6	12	27	3	60	3	5	3	5	4	16	1	37	93
S01000226	71	178	150	90	32	92	5	618	30	67	73	43	16	50	4	283	41	111	77	47	16	42	1	335	2	13	13	11	11	35	4	89	2	3	7	7	7	14	3	43	0	10	6	4	4	21	1	46	69
S01000227	150	148	189	80	28	49	2	646	79	80	95	43	15	22	1	335	71	68	94	37	13	27	1	311	3	9	14	7	7	16	1	57	1	4	7	7	5	6	1	31	2	5	7	0	2	10	0	26	147
S01000228	83	263	161	60	25	61	2	655	39	120	71	25	11	40	2	308	44	143	90	35	14	21	0	347	3	16	12	15	9	19	2	76	0	9	8	6	3	14	2	42	3	7	4	9	6	5	0	34	80
S01000229	97	163	157	118	53	182	25	795	50	84	78	57	30	113	19	431	47	79	79	61	23	69	6	364	4	19	16	27	21	79	19	185	1	11	9	16	11	49	14	111	3	8	7	11	10	30	5	74	93
S01000230	127	194	144	87	32	87	7	678	62	82	80	48	15	56	5	348	65	112	64	39	17	31	2	330	6	12	22	19	11	46	5	121	2	3	13	12	5	28	3	66	4	9	9	7	6	18	2	55	121
S01000231	149	226	232	90	29	37	1	764	61	115	120	35	11	19	0	361	88	111	112	55	18	18	1	403	4	6	16	11	5	15	1	58	1	5	12	7	3	7	0	35	3	1	4	4	2	8	1	23	145
S01000232	116	134	128	74	45	153	19	669	60	74	73	37	22	92	13	371	56	60	55	37	23	61	6	298	8	17	20	12	12	78	14	161	6	9	14	7	7	45	9	97	2	8	6	5	5	33	5	64	108
S01000233	68	114	94	87	33	131	40	567	27	51	50	50	18	76	28	300	41	63	44	37	15	55	12	267	6	7	9	18	14	70	31	155	0	5	6	12	8	38	24	93	6	2	3	6	6	32	7	62	62
S01000234	132	172	213	94	61	88	2	762	57	85	107	46	33	43	2	373	75	87	106	48	28	45	0	389	8	9	16	15	13	39	2	102	2	4	7	8	6	17	2	46	6	5	9	7	7	22	0	56	124
S01000235	164	241	247	63	23	55	2	795	72	123	123	29	13	32	2	394	92	118	124	34	10	23	0	401	4	7	15	10	8	18	1	63	1	4	10	6	5	9	1	36	3	3	5	4	3	9	0	27	160
S01000236	110	123	120	135	67	116	9	680	60	68	69	78	32	58	7	372	50	55	51	57	35	58	2	308	4	9	10	24	10	44	8	109	2	3	7	15	3	19	6	55	2	6	3	9	7	25	2	54	106
S01000237	125	164	185	177	86	167	12	916	58	60	95	98	42	83	9	445	67	104	90	79	44	84	3	471	5	16	9	27	18	55	9	139	0	3	2	12	9	28	7	61	5	13	7	15	9	27	2	78	120
S01000238	98	200	121	54	17	25	1	516	52	95	64	24	10	10	0	255	46	105	57	30	7	15	1	261	3	7	4	5	6	12	1	38	2	3	1	4	3	4	0	17	1	4	3	1	3	8	1	21	95
S01000239	136	110	183	119	69	108	8	733	60	45	98	65	33	55	7	363	76	65	85	54	36	53	1	370	3	4	6	22	17	46	7	105	2	2	3	12	5	23	7	54	1	2	3	10	12	23	0	51	133
S01000240	123	161	180	133	46	71	7	721	62	65	99	68	19	39	6	358	61	96	81	65	27	32	1	363	10	12	10	17	9	32	6	96	2	3	5	10	4	16	5	45	8	9	5	7	5	16	1	51	113
S01000241	188	156	259	105	16	22	0	746	86	74	135	50	7	7	0	359	102	82	124	55	9	15	0	387	4	6	8	15	5	8	0	46	2	5	4	8	2	2	0	23	2	1	4	7	3	6	0	23	184
S01000242	155	209	156	69	30	66	5	690	79	108	73	33	18	40	3	354	76	101	83	36	12	26	2	336	5	6	11	11	7	37	4	81	3	2	6	7	1	24	2	45	2	4	5	4	6	13	2	36	150
S01000243	127	177	187	192	31	24	1	739	69	77	103	99	10	11	1	370	58	100	84	93	21	13	0	369	4	5	10	25	6	13	0	63	3	2	6	11	1	6	0	29	1	3	4	14	5	7	0	34	123
S01000244	147	268	205	149	62	199	15	1045	73	125	106	77	29	119	11	540	74	143	99	72	33	80	4	505	8	22	25	25	18	101	12	211	5	7	14	14	11	65	10	126	3	15	11	11	7	36	2	85	139
S01000245	193	231	219	153	49	104	4	953	82	111	110	71	24	63	4	465	111	120	109	82	25	41	0	488	8	17	13	31	11	49	3	132	1	7	7	14	4	32	3	68	7	10	6	17	7	17	0	64	185
S01000246	153	165	218	93	26	90	5	750	77	85	113	46	13	52	1	387	76	80	105	47	13	38	4	363	3	7	20	11	2	48	5	96	2	5	10	6	1	28	1	53	1	2	10	5	1	20	4	43	150
S01000247	126	202	227	133	42	35	2	767	63	97	117	66	21	14	1	379	63	105	110	67	21	21	1	388	4	9	23	11	7	10	1	65	1	3	11	4	2	5	1	27	3	6	12	7	5	5	0	38	122
S01000248	135	258	221	141	34	78	1	868	59	120	112	66	17	41	1	416	76	138	109	75	17	37	0	452	7	9	16	28	5	28	1	94	5	5	8	13	3	14	1	49	2	4	8	15	2	14	0	45	128
S01000249	122	161	187	138	54	72	4	738	62	77	103	66	29	37	4	378	60	84	84	72	25	35	0	360	6	12	17	23	11	36	3	108	1	9	9	12	8	19	3	61	5	3	8	11	3	17	0	47	116
S01000250	194	203	234	113	18	42	1	805	86	98	127	50	8	23	1	393	108	105	107	63	10	19	0	412	6	6	17	20	1	15	1	66	2	2	11	8	1	8	1	33	4	4	6	12	0	7	0	33	188
S01000251	143	109	151	83	7	8	0	501	72	47	81	38	3	2	0	243	71	62	70	45	4	6	0	258	6	3	7	18	0	2	0	36	1	2	4	10	0	0	0	17	5	1	3	8	0	2	0	19	137
S01000252	205	284	268	73	18	18	1	867	90	145	137	33	9	9	1	424	115	139	131	40	9	9	0	443	5	8	15	8	7	6	1	50	0	4	10	1	4	2	1	22	5	4	5	7	3	4	0	28	200
S01000253	176	202	222	127	13	5	0	745	78	105	110	58	6	2	0	359	98	97	112	69	7	3	0	386	2	4	8	13	0	0	0	27	0	2	3	7	0	0	0	12	2	2	5	6	0	0	0	15	174
S01000254	165	225	218	121	40	36	3	808	73	111	106	63	20	14	3	390	92	114	112	58	20	22	0	418	3	12	6	13	12	19	3	68	1	8	3	5	7	9	3	36	2	4	3	8	5	10	0	32	162
S01000255	141	213	186	68	11	13	0	632	67	109	91	31	5	6	0	309	74	104	95	37	6	7	0	323	2	8	8	7	1	9	0	35	1	5	5	3	1	4	0	19	1	3	3	4	0	5	0	16	139
S01000256	121	181	217	137	47	193	23	919	63	80	112	70	27	113	17	482	58	101	105	67	20	80	6	437	1	17	22	23	15	108	20	206	1	5	10	11	7	63	15	112	0	12	12	12	8	45	5	94	120
S01000257	117	161	173	179	60	115	12	817	52	70	89	94	28	58	7	398	65	91	84	85	32	57	5	419	6	3	11	31	17	39	9	116	1	0	6	17	8	18	6	56	5	3	5	14	9	21	3	60	111
S01000258	164	203	192	74	10	22	1	666	82	98	100	35	5	11	1	332	82	105	92	39	5	11	0	334	3	3	13	11	3	7	1	41	3	2	10	7	1	4	1	28	0	1	3	4	2	3	0	13	161
S01000259	168	152	168	89	20	16	1	614	98	72	86	44	6	8	0	314	70	80	82	45	14	8	1	300	3	7	8	8	9	8	0	43	3	3	5	7	2	5	0	25	0	4	3	1	7	3	0	18	165
S01000260	249	372	221	36	6	6	0	890	130	189	108	16	2	3	0	448	119	183	113	20	4	3	0	442	1	9	15	4	1	1	0	31	0	5	9	3	0	1	0	18	1	4	6	1	1	0	0	13	248
S01000261	152	243	195	229	78	96	6	999	84	110	102	120	36	42	6	500	68	133	93	109	42	54	0	499	3	9	12	31	17	34	4	110	0	0	8	17	5	14	4	48	3	9	4	14	12	20	0	62	149
S01000262	143	201	197	157	87	144	17	946	69	95	94	87	37	83	9	474	74	106	103	70	50	61	8	472	5	13	15	25	26	68	11	163	0	4	5	14	10	40	7	80	5	9	10	11	16	28	4	83	138
S01000263	168	308	191	76	25	63	14	845	88	163	79	34	13	32	11	420	80	145	112	42	12	31	3	425	5	11	20	13	5	43	13	110	4	7	5	3	2	26	10	57	1	4	15	10	3	17	3	53	163
S01000264	190	268	230	181	35	119	10	1033	89	129	125	88	15	71	7	524	101	139	105	93	20	48	3	509	12	18	31	37	11	67	9	185	5	13	19	21	4	38	6	106	7	5	12	16	7	29	3	79	178
S01000265	125	152	151	135	65	135	15	778	69	78	83	74	33	80	9	426	56	74	68	61	32	55	6	352	2	13	22	26	19	65	13	160	1	6	14	14	5	42	8	90	1	7	8	12	14	23	5	70	123
S01000266	197	238	218	131	49	142	7	982	87	116	112	68	20	82	4	489	110	122	106	63	29	60	3	493	7	8	21	26	8	61	3	134	2	4	13	18	2	37	2	78	5	4	8	8	6	24	1	56	190
S01000267	75	162	136	153	38	99	6	669	35	73	74	81	20	56	5	344	40	89	62	72	18	43	1	325	5	12	12	28	14	47	6	124	2	4	9	20	8	25	5	73	3	8	3	8	6	22	1	51	70
S01000268	178	178	178	86	27	118	14	779	81	94	98	29	17	70	11	400	97	84	80	57	10	48	3	379	8	17	13	22	12	58	10	140	4	8	7	9	7	33	8	76	4	9	6	13	5	25	2	64	170
S01000269	157	130	169	100	23	66	4	649	78	70	78	50	11	33	4	324	79	60	91	50	12	33	0	325	3	4	15	15	9	23	3	72	1	1	10	9	4	9	3	37	2	3	5	6	5	14	0	35	154
S01000270	205	171	256	151	55	119	7	964	109	92	125	68	30	62	3	489	96	79	131	83	25	57	4	475	9	12	27	27	15	46	6	142	6	7	16	12	11	23	3	78	3	5	11	15	4	23	3	64	196
S01000271	213	161	215	131	49	113	16	898	99	92	106	65	24	63	13	462	114	69	109	66	25	50	3	436	13	10	15	28	14	59	11	150	4	5	8	15	5	34	8	79	9	5	7	13	9	25	3	71	200
S01000272	228	201	212	136	35	119	9	940	116	93	116	63	17	65	7	477	112	108	96	73	18	54	2	463	9	11	13	24	11	46	8	122	4	5	9	9	5	28	6	66	5	6	4	15	6	18	2	56	219
S01000273	137	128	136	60	25	35	2	523	68	67	65	32	9	20	1	262	69	61	71	28	16	15	1	261	2	11	13	8	11	16	2	63	1	6	9	4	5	6	1	32	1	5	4	4	6	10	1	31	135
S01000274	114	132	131	72	23	110	12	594	47	62	63	29	14	56	10	281	67	70	68	43	9	54	2	313	7	4	13	11	8	58	8	109	1	2	5	5	5	28	8	54	6	2	8	6	3	30	0	55	107
S01000275	190	180	211	124	55	200	22	982	90	95	110	66	33	109	14	517	100	85	101	58	22	91	8	465	10	10	18	20	13	70	15	156	5	4	12	12	6	37	9	85	5	6	6	8	7	33	6	71	180
S01000276	210	128	229	102	27	36	4	736	103	74	114	50	13	16	2	372	107	54	115	52	14	20	2	364	8	1	13	11	10	15	3	61	5	1	8	4	6	5	2	31	3	0	5	7	4	10	1	30	202
S01000277	141	136	163	101	26	79	8	654	64	67	82	49	10	49	5	326	77	69	81	52	16	30	3	328	4	5	14	13	7	32	7	82	4	3	10	10	2	22	4	55	0	2	4	3	5	10	3	27	137
S01000278	96	123	107	54	22	119	16	537	49	61	52	25	10	73	12	282	47	62	55	29	12	46	4	255	5	10	14	11	12	58	10	120	1	5	7	4	6	34	8	65	4	5	7	7	6	24	2	55	91
S01000279	140	95	170	68	21	55	3	552	71	47	89	35	12	27	1	282	69	48	81	33	9	28	2	270	5	3	16	10	5	17	1	57	4	1	9	5	2	10	0	31	1	2	7	5	3	7	1	26	135
S01000280	146	126	156	87	28	70	7	620	68	60	78	46	10	35	7	304	78	66	78	41	18	35	0	316	1	12	7	12	4	26	4	66	0	3	4	7	3	14	4	35	1	9	3	5	1	12	0	31	145
S01000281	141	140	148	106	25	105	14	679	75	65	73	47	13	54	11	338	66	75	75	59	12	51	3	341	1	10	10	23	7	43	10	104	1	5	6	12	3	26	9	62	0	5	4	11	4	17	1	42	140
S01000282	136	160	177	94	22	60	2	651	67	72	83	40	9	30	1	302	69	88	94	54	13	30	1	349	4	8	10	17	4	27	2	72	1	4	6	10	1	13	1	36	3	4	4	7	3	14	1	36	132
S01000283	224	160	253	110	46	81	7	881	98	84	133	54	24	41	4	438	126	76	120	56	22	40	3	443	5	8	20	11	8	35	3	90	0	3	8	5	1	16	1	34	5	5	12	6	7	19	2	56	219
S01000284	225	151	265	79	29	69	1	819	116	77	123	38	17	32	1	404	109	74	142	41	12	37	0	415	7	9	15	14	2	20	1	68	3	4	4	8	0	8	1	28	4	5	11	6	2	12	0	40	218
S01000285	143	154	194	90	33	55	3	672	72	80	93	43	19	31	2	340	71	74	101	47	14	24	1	332	5	6	13	18	4	17	1	64	1	3	7	10	1	11	0	33	4	3	6	8	3	6	1	31	138
S01000286	129	213	202	107	47	159	19	876	72	110	103	54	22	94	15	470	57	103	99	53	25	65	4	406	6	19	21	20	11	62	9	148	2	9	9	11	5	37	8	81	4	10	12	9	6	25	1	67	123
S01000287	131	130	182	124	28	70	16	681	71	60	93	61	9	40	9	343	60	70	89	63	19	30	7	338	4	4	10	8	5	25	5	61	4	2	4	5	1	16	2	34	0	2	6	3	4	9	3	27	127
S01000288	208	194	240	136	57	59	3	897	95	96	119	74	29	30	2	445	113	98	121	62	28	29	1	452	11	8	15	17	15	16	1	83	2	4	8	9	8	9	1	41	9	4	7	8	7	7	0	42	197
S01000289	131	193	188	113	52	155	17	849	69	94	92	57	29	100	12	453	62	99	96	56	23	55	5	396	3	9	17	27	13	59	13	141	0	4	9	15	6	36	9	79	3	5	8	12	7	23	4	62	128
S01000290	153	224	163	82	35	91	16	764	81	108	87	41	16	55	9	397	72	116	76	41	19	36	7	367	2	15	17	15	8	34	12	103	1	8	6	6	2	18	6	47	1	7	11	9	6	16	6	56	151
S01000291	191	159	228	95	35	73	5	786	91	79	117	46	22	40	4	399	100	80	111	49	13	33	1	387	9	11	12	10	5	27	3	77	4	6	5	4	3	16	3	41	5	5	7	6	2	11	0	36	182
S01000292	211	175	229	140	48	112	16	931	99	82	123	71	26	62	14	477	112	93	106	69	22	50	2	454	5	10	18	15	10	53	10	121	2	3	14	9	4	32	8	72	3	7	4	6	6	21	2	49	206
S01000293	95	140	153	73	27	230	45	763	33	63	77	35	14	151	31	404	62	77	76	38	13	79	14	359	5	9	18	19	8	120	33	212	1	3	8	12	4	73	21	122	4	6	10	7	4	47	12	90	90
S01000294	206	151	214	64	18	43	3	699	105	87	109	30	11	22	2	366	101	64	105	34	7	21	1	333	7	6	12	14	4	23	1	67	2	4	8	8	2	10	0	34	5	2	4	6	2	13	1	33	199
S01000295	102	139	140	130	43	51	2	607	48	56	77	65	18	27	0	291	54	83	63	65	25	24	2	316	7	3	8	15	10	22	1	66	2	1	5	5	4	12	0	29	5	2	3	10	6	10	1	37	95
S01000296	105	87	115	95	32	69	7	510	64	50	64	46	19	36	4	283	41	37	51	49	13	33	3	227	2	1	5	15	4	26	3	56	1	1	4	10	2	12	1	31	1	0	1	5	2	14	2	25	103
S01000297	209	186	216	106	34	60	0	811	98	96	118	50	17	27	0	406	111	90	98	56	17	33	0	405	9	8	15	20	9	28	0	89	5	6	10	12	4	12	0	49	4	2	5	8	5	16	0	40	200
S01000298	140	124	119	69	27	43	6	528	74	64	59	34	19	23	5	278	66	60	60	35	8	20	1	250	6	4	3	7	7	14	6	47	4	1	2	5	4	9	5	30	2	3	1	2	3	5	1	17	134
S01000299	206	130	236	138	54	117	21	902	88	72	115	71	23	64	15	448	118	58	121	67	31	53	6	454	4	3	8	16	12	47	20	110	2	3	4	8	4	28	14	63	2	0	4	8	8	19	6	47	202
S01000300	177	144	235	127	34	55	2	774	95	68	115	59	16	24	1	378	82	76	120	68	18	31	1	396	6	8	12	17	3	19	2	67	3	6	5	10	2	8	1	35	3	2	7	7	1	11	1	32	171
S01000301	90	100	110	97	38	110	12	557	45	48	58	48	16	64	9	288	45	52	52	49	22	46	3	269	3	4	11	14	10	40	8	90	2	2	5	7	5	25	6	52	1	2	6	7	5	15	2	38	87
S01000302	130	127	129	82	29	60	9	566	76	59	67	38	13	29	6	288	54	68	62	44	16	31	3	278	5	10	10	10	7	21	5	68	4	5	6	3	3	11	4	36	1	5	4	7	4	10	1	32	125
S01000303	79	119	132	108	59	107	8	612	42	58	64	52	31	49	5	301	37	61	68	56	28	58	3	311	6	8	12	14	11	33	5	89	3	3	7	7	5	14	4	43	3	5	5	7	6	19	1	46	73
S01000304	227	200	236	150	44	51	1	909	115	95	121	73	20	23	1	448	112	105	115	77	24	28	0	461	5	4	9	16	10	15	1	60	4	2	6	9	1	7	1	30	1	2	3	7	9	8	0	30	222
S01000305	210	207	267	163	47	133	13	1040	99	104	140	84	19	72	8	526	111	103	127	79	28	61	5	514	12	7	20	25	12	55	8	139	3	3	10	13	5	27	5	66	9	4	10	12	7	28	3	73	198
S01000306	148	142	200	138	35	78	5	746	69	78	97	72	14	35	4	369	79	64	103	66	21	43	1	377	1	4	12	10	8	22	4	61	0	0	7	4	3	11	3	28	1	4	5	6	5	11	1	33	147
S01000307	298	236	300	101	26	26	4	991	138	125	145	44	13	13	1	479	160	111	155	57	13	13	3	512	7	10	18	19	6	3	3	66	4	5	8	8	3	0	1	29	3	5	10	11	3	3	2	37	291
S01000308	198	186	266	168	75	90	8	991	111	99	130	83	40	40	6	509	87	87	136	85	35	50	2	482	3	8	17	27	21	27	5	108	3	3	10	14	13	9	3	55	0	5	7	13	8	18	2	53	195
S01000309	172	133	188	111	59	82	7	752	74	68	97	50	27	40	4	360	98	65	91	61	32	42	3	392	4	5	5	11	12	34	6	77	1	3	2	6	7	14	4	37	3	2	3	5	5	20	2	40	168
S01000310	225	232	299	82	25	34	2	899	101	122	150	36	11	18	2	440	124	110	149	46	14	16	0	459	9	9	20	14	7	13	1	73	1	5	11	4	4	9	1	35	8	4	9	10	3	4	0	38	216
S01000311	155	190	244	140	56	112	17	914	74	91	120	72	21	67	14	459	81	99	124	68	35	45	3	455	6	9	18	17	9	47	12	118	2	5	7	10	4	31	11	70	4	4	11	7	5	16	1	48	149
S01000312	87	122	111	82	34	122	13	571	48	56	60	37	19	69	7	296	39	66	51	45	15	53	6	275	3	8	9	6	11	47	4	88	1	4	7	5	4	28	4	53	2	4	2	1	7	19	0	35	84
S01000313	124	143	171	108	30	105	28	709	59	74	87	58	13	58	24	373	65	69	84	50	17	47	4	336	2	7	18	13	6	43	21	110	1	4	11	9	2	23	19	69	1	3	7	4	4	20	2	41	122
S01000314	124	163	154	58	32	41	0	572	58	88	73	30	17	22	0	288	66	75	81	28	15	19	0	284	3	7	14	17	10	18	0	69	0	5	10	11	6	11	0	43	3	2	4	6	4	7	0	26	121
S01000315	132	96	148	103	37	105	10	631	64	44	75	53	20	62	5	323	68	52	73	50	17	43	5	308	2	6	7	21	5	35	8	84	0	0	5	14	3	23	5	50	2	6	2	7	2	12	3	34	130
S01000316	147	134	129	110	50	200	24	794	69	68	64	57	27	120	17	422	78	66	65	53	23	80	7	372	12	9	10	28	21	86	15	181	7	4	5	15	10	48	9	98	5	5	5	13	11	38	6	83	135
S01000317	83	110	114	72	27	122	23	551	37	52	54	42	15	72	14	286	46	58	60	30	12	50	9	265	2	4	13	13	8	59	18	117	1	2	5	7	5	42	10	72	1	2	8	6	3	17	8	45	81
S01000318	138	89	133	115	34	63	5	577	71	40	72	59	20	30	3	295	67	49	61	56	14	33	2	282	1	2	9	13	5	26	4	60	0	0	6	8	3	10	2	29	1	2	3	5	2	16	2	31	137
S01000319	218	171	204	59	15	18	0	685	110	87	98	30	4	12	0	341	108	84	106	29	11	6	0	344	4	2	20	9	2	7	0	44	1	1	12	5	0	5	0	24	3	1	8	4	2	2	0	20	214
S01000320	146	219	208	69	30	49	1	722	63	102	98	33	16	26	1	339	83	117	110	36	14	23	0	383	3	7	19	15	9	23	1	77	1	4	8	8	6	13	1	41	2	3	11	7	3	10	0	36	143
S01000321	118	121	160	105	29	44	4	581	59	63	79	53	10	22	3	289	59	58	81	52	19	22	1	292	5	9	9	12	8	12	2	57	2	4	4	8	3	5	2	28	3	5	5	4	5	7	0	29	113
S01000322	299	179	312	147	39	101	4	1081	139	75	166	67	26	54	4	531	160	104	146	80	13	47	0	550	5	2	8	15	9	35	3	77	1	1	4	10	6	20	3	45	4	1	4	5	3	15	0	32	294
S01000323	197	197	208	95	48	138	5	888	99	101	101	47	25	81	3	457	98	96	107	48	23	57	2	431	8	10	19	22	13	58	2	132	2	5	13	11	4	34	1	70	6	5	6	11	9	24	1	62	189
S01000324	239	219	268	90	19	34	1	870	119	104	130	42	9	18	1	423	120	115	138	48	10	16	0	447	8	11	18	18	12	9	1	77	3	6	10	9	6	4	1	39	5	5	8	9	6	5	0	38	231
S01000325	118	132	132	60	36	131	9	618	58	71	65	32	18	74	9	327	60	61	67	28	18	57	0	291	1	10	14	9	10	57	7	108	0	3	7	7	4	31	7	59	1	7	7	2	6	26	0	49	117
S01000326	187	174	185	105	33	76	3	763	93	94	92	57	14	47	3	400	94	80	93	48	19	29	0	363	11	12	31	18	13	41	3	129	6	7	16	9	5	26	3	72	5	5	15	9	8	15	0	57	176
S01000327	202	188	286	110	44	66	2	898	81	92	149	53	19	36	1	431	121	96	137	57	25	30	1	467	1	10	21	13	12	33	1	91	0	4	9	9	8	13	0	43	1	6	12	4	4	20	1	48	201
S01000328	156	188	157	66	15	18	1	601	70	100	86	29	6	8	1	300	86	88	71	37	9	10	0	301	9	12	12	19	7	8	1	68	5	7	6	9	3	3	1	34	4	5	6	10	4	5	0	34	147
S01000329	147	139	170	63	13	61	9	602	77	70	94	28	6	37	7	319	70	69	76	35	7	24	2	283	10	5	16	17	6	35	8	97	5	2	9	11	2	20	6	55	5	3	7	6	4	15	2	42	137
S01000330	150	111	184	121	59	73	7	705	66	46	98	51	25	42	3	331	84	65	86	70	34	31	4	374	2	4	7	16	13	21	4	67	0	2	3	5	5	13	1	29	2	2	4	11	8	8	3	38	148
S01000331	116	105	129	104	39	115	13	621	54	49	68	53	19	69	7	319	62	56	61	51	20	46	6	302	2	10	16	17	14	46	9	114	0	6	8	10	9	26	5	64	2	4	8	7	5	20	4	50	114
S01000332	133	92	167	122	38	117	14	683	65	49	94	57	19	71	9	364	68	43	73	65	19	46	5	319	3	4	12	18	11	42	9	99	1	1	7	7	7	26	6	55	2	3	5	11	4	16	3	44	130
S01000333	203	128	289	109	33	58	8	828	86	67	148	54	17	31	4	407	117	61	141	55	16	27	4	421	8	5	12	8	10	23	7	73	3	5	7	4	5	9	4	37	5	0	5	4	5	14	3	36	195
S01000334	185	192	183	97	31	150	24	862	90	104	92	52	15	100	15	468	95	88	91	45	16	50	9	394	13	6	20	22	13	74	19	167	6	2	12	10	8	50	11	99	7	4	8	12	5	24	8	68	172
S01000335	134	126	140	96	36	109	11	652	72	66	70	50	20	51	6	335	62	60	70	46	16	58	5	317	2	8	11	16	10	47	9	103	1	6	5	9	3	24	5	53	1	2	6	7	7	23	4	50	132
S01000336	179	143	235	116	41	82	6	802	73	74	112	55	17	43	2	376	106	69	123	61	24	39	4	426	1	9	23	22	8	32	3	98	1	3	14	10	3	19	1	51	0	6	9	12	5	13	2	47	178
S01000337	144	127	159	103	38	103	11	685	63	68	80	49	22	57	8	347	81	59	79	54	16	46	3	338	2	5	13	13	8	37	8	86	0	3	8	6	7	19	5	48	2	2	5	7	1	18	3	38	142
S01000338	91	95	115	74	33	68	4	480	42	51	56	34	18	33	2	236	49	44	59	40	15	35	2	244	2	7	7	16	6	25	3	66	1	5	4	7	3	10	2	32	1	2	3	9	3	15	1	34	89
S01000339	271	184	259	145	64	149	20	1092	141	103	125	68	36	75	17	565	130	81	134	77	28	74	3	527	6	6	20	19	15	60	12	138	2	2	13	9	9	29	12	76	4	4	7	10	6	31	0	62	265
S01000340	201	204	246	149	50	109	12	971	106	103	120	69	26	50	5	479	95	101	126	80	24	59	7	492	8	14	18	20	11	44	10	125	2	7	9	10	6	20	4	58	6	7	9	10	5	24	6	67	193
S01000341	162	127	168	117	57	74	8	713	88	61	73	60	25	35	5	347	74	66	95	57	32	39	3	366	6	9	17	23	17	18	4	94	3	3	6	11	7	9	2	41	3	6	11	12	10	9	2	53	156
S01000342	89	103	99	71	35	111	12	520	47	53	44	38	23	60	11	276	42	50	55	33	12	51	1	244	6	7	13	21	11	47	7	112	2	4	7	12	8	24	6	63	4	3	6	9	3	23	1	49	83
S01000343	165	102	167	96	26	50	3	609	78	50	86	42	13	27	3	299	87	52	81	54	13	23	0	310	5	3	10	13	2	16	3	52	2	0	6	7	1	12	3	31	3	3	4	6	1	4	0	21	160
S01000344	206	160	232	109	42	137	6	892	103	74	107	50	17	69	3	423	103	86	125	59	25	68	3	469	6	13	14	12	15	61	4	125	2	7	9	5	6	29	2	60	4	6	5	7	9	32	2	65	200
S01000345	149	157	172	73	25	66	4	646	71	74	91	37	14	33	3	323	78	83	81	36	11	33	1	323	4	10	15	19	6	29	1	84	2	7	10	9	4	13	1	46	2	3	5	10	2	16	0	38	145
S01000346	129	170	151	129	36	58	3	676	66	85	81	66	15	34	3	350	63	85	70	63	21	24	0	326	2	10	11	12	9	26	2	72	0	3	6	5	5	14	2	35	2	7	5	7	4	12	0	37	127
S01000347	86	101	121	69	25	75	1	478	42	46	67	33	13	38	0	239	44	55	54	36	12	37	1	239	2	4	10	9	6	33	1	65	0	1	5	5	2	18	0	31	2	3	5	4	4	15	1	34	84
S01000348	163	233	215	97	33	73	2	816	75	114	112	44	21	34	1	401	88	119	103	53	12	39	1	415	2	11	15	10	6	24	2	70	2	6	11	6	2	11	1	39	0	5	4	4	4	13	1	31	161
S01000349	110	162	147	63	21	73	16	592	51	78	79	34	12	42	15	311	59	84	68	29	9	31	1	281	3	4	7	8	3	38	11	74	0	1	4	6	1	23	10	45	3	3	3	2	2	15	1	29	107
S01000350	285	250	285	91	35	54	2	1002	158	132	138	48	19	34	2	531	127	118	147	43	16	20	0	471	3	10	15	8	8	32	2	78	1	6	6	5	4	21	2	45	2	4	9	3	4	11	0	33	282
S01000351	240	295	247	143	41	55	2	1023	127	140	130	67	20	30	1	515	113	155	117	76	21	25	1	508	8	13	12	21	9	16	1	80	5	6	8	13	5	7	1	45	3	7	4	8	4	9	0	35	232
S01000352	170	171	206	136	29	82	4	798	74	79	106	72	13	50	0	394	96	92	100	64	16	32	4	404	1	2	11	18	11	25	2	70	0	1	8	11	4	16	0	40	1	1	3	7	7	9	2	30	169
S01000353	149	165	199	86	24	36	4	663	74	86	95	43	12	20	2	332	75	79	104	43	12	16	2	331	3	6	12	9	4	16	1	51	1	3	11	6	4	8	1	34	2	3	1	3	0	8	0	17	146
S01000354	146	108	159	69	17	51	2	552	75	53	82	30	10	24	1	275	71	55	77	39	7	27	1	277	4	3	11	8	3	13	0	42	0	0	8	3	1	5	0	17	4	3	3	5	2	8	0	25	142
S01000355	169	153	204	105	26	48	2	707	95	70	104	51	12	25	2	359	74	83	100	54	14	23	0	348	0	2	10	7	2	18	2	41	0	1	4	5	0	9	2	21	0	1	6	2	2	9	0	20	169
S01000356	125	118	172	113	25	56	2	611	67	53	93	54	10	27	2	306	58	65	79	59	15	29	0	305	2	10	8	5	6	24	1	56	1	3	4	3	1	14	1	27	1	7	4	2	5	10	0	29	123
S01000357	188	195	199	74	8	16	2	682	98	92	104	32	3	8	1	338	90	103	95	42	5	8	1	344	10	5	6	7	1	8	1	38	4	2	3	2	0	4	0	15	6	3	3	5	1	4	1	23	178
S01000358	216	243	319	150	34	65	3	1030	105	116	162	74	19	33	2	511	111	127	157	76	15	32	1	519	3	8	12	25	13	25	2	88	3	5	5	16	8	10	1	48	0	3	7	9	5	15	1	40	213
S01000359	274	175	274	91	16	24	2	856	125	94	133	40	9	11	2	414	149	81	141	51	7	13	0	442	5	2	6	9	4	9	2	37	0	2	4	5	2	4	2	19	5	0	2	4	2	5	0	18	269
S01000360	90	96	91	88	39	91	9	504	39	50	46	42	18	53	3	251	51	46	45	46	21	38	6	253	4	4	3	15	9	39	5	79	0	4	2	8	3	19	1	37	4	0	1	7	6	20	4	42	86
S01000361	146	114	173	87	30	61	3	614	74	63	84	41	16	34	2	314	72	51	89	46	14	27	1	300	8	4	11	13	11	27	2	76	5	3	7	4	4	16	1	40	3	1	4	9	7	11	1	36	138
S01000362	191	204	264	143	38	73	7	920	87	100	131	68	15	35	5	441	104	104	133	75	23	38	2	479	7	6	18	17	11	32	5	96	4	1	11	10	6	15	4	51	3	5	7	7	5	17	1	45	184
S01000363	216	183	296	124	41	95	5	960	110	93	144	56	18	51	3	475	106	90	152	68	23	44	2	485	2	4	11	17	13	35	5	87	0	1	7	8	7	19	3	45	2	3	4	9	6	16	2	42	214
S01000364	194	178	242	133	45	79	9	880	86	91	120	63	20	39	3	422	108	87	122	70	25	40	6	458	7	3	21	29	11	27	3	101	2	3	12	16	4	8	2	47	5	0	9	13	7	19	1	54	187
S01000365	149	193	160	81	36	56	2	677	79	94	81	41	17	31	1	344	70	99	79	40	19	25	1	333	7	7	12	16	5	32	2	81	2	5	4	7	1	17	1	37	5	2	8	9	4	15	1	44	142
S01000366	167	152	206	124	36	71	5	761	78	71	103	54	17	44	4	371	89	81	103	70	19	27	1	390	4	4	19	15	9	31	3	85	2	0	12	7	4	18	2	45	2	4	7	8	5	13	1	40	163
S01000367	121	145	184	133	52	103	10	748	58	70	96	65	20	55	7	371	63	75	88	68	32	48	3	377	2	8	17	18	9	39	6	99	1	2	7	15	3	22	5	55	1	6	10	3	6	17	1	44	119
S01000368	167	156	206	99	40	114	15	797	80	81	100	44	21	58	11	395	87	75	106	55	19	56	4	402	4	14	13	15	9	45	10	110	1	6	9	6	4	25	6	57	3	8	4	9	5	20	4	53	163
S01000369	149	232	250	181	51	104	8	975	77	107	129	87	22	50	6	478	72	125	121	94	29	54	2	497	1	13	25	17	16	38	6	116	0	6	18	9	6	18	6	63	1	7	7	8	10	20	0	53	148
S01000370	162	209	246	107	25	42	5	796	72	96	127	42	10	26	3	376	90	113	119	65	15	16	2	420	4	11	13	19	9	17	5	78	1	3	8	13	5	12	3	45	3	8	5	6	4	5	2	33	158
S01000371	164	157	198	127	40	201	34	921	76	83	101	63	22	119	25	489	88	74	97	64	18	82	9	432	6	8	13	18	10	85	23	163	2	3	7	10	4	42	15	83	4	5	6	8	6	43	8	80	158
S01000372	208	231	229	117	40	99	23	947	91	117	112	53	16	58	16	463	117	114	117	64	24	41	7	484	9	16	22	16	17	44	16	140	1	7	12	8	3	23	12	66	8	9	10	8	14	21	4	74	199
S01000373	139	142	160	85	9	46	7	588	63	69	77	38	5	25	4	281	76	73	83	47	4	21	3	307	5	6	12	7	2	19	4	55	2	5	10	5	1	10	2	35	3	1	2	2	1	9	2	20	134
S01000374	173	146	167	70	39	129	10	734	82	79	76	30	25	69	7	368	91	67	91	40	14	60	3	366	4	11	15	5	8	47	6	96	1	8	7	3	4	24	4	51	3	3	8	2	4	23	2	45	169
S01000375	136	192	129	75	35	74	5	646	68	99	71	38	17	39	4	336	68	93	58	37	18	35	1	310	8	12	19	22	11	39	1	112	3	7	9	14	5	20	0	58	5	5	10	8	6	19	1	54	128
S01000376	182	249	204	151	42	62	9	899	81	121	121	70	24	35	6	458	101	128	83	81	18	27	3	441	14	25	17	36	13	26	9	140	6	15	12	22	7	17	6	85	8	10	5	14	6	9	3	55	168
S01000377	156	118	218	128	33	64	4	721	83	56	110	56	14	32	2	353	73	62	108	72	19	32	2	368	7	8	17	12	10	23	2	79	3	5	10	4	3	13	1	39	4	3	7	8	7	10	1	40	149
S01000378	157	143	136	84	12	47	2	581	73	80	72	38	4	28	2	297	84	63	64	46	8	19	0	284	9	11	11	13	3	19	2	68	1	7	6	8	0	11	2	35	8	4	5	5	3	8	0	33	148
S01000379	138	109	182	85	25	32	3	574	80	55	88	37	11	16	3	290	58	54	94	48	14	16	0	284	4	3	11	12	8	15	2	55	3	1	7	5	5	6	2	29	1	2	4	7	3	9	0	26	134
S01000380	185	157	206	137	26	36	1	748	100	74	108	59	12	18	0	371	85	83	98	78	14	18	1	377	6	5	11	15	3	15	1	56	1	4	5	7	1	6	0	24	5	1	6	8	2	9	1	32	179
S01000381	157	196	200	171	37	136	29	926	73	90	99	85	20	73	20	460	84	106	101	86	17	63	9	466	2	9	15	16	8	61	17	128	2	2	7	7	5	31	11	65	0	7	8	9	3	30	6	63	155
S01000382	177	132	208	118	33	73	14	755	89	65	114	51	17	39	8	383	88	67	94	67	16	34	6	372	10	4	16	10	10	32	8	90	3	0	10	5	4	17	5	44	7	4	6	5	6	15	3	46	167
S01000383	153	150	192	114	28	68	9	714	74	78	95	51	16	34	5	353	79	72	97	63	12	34	4	361	5	14	24	21	10	24	6	104	1	5	11	11	5	11	3	47	4	9	13	10	5	13	3	57	148
S01000384	135	165	141	119	41	122	8	731	64	63	76	60	16	67	7	353	71	102	65	59	25	55	1	378	6	9	23	23	15	53	6	135	1	6	16	8	7	28	5	71	5	3	7	15	8	25	1	64	129
S01000385	127	183	137	53	14	51	9	574	58	89	75	23	6	25	7	283	69	94	62	30	8	26	2	291	5	8	5	12	9	26	7	72	2	5	2	3	2	12	7	33	3	3	3	9	7	14	0	39	122
S01000386	127	167	199	114	46	103	10	766	65	86	100	54	21	58	8	392	62	81	99	60	25	45	2	374	3	7	16	14	13	41	8	102	1	5	7	7	5	22	7	54	2	2	9	7	8	19	1	48	124
S01000387	152	184	210	142	37	109	19	853	88	94	108	71	18	61	13	453	64	90	102	71	19	48	6	400	5	10	11	17	5	36	9	93	3	4	8	10	3	21	5	54	2	6	3	7	2	15	4	39	147
S01000388	175	151	228	99	21	77	4	755	82	71	117	48	9	39	1	367	93	80	111	51	12	38	3	388	4	5	14	12	4	24	1	64	2	2	7	4	2	13	1	31	2	3	7	8	2	11	0	33	171
S01000389	182	278	146	30	9	22	0	667	104	146	67	12	5	14	0	348	78	132	79	18	4	8	0	319	5	12	7	5	2	5	0	36	2	3	3	2	1	3	0	14	3	9	4	3	1	2	0	22	177
S01000390	133	155	132	94	58	111	5	688	68	87	72	50	29	62	5	373	65	68	60	44	29	49	0	315	7	17	15	20	21	40	3	123	4	11	7	12	12	22	3	71	3	6	8	8	9	18	0	52	126
S01000391	156	156	132	47	23	77	6	597	79	90	61	26	12	43	3	314	77	66	71	21	11	34	3	283	8	7	17	8	8	35	3	86	3	4	7	5	4	20	3	46	5	3	10	3	4	15	0	40	148
S01000392	156	208	176	97	28	53	5	723	77	103	88	46	16	28	5	363	79	105	88	51	12	25	0	360	6	6	12	13	10	17	2	66	3	5	10	4	5	8	2	37	3	1	2	9	5	9	0	29	150
S01000393	116	136	164	135	60	189	24	824	57	64	90	64	28	114	17	434	59	72	74	71	32	75	7	390	6	11	11	15	16	84	14	157	1	8	9	7	7	48	9	89	5	3	2	8	9	36	5	68	110
S01000394	168	213	165	63	27	49	3	688	72	116	80	32	14	28	1	343	96	97	85	31	13	21	2	345	8	13	15	13	6	28	0	83	2	7	8	6	4	19	0	46	6	6	7	7	2	9	0	37	160
S01000395	153	135	203	119	28	67	5	710	73	67	100	62	10	37	4	353	80	68	103	57	18	30	1	357	8	13	13	13	6	25	0	78	4	11	9	8	3	14	0	49	4	2	4	5	3	11	0	29	145
S01000396	101	179	178	134	53	257	38	940	50	85	86	74	25	149	27	496	51	94	92	60	28	108	11	444	8	18	21	30	17	129	32	255	3	5	12	18	4	76	22	140	5	13	9	12	13	53	10	115	93
S01000397	177	204	233	153	69	154	23	1013	77	92	118	80	34	86	15	502	100	112	115	73	35	68	8	511	4	7	20	27	12	60	19	149	2	3	10	15	6	32	12	80	2	4	10	12	6	28	7	69	173
S01000398	165	144	212	132	31	56	5	745	82	67	105	59	13	31	4	361	83	77	107	73	18	25	1	384	6	9	13	16	10	20	4	78	2	2	3	7	4	11	3	32	4	7	10	9	6	9	1	46	159
S01000399	69	175	117	77	28	97	14	577	37	89	54	38	16	60	8	302	32	86	63	39	12	37	6	275	2	9	17	20	7	36	7	98	0	3	7	11	5	22	3	51	2	6	10	9	2	14	4	47	67
S01000400	118	152	163	89	34	130	19	705	53	68	80	54	20	73	14	362	65	84	83	35	14	57	5	343	7	11	17	15	8	62	7	127	1	5	10	11	6	37	6	76	6	6	7	4	2	25	1	51	111
S01000401	198	144	256	112	35	76	3	824	96	62	121	59	15	34	2	389	102	82	135	53	20	42	1	435	9	7	21	24	7	30	3	101	5	2	12	11	2	17	2	51	4	5	9	13	5	13	1	50	189
S01000402	156	206	169	67	26	78	7	709	76	104	79	27	18	44	4	352	80	102	90	40	8	34	3	357	8	12	12	8	9	30	4	83	3	8	9	3	6	16	3	48	5	4	3	5	3	14	1	35	148
S01000403	121	189	187	117	47	120	15	796	57	79	95	59	25	64	11	390	64	110	92	58	22	56	4	406	3	7	9	22	12	45	13	111	1	3	2	10	8	23	10	57	2	4	7	12	4	22	3	54	118
S01000404	180	192	208	96	25	52	3	756	81	104	98	46	12	30	1	372	99	88	110	50	13	22	2	384	9	15	22	15	1	23	3	88	2	8	14	8	1	12	1	46	7	7	8	7	0	11	2	42	171
S01000405	141	103	172	94	26	36	3	575	70	54	83	43	13	17	1	281	71	49	89	51	13	19	2	294	5	2	14	11	6	12	3	53	2	2	7	6	4	6	1	28	3	0	7	5	2	6	2	25	136
S01000406	135	199	126	60	31	70	8	629	62	93	60	27	15	38	4	299	73	106	66	33	16	32	4	330	8	7	16	13	10	30	6	90	4	3	8	6	3	12	3	39	4	4	8	7	7	18	3	51	127
S01000407	158	145	149	76	24	94	12	658	80	59	81	35	16	54	6	331	78	86	68	41	8	40	6	327	7	7	18	16	7	42	10	107	3	3	10	9	4	25	5	59	4	4	8	7	3	17	5	48	151
S01000408	122	148	141	47	17	35	3	513	56	83	64	23	8	21	2	257	66	65	77	24	9	14	1	256	4	4	10	4	5	12	2	41	1	3	3	3	3	7	1	21	3	1	7	1	2	5	1	20	118
S01000409	191	172	191	59	10	42	1	666	89	87	94	30	7	23	1	331	102	85	97	29	3	19	0	335	9	11	8	8	0	17	1	54	5	6	3	4	0	10	1	29	4	5	5	4	0	7	0	25	182
S01000410	156	140	179	101	27	61	0	664	78	68	92	50	10	30	0	328	78	72	87	51	17	31	0	336	2	5	12	15	2	20	0	56	0	2	5	7	1	11	0	26	2	3	7	8	1	9	0	30	154
S01000411	151	121	184	101	33	38	3	631	73	58	90	51	11	19	2	304	78	63	94	50	22	19	1	327	5	4	11	21	10	19	1	71	0	0	7	13	3	10	1	34	5	4	4	8	7	9	0	37	146
S01000412	169	167	234	109	35	68	5	787	94	86	111	59	17	33	4	404	75	81	123	50	18	35	1	383	5	2	21	7	9	32	1	77	1	1	11	3	3	18	1	38	4	1	10	4	6	14	0	39	164
S01000413	145	174	195	154	39	70	9	786	68	82	101	63	22	36	7	379	77	92	94	91	17	34	2	407	2	8	15	25	7	30	7	94	1	2	5	9	3	16	6	42	1	6	10	16	4	14	1	52	143
S01000414	205	153	222	80	26	34	1	721	109	76	109	39	12	18	1	364	96	77	113	41	14	16	0	357	12	7	15	7	5	14	0	60	9	1	8	2	3	6	0	29	3	6	7	5	2	8	0	31	193
S01000415	144	115	142	76	39	80	19	615	71	58	69	35	21	54	13	321	73	57	73	41	18	26	6	294	5	4	16	18	9	45	13	110	2	4	9	9	4	32	11	71	3	0	7	9	5	13	2	39	139
S01000416	160	183	149	76	26	66	10	670	83	91	75	37	14	40	8	348	77	92	74	39	12	26	2	322	14	6	9	7	9	25	8	78	8	2	5	5	7	15	6	48	6	4	4	2	2	10	2	30	146
S01000417	224	200	266	131	42	135	7	1005	103	97	128	63	21	78	5	495	121	103	138	68	21	57	2	510	5	5	16	28	17	47	5	123	4	1	8	12	7	25	4	61	1	4	8	16	10	22	1	62	219
S01000418	155	154	205	84	40	83	2	723	70	79	98	40	21	40	2	350	85	75	107	44	19	43	0	373	4	10	18	11	12	31	2	88	1	4	11	3	5	16	2	42	3	6	7	8	7	15	0	46	151
S01000419	169	138	190	97	37	35	6	672	80	69	99	47	19	17	4	335	89	69	91	50	18	18	2	337	9	7	8	9	7	9	5	54	1	4	5	3	4	6	3	26	8	3	3	6	3	3	2	28	160
S01000420	204	208	236	120	46	138	16	968	95	109	125	55	25	79	10	498	109	99	111	65	21	59	6	470	6	14	26	19	6	59	8	138	2	7	17	9	2	34	4	75	4	7	9	10	4	25	4	63	198
S01000421	145	120	168	88	28	47	5	601	73	52	84	44	13	23	2	291	72	68	84	44	15	24	3	310	2	7	13	12	0	20	3	57	0	3	7	6	0	8	1	25	2	4	6	6	0	12	2	32	143
S01000422	151	120	149	85	49	115	14	683	76	60	75	43	28	61	9	352	75	60	74	42	21	54	5	331	8	3	17	15	12	49	11	115	2	2	9	6	5	25	8	57	6	1	8	9	7	24	3	58	143
S01000423	212	200	268	131	22	65	6	904	111	93	141	58	14	32	1	450	101	107	127	73	8	33	5	454	8	11	16	6	2	24	4	71	4	8	8	2	2	12	1	37	4	3	8	4	0	12	3	34	204
S01000424	183	180	178	115	20	43	8	727	84	89	89	54	9	20	7	352	99	91	89	61	11	23	1	375	7	8	22	24	4	23	5	93	2	5	10	10	2	11	5	45	5	3	12	14	2	12	0	48	176
S01000425	151	142	194	123	31	128	12	781	75	73	102	58	15	75	9	407	76	69	92	65	16	53	3	374	5	8	14	16	7	64	10	124	2	5	7	8	5	36	7	70	3	3	7	8	2	28	3	54	146
S01000426	210	157	239	102	29	58	2	797	98	78	116	50	12	28	2	384	112	79	123	52	17	30	0	413	8	8	17	11	6	19	1	70	2	5	5	9	2	8	1	32	6	3	12	2	4	11	0	38	202
S01000427	188	233	214	84	25	35	6	785	90	116	100	34	13	20	3	376	98	117	114	50	12	15	3	409	3	16	14	11	7	20	2	73	1	9	6	3	5	7	1	32	2	7	8	8	2	13	1	41	185
S01000428	158	200	208	126	35	48	2	777	78	109	110	56	18	25	0	396	80	91	98	70	17	23	2	381	10	11	9	14	15	20	1	80	2	4	3	10	8	13	0	40	8	7	6	4	7	7	1	40	148
S01000429	117	164	178	116	51	145	11	782	55	68	97	60	29	83	8	400	62	96	81	56	22	62	3	382	7	8	12	9	17	65	6	124	4	5	6	8	10	37	5	75	3	3	6	1	7	28	1	49	110
S01000430	121	119	152	82	28	52	3	557	64	56	76	40	14	25	2	277	57	63	76	42	14	27	1	280	0	8	16	6	8	18	2	58	0	2	8	4	3	13	1	31	0	6	8	2	5	5	1	27	121
S01000431	114	116	133	79	34	161	21	658	53	51	66	39	18	101	12	340	61	65	67	40	16	60	9	318	7	13	11	13	6	78	18	146	2	8	3	8	2	47	11	81	5	5	8	5	4	31	7	65	107
S01000432	164	181	236	146	62	176	8	973	79	92	117	72	28	103	5	496	85	89	119	74	34	73	3	477	3	11	12	32	18	71	4	151	2	6	8	18	6	40	1	81	1	5	4	14	12	31	3	70	161
S01000433	88	95	104	73	37	106	19	522	48	52	57	41	21	65	17	301	40	43	47	32	16	41	2	221	1	7	8	12	12	42	11	93	1	5	3	4	7	24	11	55	0	2	5	8	5	18	0	38	87
S01000434	166	159	166	88	23	70	8	680	78	80	100	47	11	40	4	360	88	79	66	41	12	30	4	320	8	14	18	13	4	29	7	93	3	7	11	4	3	13	4	45	5	7	7	9	1	16	3	48	158
S01000435	82	136	132	109	19	74	3	555	41	58	76	54	6	45	1	281	41	78	56	55	13	29	2	274	5	6	19	15	7	29	3	84	2	4	9	10	3	18	1	47	3	2	10	5	4	11	2	37	77
S01000436	196	151	221	75	21	30	1	695	103	75	115	33	13	13	1	353	93	76	106	42	8	17	0	342	6	3	11	9	4	11	1	45	2	3	7	6	1	5	1	25	4	0	4	3	3	6	0	20	190
S01000437	217	241	264	83	52	97	18	972	110	121	130	40	25	47	15	488	107	120	134	43	27	50	3	484	10	12	19	16	9	42	14	122	6	8	11	12	3	20	12	72	4	4	8	4	6	22	2	50	207
S01000438	181	134	241	76	24	36	2	694	86	68	124	39	11	21	2	351	95	66	117	37	13	15	0	343	4	2	8	9	9	11	2	45	2	2	5	6	6	6	2	29	2	0	3	3	3	5	0	16	177
S01000439	141	195	177	111	21	52	3	700	66	101	92	52	13	22	1	347	75	94	85	59	8	30	2	353	4	6	16	20	2	12	2	62	0	3	5	9	1	2	0	20	4	3	11	11	1	10	2	42	137
S01000440	195	176	226	119	37	103	12	868	88	96	108	53	15	55	8	423	107	80	118	66	22	48	4	445	6	9	27	25	13	41	7	128	4	5	16	9	5	18	4	61	2	4	11	16	8	23	3	67	189
S01000441	198	166	173	142	54	120	18	871	102	87	87	72	25	68	10	451	96	79	86	70	29	52	8	420	14	15	20	33	16	59	14	171	5	8	9	18	4	30	10	84	9	7	11	15	12	29	4	87	184
S01000442	195	181	272	112	33	73	5	871	92	86	139	53	14	38	1	423	103	95	133	59	19	35	4	448	4	10	19	19	10	34	3	99	0	4	12	8	3	15	0	42	4	6	7	11	7	19	3	57	191
S01000443	137	116	180	82	29	31	6	581	56	60	86	38	11	13	4	268	81	56	94	44	18	18	2	313	4	7	10	13	11	9	5	59	3	2	5	7	4	2	4	27	1	5	5	6	7	7	1	32	133
S01000444	124	131	180	73	25	38	2	573	61	57	92	30	12	16	2	270	63	74	88	43	13	22	0	303	7	11	11	8	2	11	1	51	3	6	3	4	0	5	1	22	4	5	8	4	2	6	0	29	117
S01000445	209	191	248	159	51	110	3	971	112	91	126	76	23	60	2	490	97	100	122	83	28	50	1	481	9	15	19	32	13	47	2	137	4	4	12	20	6	31	1	78	5	11	7	12	7	16	1	59	200
S01000446	192	210	259	144	32	87	5	929	96	99	131	66	15	39	2	448	96	111	128	78	17	48	3	481	8	17	25	19	7	46	4	126	4	9	13	7	4	17	2	56	4	8	12	12	3	29	2	70	184
S01000447	130	111	144	49	25	67	13	539	73	61	61	26	15	35	9	280	57	50	83	23	10	32	4	259	3	2	13	8	9	25	4	64	0	1	8	4	5	16	3	37	3	1	5	4	4	9	1	27	127
S01000448	141	127	163	95	38	54	4	622	75	62	81	43	18	27	4	310	66	65	82	52	20	27	0	312	2	11	19	15	8	26	2	83	0	8	11	8	7	13	2	49	2	3	8	7	1	13	0	34	139
S01000449	159	159	172	105	41	110	8	754	76	73	84	56	21	56	6	372	83	86	88	49	20	54	2	382	8	11	15	25	12	50	6	127	3	7	7	16	4	26	5	68	5	4	8	9	8	24	1	59	151
S01000450	134	177	162	77	30	62	3	645	69	82	75	37	12	34	3	312	65	95	87	40	18	28	0	333	9	10	10	10	7	31	3	80	5	5	6	2	1	15	3	37	4	5	4	8	6	16	0	43	125
S01000451	183	146	218	110	38	87	8	790	82	76	100	50	17	47	8	380	101	70	118	60	21	40	0	410	8	16	11	27	6	30	7	105	4	6	5	13	3	12	7	50	4	10	6	14	3	18	0	55	175
S01000452	135	119	156	82	17	42	6	557	63	58	79	41	7	20	3	271	72	61	77	41	10	22	3	286	10	7	15	14	3	13	2	64	1	4	6	6	1	6	2	26	9	3	9	8	2	7	0	38	125
S01000453	124	107	145	83	19	48	2	528	61	51	69	43	8	20	1	253	63	56	76	40	11	28	1	275	2	6	6	12	6	26	1	59	0	5	2	6	1	10	1	25	2	1	4	6	5	16	0	34	122
S01000454	94	88	96	63	25	114	13	493	45	48	49	31	13	74	7	267	49	40	47	32	12	40	6	226	3	6	11	15	7	53	9	104	2	2	4	5	4	36	5	58	1	4	7	10	3	17	4	46	91
S01000455	171	223	225	122	35	89	5	870	77	105	112	52	14	48	4	412	94	118	113	70	21	41	1	458	2	19	28	29	9	39	3	129	2	9	13	9	3	18	2	56	0	10	15	20	6	21	1	73	169
S01000456	130	148	165	116	45	108	6	718	62	68	78	53	25	55	3	344	68	80	87	63	20	53	3	374	6	11	14	16	10	41	4	102	1	4	11	6	3	17	2	44	5	7	3	10	7	24	2	58	124
S01000457	121	147	168	87	42	225	33	823	58	65	88	46	23	137	24	441	63	82	80	41	19	88	9	382	3	8	9	18	16	84	20	158	0	4	3	8	9	52	17	93	3	4	6	10	7	32	3	65	118
S01000458	196	184	257	128	27	58	3	853	93	87	132	59	10	29	0	410	103	97	125	69	17	29	3	443	8	8	18	15	7	25	3	84	4	4	12	7	3	11	0	41	4	4	6	8	4	14	3	43	188
S01000459	170	222	222	133	55	213	18	1033	85	114	108	72	28	128	14	549	85	108	114	61	27	85	4	484	5	19	14	27	19	71	13	168	3	8	9	17	7	37	10	91	2	11	5	10	12	34	3	77	165
S01000460	176	163	134	103	43	131	19	769	87	81	79	56	21	67	12	403	89	82	55	47	22	64	7	366	9	22	18	20	13	46	14	142	2	10	9	12	6	20	9	68	7	12	9	8	7	26	5	74	167
S01000461	140	205	149	113	47	167	35	856	68	96	69	56	31	102	24	446	72	109	80	57	16	65	11	410	7	18	19	30	12	77	24	187	2	7	9	13	8	46	18	103	5	11	10	17	4	31	6	84	133
S01000462	226	182	226	97	43	188	31	993	113	91	117	47	29	112	19	528	113	91	109	50	14	76	12	465	12	15	34	13	9	76	16	175	6	8	20	8	6	47	10	105	6	7	14	5	3	29	6	70	214
S01000463	165	218	140	70	25	54	4	676	86	110	63	33	8	29	3	332	79	108	77	37	17	25	1	344	8	9	25	21	13	23	4	103	3	6	12	7	2	11	3	44	5	3	13	14	11	12	1	59	157
S01000464	158	129	188	137	43	82	4	741	85	63	98	62	21	37	3	369	73	66	90	75	22	45	1	372	5	9	21	13	16	32	3	99	1	2	9	9	8	12	3	44	4	7	12	4	8	20	0	55	153
S01000465	127	111	192	111	40	43	5	629	60	53	99	51	18	20	4	305	67	58	93	60	22	23	1	324	7	7	17	22	13	18	4	88	2	2	12	9	5	10	4	44	5	5	5	13	8	8	0	44	120
S01000466	178	159	235	127	48	49	3	799	84	80	108	65	18	21	3	379	94	79	127	62	30	28	0	420	5	8	15	20	12	21	2	83	3	5	9	10	4	8	2	41	2	3	6	10	8	13	0	42	173
S01000467	107	155	148	83	40	83	9	625	47	76	69	34	20	41	5	292	60	79	79	49	20	42	4	333	10	26	26	21	13	48	5	149	5	13	16	11	6	23	2	76	5	13	10	10	7	25	3	73	97
S01000468	121	101	157	79	20	39	3	520	63	48	79	40	10	17	1	258	58	53	78	39	10	22	2	262	4	6	14	11	1	16	2	54	0	2	9	4	1	9	1	26	4	4	5	7	0	7	1	28	117
S01000469	184	228	142	79	18	38	0	689	78	116	66	43	8	17	0	328	106	112	76	36	10	21	0	361	6	6	12	15	5	17	0	61	4	5	4	10	2	6	0	31	2	1	8	5	3	11	0	30	178
S01000470	257	224	211	121	59	99	3	974	119	120	99	66	31	41	3	479	138	104	112	55	28	58	0	495	10	9	16	17	15	44	3	114	3	7	9	8	5	15	3	50	7	2	7	9	10	29	0	64	247
S01000471	119	134	156	98	21	65	10	603	58	68	80	41	10	35	5	297	61	66	76	57	11	30	5	306	2	6	15	7	8	33	6	77	0	4	7	4	3	16	4	38	2	2	8	3	5	17	2	39	117
S01000472	239	214	208	111	26	36	2	836	117	107	110	58	12	18	1	423	122	107	98	53	14	18	1	413	10	21	24	19	9	17	0	100	5	7	14	9	4	9	0	48	5	14	10	10	5	8	0	52	229
S01000473	174	177	169	135	35	54	1	745	83	95	95	66	19	26	1	385	91	82	74	69	16	28	0	360	16	17	25	18	15	24	0	115	7	7	14	9	10	10	0	57	9	10	11	9	5	14	0	58	158
S01000474	156	131	161	87	34	75	4	648	72	62	75	45	17	36	2	309	84	69	86	42	17	39	2	339	2	6	14	13	11	27	2	75	1	3	8	7	4	14	1	38	1	3	6	6	7	13	1	37	154
S01000475	229	253	181	94	39	91	0	887	112	133	99	49	22	50	0	465	117	120	82	45	17	41	0	422	15	12	22	20	17	52	0	138	4	5	13	13	6	32	0	73	11	7	9	7	11	20	0	65	214
S01000476	117	120	152	83	25	58	1	556	69	56	79	39	12	28	1	284	48	64	73	44	13	30	0	272	1	9	14	17	9	26	1	77	1	4	10	7	3	13	1	39	0	5	4	10	6	13	0	38	116
S01000477	160	169	170	116	50	104	8	777	80	88	86	58	28	57	4	401	80	81	84	58	22	47	4	376	8	9	25	18	17	44	4	125	2	8	14	9	9	23	3	68	6	1	11	9	8	21	1	57	152
S01000478	144	194	152	94	57	206	22	869	73	99	73	53	34	114	16	462	71	95	79	41	23	92	6	407	10	16	24	25	24	100	14	213	4	12	11	15	14	56	11	123	6	4	13	10	10	44	3	90	134
S01000479	197	222	169	131	74	121	17	931	96	123	84	73	40	71	14	501	101	99	85	58	34	50	3	430	11	18	21	39	20	56	15	180	2	13	10	21	8	28	12	94	9	5	11	18	12	28	3	86	186
S01000480	156	126	178	88	32	78	7	665	81	66	93	38	19	46	7	350	75	60	85	50	13	32	0	315	7	12	15	16	10	37	4	101	0	6	10	10	6	17	4	53	7	6	5	6	4	20	0	48	149
S01000481	143	167	177	160	39	78	6	770	68	72	90	74	19	38	5	366	75	95	87	86	20	40	1	404	5	9	12	33	12	21	2	94	2	5	4	18	5	11	2	47	3	4	8	15	7	10	0	47	138
S01000482	114	213	151	103	40	141	9	771	55	98	72	44	20	72	5	366	59	115	79	59	20	69	4	405	3	19	30	36	20	68	3	179	1	8	15	12	10	34	2	82	2	11	15	24	10	34	1	97	111
S01000483	154	211	152	130	62	222	34	965	91	107	79	71	32	129	25	534	63	104	73	59	30	93	9	431	5	17	22	42	29	97	24	236	3	7	16	22	11	52	18	129	2	10	6	20	18	45	6	107	149
S01000484	163	215	185	92	31	108	12	806	82	107	77	44	14	61	8	393	81	108	108	48	17	47	4	413	6	16	21	24	7	44	11	129	4	13	7	10	3	26	8	71	2	3	14	14	4	18	3	58	157
S01000485	218	249	280	166	65	92	10	1080	96	116	141	80	35	47	7	522	122	133	139	86	30	45	3	558	7	8	14	24	10	30	2	95	3	4	8	10	3	15	2	45	4	4	6	14	7	15	0	50	211
S01000486	125	277	180	95	39	119	11	846	63	140	63	37	17	74	8	402	62	137	117	58	22	45	3	444	11	43	48	40	15	54	8	219	2	20	17	14	5	31	6	95	9	23	31	26	10	23	2	124	114
S01000487	85	105	94	69	36	126	18	533	39	52	46	33	22	78	16	286	46	53	48	36	14	48	2	247	1	6	3	14	11	64	16	115	0	3	2	8	8	40	15	76	1	3	1	6	3	24	1	39	84
S01000488	107	164	149	102	24	141	16	703	58	84	84	45	14	80	9	374	49	80	65	57	10	61	7	329	5	15	25	33	13	81	13	185	2	9	12	18	6	41	6	94	3	6	13	15	7	40	7	91	102
S01000489	146	187	149	114	72	187	14	869	63	98	80	61	35	108	8	453	83	89	69	53	37	79	6	416	17	21	39	35	34	101	11	258	6	11	20	18	17	55	7	134	11	10	19	17	17	46	4	124	129
S01000490	114	170	143	45	17	51	1	541	54	84	58	23	6	26	1	252	60	86	85	22	11	25	0	289	4	11	6	2	4	18	0	45	3	6	1	1	2	8	0	21	1	5	5	1	2	10	0	24	110
S01000491	158	148	120	56	24	78	5	589	73	80	64	17	12	47	2	295	85	68	56	39	12	31	3	294	8	13	24	20	11	46	5	127	3	8	10	7	5	27	2	62	5	5	14	13	6	19	3	65	150
S01000492	244	247	234	93	40	92	4	954	127	136	120	48	21	51	3	506	117	111	114	45	19	41	1	448	10	12	44	36	14	39	2	157	2	6	20	17	6	18	2	71	8	6	24	19	8	21	0	86	234
S01000493	105	120	127	81	25	123	7	588	54	57	69	35	17	70	6	308	51	63	58	46	8	53	1	280	8	9	8	15	7	48	7	102	2	3	4	7	6	27	6	55	6	6	4	8	1	21	1	47	97
S01000494	151	146	132	54	16	60	7	566	70	77	70	28	8	32	6	291	81	69	62	26	8	28	1	275	9	13	20	15	8	37	6	108	7	6	13	6	5	21	6	64	2	7	7	9	3	16	0	44	142
S01000495	181	203	216	131	50	113	11	905	86	103	110	68	24	56	7	454	95	100	106	63	26	57	4	451	7	11	21	18	14	50	8	129	4	5	14	11	6	23	5	68	3	6	7	7	8	27	3	61	174
S01000496	143	181	134	68	31	30	0	587	68	87	69	30	14	15	0	283	75	94	65	38	17	15	0	304	4	8	9	11	7	10	0	49	2	3	5	5	3	6	0	24	2	5	4	6	4	4	0	25	139
S01000497	104	134	146	96	40	93	17	630	54	60	74	50	19	50	11	318	50	74	72	46	21	43	6	312	4	9	14	23	8	47	15	120	1	2	9	12	2	28	10	64	3	7	5	11	6	19	5	56	100
S01000498	72	110	106	95	43	111	11	548	32	60	58	43	27	61	6	287	40	50	48	52	16	50	5	261	1	8	6	14	9	41	10	89	0	5	4	8	8	24	5	54	1	3	2	6	1	17	5	35	71
S01000499	177	203	187	89	35	105	7	803	86	102	94	45	15	54	5	401	91	101	93	44	20	51	2	402	4	10	16	18	8	35	4	95	3	6	6	12	4	18	3	52	1	4	10	6	4	17	1	43	173
S01000500	162	185	144	96	36	49	3	675	84	89	80	49	16	25	3	346	78	96	64	47	20	24	0	329	9	7	18	23	17	22	2	98	2	5	9	14	4	11	2	47	7	2	9	9	13	11	0	51	153
S01000501	103	117	114	89	40	144	14	621	50	57	59	43	23	91	11	334	53	60	55	46	17	53	3	287	8	12	8	13	16	62	12	131	4	8	3	9	9	42	9	84	4	4	5	4	7	20	3	47	95
S01000502	119	110	144	76	25	41	3	518	60	44	73	35	13	20	1	246	59	66	71	41	12	21	2	272	3	10	16	16	9	13	3	70	1	2	10	7	3	5	1	29	2	8	6	9	6	8	2	41	116
S01000503	101	94	130	84	30	55	3	497	45	49	60	41	15	29	0	239	56	45	70	43	15	26	3	258	5	8	26	18	8	22	1	88	1	3	10	11	5	10	0	40	4	5	16	7	3	12	1	48	96
S01000504	121	203	123	101	35	156	20	759	59	108	54	58	19	109	13	420	62	95	69	43	16	47	7	339	8	19	10	21	12	71	12	153	3	11	7	13	6	52	9	101	5	8	3	8	6	19	3	52	113
S01000505	168	169	183	101	42	89	5	757	73	80	102	48	18	45	3	369	95	89	81	53	24	44	2	388	10	13	21	18	14	34	4	114	7	8	10	10	5	16	3	59	3	5	11	8	9	18	1	55	158
S01000506	140	106	160	118	40	55	1	620	66	52	75	60	20	23	1	297	74	54	85	58	20	32	0	323	5	5	14	18	9	28	1	80	4	4	6	11	5	10	1	41	1	1	8	7	4	18	0	39	135
S01000507	217	251	199	119	55	217	29	1087	102	126	100	61	30	136	19	574	115	125	99	58	25	81	10	513	11	22	29	20	16	90	17	205	4	13	15	12	8	58	11	121	7	9	14	8	8	32	6	84	206
S01000508	173	166	221	148	65	96	8	877	84	79	99	65	33	43	5	408	89	87	122	83	32	53	3	469	9	8	21	32	18	39	3	130	1	3	10	18	10	15	1	58	8	5	11	14	8	24	2	72	164
S01000509	182	199	205	144	67	202	23	1022	81	96	99	74	36	113	18	517	101	103	106	70	31	89	5	505	4	8	24	23	14	79	16	168	3	3	14	11	6	40	14	91	1	5	10	12	8	39	2	77	178
S01000510	116	144	138	90	43	122	5	658	55	69	75	47	23	75	2	346	61	75	63	43	20	47	3	312	6	6	17	18	12	41	2	102	3	3	12	9	3	21	1	52	3	3	5	9	9	20	1	50	110
S01000511	133	109	147	71	30	61	5	556	71	59	69	41	17	29	5	291	62	50	78	30	13	32	0	265	5	6	17	12	11	24	5	80	3	3	6	9	5	10	5	41	2	3	11	3	6	14	0	39	128
S01000512	205	203	189	90	54	144	7	892	95	107	93	48	30	77	3	453	110	96	96	42	24	67	4	439	8	7	12	15	20	49	4	115	4	3	4	9	11	27	2	60	4	4	8	6	9	22	2	55	197
S01000513	178	162	179	108	57	160	18	862	89	82	85	51	28	86	14	435	89	80	94	57	29	74	4	427	7	9	22	24	19	75	13	169	5	5	11	6	12	40	11	90	2	4	11	18	7	35	2	79	171
S01000514	81	88	158	97	37	54	1	516	41	39	78	42	22	23	1	246	40	49	80	55	15	31	0	270	4	6	12	11	9	20	1	63	0	2	6	3	4	9	1	25	4	4	6	8	5	11	0	38	77
S01000515	123	126	156	83	30	48	3	569	49	65	75	38	14	20	2	263	74	61	81	45	16	28	1	306	8	7	15	18	10	23	2	83	2	4	6	8	2	12	2	36	6	3	9	10	8	11	0	47	115
S01000516	155	147	166	74	30	74	8	654	75	72	79	35	14	43	6	324	80	75	87	39	16	31	2	330	6	15	19	21	7	31	7	106	0	10	7	11	3	22	6	59	6	5	12	10	4	9	1	47	149
S01000517	129	123	136	85	30	132	16	651	64	54	76	35	13	75	9	326	65	69	60	50	17	57	7	325	3	3	11	18	9	56	13	113	3	0	6	8	3	33	7	60	0	3	5	10	6	23	6	53	126
S01000518	172	201	155	131	38	167	12	876	75	97	72	66	14	104	10	438	97	104	83	65	24	63	2	438	6	12	31	22	10	79	6	166	3	6	18	10	1	49	4	91	3	6	13	12	9	30	2	75	166
S01000519	93	105	122	87	27	38	4	476	44	49	57	44	13	13	3	223	49	56	65	43	14	25	1	253	4	9	12	18	6	13	3	65	1	4	5	9	1	4	2	26	3	5	7	9	5	9	1	39	89
S01000520	217	207	227	159	57	110	11	988	111	104	113	73	32	56	8	497	106	103	114	86	25	54	3	491	14	13	29	35	18	42	3	154	5	5	13	12	13	22	3	73	9	8	16	23	5	20	0	81	203
S01000521	208	227	177	122	58	116	19	927	100	109	84	65	27	61	13	459	108	118	93	57	31	55	6	468	17	19	32	42	20	65	15	210	10	12	12	24	6	37	11	112	7	7	20	18	14	28	4	98	191
S01000522	112	131	150	117	50	48	4	612	59	68	71	60	20	22	3	303	53	63	79	57	30	26	1	309	12	10	29	31	13	22	4	121	8	8	16	18	5	11	3	69	4	2	13	13	8	11	1	52	100
S01000523	166	189	154	103	41	96	14	763	81	91	83	56	17	50	12	390	85	98	71	47	24	46	2	373	10	15	18	20	16	33	9	121	3	10	7	11	5	17	8	61	7	5	11	9	11	16	1	60	156
S01000524	146	135	145	112	37	65	7	647	63	62	79	55	17	35	4	315	83	73	66	57	20	30	3	332	8	12	19	27	12	28	6	112	3	5	10	11	7	18	4	58	5	7	9	16	5	10	2	54	138
S01000525	183	167	203	193	62	132	15	955	89	75	104	90	28	67	4	457	94	92	99	103	34	65	11	498	14	9	32	47	20	58	11	191	5	1	24	20	9	32	3	94	9	8	8	27	11	26	8	97	169
S01000526	216	165	258	150	47	90	7	933	103	80	127	74	23	39	4	450	113	85	131	76	24	51	3	483	7	15	26	28	18	45	5	144	5	8	9	17	9	16	3	67	2	7	17	11	9	29	2	77	209
S01000527	113	129	153	91	30	68	3	587	55	57	74	44	14	34	1	279	58	72	79	47	16	34	2	308	3	12	15	20	9	26	2	87	3	8	9	6	3	13	1	43	0	4	6	14	6	13	1	44	110
S01000528	152	144	165	137	42	91	5	736	77	65	84	67	23	38	4	358	75	79	81	70	19	53	1	378	6	9	24	24	10	38	5	116	2	5	11	10	6	17	4	55	4	4	13	14	4	21	1	61	146
S01000529	138	144	191	122	36	90	2	723	72	66	101	54	18	34	2	347	66	78	90	68	18	56	0	376	7	14	22	35	14	39	0	131	1	5	11	19	6	14	0	56	6	9	11	16	8	25	0	75	131
S01000530	97	118	102	78	27	54	1	477	47	55	57	33	13	23	1	229	50	63	45	45	14	31	0	248	2	8	12	19	11	17	1	70	1	6	5	8	4	8	1	33	1	2	7	11	7	9	0	37	95
S01000531	92	113	123	87	27	73	8	523	46	61	60	40	11	38	5	261	46	52	63	47	16	35	3	262	4	8	19	24	11	42	6	114	2	1	8	11	3	24	3	52	2	7	11	13	8	18	3	62	88
S01000532	140	129	152	119	42	158	24	764	65	59	77	57	28	93	15	394	75	70	75	62	14	65	9	370	8	13	24	30	12	70	19	176	4	4	12	14	10	43	13	100	4	9	12	16	2	27	6	76	132
S01000533	132	173	164	119	43	123	6	760	66	76	80	62	23	69	5	381	66	97	84	57	20	54	1	379	3	20	22	40	17	56	6	164	1	9	9	22	7	31	5	84	2	11	13	18	10	25	1	80	129
S01000534	153	173	168	104	47	160	8	813	73	87	98	59	27	91	8	443	80	86	70	45	20	69	0	370	6	14	25	27	21	58	4	155	3	8	13	17	13	30	4	88	3	6	12	10	8	28	0	67	147
S01000535	207	215	197	141	65	147	13	985	100	109	100	79	31	89	11	519	107	106	97	62	34	58	2	466	2	14	34	27	20	67	6	170	0	6	18	20	8	37	6	95	2	8	16	7	12	30	0	75	205
S01000536	107	115	107	78	39	68	5	519	58	50	51	45	17	32	4	257	49	65	56	33	22	36	1	262	5	8	18	19	15	22	3	90	3	6	8	11	5	11	2	46	2	2	10	8	10	11	1	44	102
S01000537	90	141	125	95	38	64	6	559	46	58	63	46	18	25	3	259	44	83	62	49	20	39	3	300	5	14	17	24	12	28	4	104	2	4	10	13	7	12	2	50	3	10	7	11	5	16	2	54	85
S01000538	159	194	144	124	46	108	7	782	76	105	72	65	24	63	6	411	83	89	72	59	22	45	1	371	11	25	26	21	17	56	5	161	8	12	10	14	8	34	5	91	3	13	16	7	9	22	0	70	148
S01000539	141	262	198	120	53	186	29	989	66	123	88	60	29	120	20	506	75	139	110	60	24	66	9	483	4	21	24	33	25	84	19	210	0	5	13	18	13	56	13	118	4	16	11	15	12	28	6	92	137
S01000540	157	177	182	98	38	108	24	784	75	86	91	55	16	65	16	404	82	91	91	43	22	43	8	380	7	18	22	31	10	42	20	150	0	8	13	14	3	27	14	79	7	10	9	17	7	15	6	71	150
S01000541	130	120	122	57	19	92	7	547	57	62	62	28	11	55	7	282	73	58	60	29	8	37	0	265	10	13	27	18	7	46	2	123	6	6	15	9	4	24	2	66	4	7	12	9	3	22	0	57	120
S01000542	158	160	105	69	45	128	7	672	80	90	54	36	28	70	5	363	78	70	51	33	17	58	2	309	9	15	14	21	22	68	6	155	5	9	10	12	12	37	4	89	4	6	4	9	10	31	2	66	149
S01000543	182	218	143	113	28	123	7	814	87	100	77	56	8	72	4	404	95	118	66	57	20	51	3	410	4	19	13	35	9	52	6	138	1	8	7	15	1	27	3	62	3	11	6	20	8	25	3	76	178
S01000544	155	167	142	98	48	108	15	733	75	89	63	47	26	64	11	375	80	78	79	51	22	44	4	358	5	14	19	22	18	45	8	131	0	7	9	10	7	22	6	61	5	7	10	12	11	23	2	70	150
S01000545	156	186	154	79	39	94	9	717	75	95	71	37	21	57	6	362	81	91	83	42	18	37	3	355	6	19	28	20	11	35	5	124	2	9	8	7	7	20	4	57	4	10	20	13	4	15	1	67	150
S01000546	139	153	130	97	41	102	8	670	64	82	64	55	21	54	7	347	75	71	66	42	20	48	1	323	5	15	23	27	6	53	5	134	3	11	14	18	3	32	5	86	2	4	9	9	3	21	0	48	134
S01000547	99	130	100	73	24	112	6	544	46	60	49	37	13	72	5	282	53	70	51	36	11	40	1	262	3	8	15	21	10	55	6	118	1	3	8	12	5	39	5	73	2	5	7	9	5	16	1	45	96
S01000548	179	192	225	137	59	209	11	1012	85	91	112	74	31	111	5	509	94	101	113	63	28	98	6	503	12	17	38	52	23	103	10	255	5	8	24	26	8	57	5	133	7	9	14	26	15	46	5	122	167
S01000549	271	286	269	152	22	76	2	1078	122	134	142	68	12	40	1	519	149	152	127	84	10	36	1	559	9	16	13	21	7	36	2	104	7	7	6	7	4	19	1	51	2	9	7	14	3	17	1	53	262
S01000550	151	117	139	75	27	46	2	557	77	65	70	41	11	21	1	286	74	52	69	34	16	25	1	271	3	4	8	13	5	20	2	55	2	2	4	7	0	9	1	25	1	2	4	6	5	11	1	30	148
S01000551	129	154	153	105	59	167	24	791	65	77	74	58	28	96	20	418	64	77	79	47	31	71	4	373	6	10	17	26	16	78	17	170	1	4	6	14	7	45	15	92	5	6	11	12	9	33	2	78	123
S01000552	107	113	113	107	44	69	1	554	53	53	56	54	18	40	0	274	54	60	57	53	26	29	1	280	2	8	4	12	5	28	1	60	2	2	4	4	2	16	0	30	0	6	0	8	3	12	1	30	105
S01000553	190	215	186	115	69	165	8	948	83	114	92	57	40	86	6	478	107	101	94	58	29	79	2	470	9	9	20	16	15	70	7	146	5	2	10	7	10	32	5	71	4	7	10	9	5	38	2	75	181
S01000554	236	254	154	92	24	30	1	791	102	142	86	45	12	19	1	407	134	112	68	47	12	11	0	384	13	34	39	25	10	17	0	138	4	14	23	8	5	11	0	65	9	20	16	17	5	6	0	73	223
S01000555	158	184	158	116	55	183	14	868	76	88	81	54	32	96	10	437	82	96	77	62	23	87	4	431	16	12	17	28	14	90	9	186	6	3	8	15	9	48	8	97	10	9	9	13	5	42	1	89	142
S01000556	220	224	210	113	32	78	3	880	104	105	117	52	19	45	2	444	116	119	93	61	13	33	1	436	11	13	27	34	16	52	1	154	6	7	13	15	9	30	0	80	5	6	14	19	7	22	1	74	209
S01000557	147	208	171	107	52	178	17	880	71	100	79	60	27	105	9	451	76	108	92	47	25	73	8	429	4	16	27	20	18	85	14	184	3	11	13	11	8	50	9	105	1	5	14	9	10	35	5	79	143
S01000558	81	104	112	87	35	89	4	512	38	39	61	43	21	50	4	256	43	65	51	44	14	39	0	256	4	5	11	16	12	49	4	101	1	1	6	7	7	29	4	55	3	4	5	9	5	20	0	46	77
S01000559	98	147	113	85	44	164	4	655	46	74	49	45	22	103	4	343	52	73	64	40	22	61	0	312	2	14	12	19	14	92	4	157	1	7	8	13	9	55	4	97	1	7	4	6	5	37	0	60	96
S01000560	225	294	220	146	61	92	5	1043	109	147	116	73	30	52	3	530	116	147	104	73	31	40	2	513	11	36	44	45	29	56	3	224	6	21	23	22	15	35	2	124	5	15	21	23	14	21	1	100	214
S01000561	152	256	178	107	52	240	49	1034	72	120	83	57	24	164	31	551	80	136	95	50	28	76	18	483	2	19	21	24	17	147	39	269	1	8	11	16	8	105	26	175	1	11	10	8	9	42	13	94	150
S01000562	183	250	163	148	50	152	18	964	89	127	86	77	25	86	13	503	94	123	77	71	25	66	5	461	6	21	30	44	26	85	17	229	2	11	11	19	10	49	12	114	4	10	19	25	16	36	5	115	177
S01000563	94	171	127	88	39	107	14	640	51	82	52	45	18	61	8	317	43	89	75	43	21	46	6	323	11	14	18	33	18	60	11	165	5	7	5	17	9	31	7	81	6	7	13	16	9	29	4	84	83
S01000564	230	267	180	91	50	91	6	915	109	147	94	42	19	45	5	461	121	120	86	49	31	46	1	454	12	45	54	41	21	57	3	233	3	23	30	19	8	26	3	112	9	22	24	22	13	31	0	121	218
S01000565	154	181	126	91	39	104	14	709	87	90	60	49	20	56	9	371	67	91	66	42	19	48	5	338	9	13	18	27	9	49	10	135	5	8	9	14	6	24	8	74	4	5	9	13	3	25	2	61	145
S01000566	181	242	144	127	46	95	5	840	82	124	76	65	23	48	3	421	99	118	68	62	23	47	2	419	11	33	30	45	20	39	3	181	2	16	14	21	10	17	2	82	9	17	16	24	10	22	1	99	170
S01000567	163	184	148	102	56	104	12	769	78	95	73	51	31	48	8	384	85	89	75	51	25	56	4	385	10	20	32	30	26	55	9	182	4	10	16	13	16	27	6	92	6	10	16	17	10	28	3	90	153
S01000568	124	116	111	66	32	87	6	542	59	57	53	33	15	48	5	270	65	59	58	33	17	39	1	272	3	12	16	13	10	47	5	106	2	8	9	6	5	25	4	59	1	4	7	7	5	22	1	47	121
S01000569	119	121	156	124	42	175	5	742	51	60	81	68	26	92	3	381	68	61	75	56	16	83	2	361	1	8	11	15	8	67	4	114	0	6	7	8	4	31	2	58	1	2	4	7	4	36	2	56	118
S01000570	147	152	194	149	69	210	18	939	76	69	100	84	35	129	11	504	71	83	94	65	34	81	7	435	8	6	17	25	22	94	13	185	4	3	11	16	10	60	8	112	4	3	6	9	12	34	5	73	139
S01000571	92	178	110	88	32	214	56	770	39	82	62	49	17	141	43	433	53	96	48	39	15	73	13	337	4	16	19	10	10	124	50	233	0	6	9	5	4	82	40	146	4	10	10	5	6	42	10	87	88
S01000572	160	160	175	122	64	115	4	800	84	80	93	63	34	57	1	412	76	80	82	59	30	58	3	388	4	10	14	25	13	45	3	114	1	6	7	10	7	21	1	53	3	4	7	15	6	24	2	61	156
S01000573	167	98	191	93	11	40	0	600	83	55	93	46	4	22	0	303	84	43	98	47	7	18	0	297	5	2	7	14	3	16	0	47	2	2	0	10	2	8	0	24	3	0	7	4	1	8	0	23	162
S01000574	88	128	125	143	78	209	15	786	38	53	65	78	44	119	7	404	50	75	60	65	34	90	8	382	9	13	8	19	17	79	11	156	4	3	4	12	10	41	5	79	5	10	4	7	7	38	6	77	79
S01000575	105	102	123	102	44	160	25	661	46	49	70	52	27	98	18	360	59	53	53	50	17	62	7	301	3	8	8	14	14	69	18	134	1	4	4	10	8	39	14	80	2	4	4	4	6	30	4	54	102
S01000576	121	106	148	137	49	89	4	654	61	55	71	74	23	44	1	329	60	51	77	63	26	45	3	325	3	5	10	26	15	40	3	102	1	2	7	14	8	23	1	56	2	3	3	12	7	17	2	46	118
S01000577	108	121	130	75	39	82	11	566	53	60	70	35	22	42	7	289	55	61	60	40	17	40	4	277	2	5	4	15	11	34	7	78	1	2	2	7	6	14	4	36	1	3	2	8	5	20	3	42	106
S01000578	144	119	152	118	36	127	10	706	60	60	76	64	18	67	7	352	84	59	76	54	18	60	3	354	9	7	14	19	16	53	7	125	3	3	6	13	7	29	5	66	6	4	8	6	9	24	2	59	135
S01000579	148	131	187	129	23	64	5	687	67	58	93	67	14	38	3	340	81	73	94	62	9	26	2	347	3	7	17	13	8	30	3	81	1	2	9	6	5	18	2	43	2	5	8	7	3	12	1	38	145
S01000580	151	150	182	100	37	54	7	681	76	76	91	49	19	29	3	343	75	74	91	51	18	25	4	338	3	6	11	16	10	17	6	69	2	4	8	8	6	9	2	39	1	2	3	8	4	8	4	30	148
S01000581	141	117	177	114	46	108	4	707	60	59	92	56	25	61	3	356	81	58	85	58	21	47	1	351	4	3	11	25	19	39	2	103	1	1	4	11	8	16	1	42	3	2	7	14	11	23	1	61	137
S01000582	184	209	181	84	17	50	3	728	93	117	95	42	5	28	2	382	91	92	86	42	12	22	1	346	9	10	19	14	5	21	2	80	3	5	11	10	2	9	1	41	6	5	8	4	3	12	1	39	175
S01000583	171	198	199	76	37	72	5	758	96	111	101	35	18	36	4	401	75	87	98	41	19	36	1	357	5	9	19	18	12	32	3	98	2	7	9	7	5	18	3	51	3	2	10	11	7	14	0	47	166
S01000584	143	200	150	96	39	139	14	781	71	107	73	50	23	72	9	405	72	93	77	46	16	67	5	376	6	14	32	28	7	76	12	175	6	8	17	13	4	37	7	92	0	6	15	15	3	39	5	83	137
S01000585	145	214	172	149	52	178	35	945	64	116	89	76	25	105	28	503	81	98	83	73	27	73	7	442	5	16	20	30	16	99	24	210	2	10	13	13	6	65	18	127	3	6	7	17	10	34	6	83	140
S01000586	158	169	210	119	29	80	10	775	82	80	107	61	15	46	10	401	76	89	103	58	14	34	0	374	4	7	23	25	5	34	7	105	0	5	13	18	3	26	7	72	4	2	10	7	2	8	0	33	154
S01000587	135	161	139	128	47	135	11	756	81	74	73	68	27	80	8	411	54	87	66	60	20	55	3	345	10	10	24	30	16	69	6	165	7	6	17	18	12	41	5	106	3	4	7	12	4	28	1	59	125
S01000588	110	132	116	114	29	88	15	604	53	64	63	60	14	44	11	309	57	68	53	54	15	44	4	295	9	9	9	19	4	37	7	94	6	4	7	7	1	19	4	48	3	5	2	12	3	18	3	46	101
S01000589	89	128	117	106	54	134	13	641	35	63	62	55	31	78	7	331	54	65	55	51	23	56	6	310	2	8	13	18	17	49	8	115	1	4	7	9	8	29	5	63	1	4	6	9	9	20	3	52	87
S01000590	129	110	188	126	37	125	16	731	61	50	98	62	17	72	11	371	68	60	90	64	20	53	5	360	2	6	21	16	10	55	13	123	1	3	10	9	3	32	9	67	1	3	11	7	7	23	4	56	127
S01000591	109	105	185	106	46	88	7	646	55	51	92	58	22	54	7	339	54	54	93	48	24	34	0	307	5	6	14	19	20	41	4	109	2	2	9	10	12	29	4	68	3	4	5	9	8	12	0	41	104
S01000592	133	182	186	173	76	141	18	909	59	83	93	90	43	77	11	456	74	99	93	83	33	64	7	453	13	9	23	19	14	58	14	150	6	3	9	10	6	31	8	73	7	6	14	9	8	27	6	77	120
S01000593	98	125	129	101	38	72	8	571	54	63	63	54	16	35	4	289	44	62	66	47	22	37	4	282	5	6	13	13	11	29	3	80	3	3	5	10	4	11	1	37	2	3	8	3	7	18	2	43	93
S01000594	135	109	147	104	27	54	4	580	54	50	77	54	12	30	3	280	81	59	70	50	15	24	1	300	4	7	12	17	9	20	3	72	2	3	9	9	4	9	2	38	2	4	3	8	5	11	1	34	131
S01000595	194	158	216	103	29	124	15	839	105	73	114	50	17	71	10	440	89	85	102	53	12	53	5	399	18	13	18	21	6	54	9	139	5	6	11	11	3	32	6	74	13	7	7	10	3	22	3	65	176
S01000596	188	184	231	183	54	98	7	945	97	89	123	92	25	49	5	480	91	95	108	91	29	49	2	465	9	9	16	27	7	35	5	108	3	4	6	20	3	18	4	58	6	5	10	7	4	17	1	50	179
S01000597	214	192	281	174	39	156	9	1065	106	86	149	87	21	86	5	540	108	106	132	87	18	70	4	525	7	9	24	19	6	76	7	148	6	4	16	11	4	36	4	81	1	5	8	8	2	40	3	67	207
S01000598	120	104	130	82	24	56	3	519	49	46	69	40	10	30	2	246	71	58	61	42	14	26	1	273	5	6	8	25	8	20	2	74	2	2	7	11	4	9	1	36	3	4	1	14	4	11	1	38	115
S01000599	148	144	199	118	65	137	19	830	79	77	96	61	31	74	11	429	69	67	103	57	34	63	8	401	6	9	24	21	19	52	14	145	2	5	9	12	10	31	8	77	4	4	15	9	9	21	6	68	142
S01000600	138	164	173	109	46	107	4	741	61	80	81	55	27	55	1	360	77	84	92	54	19	52	3	381	4	7	16	27	11	49	3	117	0	3	7	11	7	25	1	54	4	4	9	16	4	24	2	63	134
S01000601	184	202	247	169	55	124	6	987	83	106	129	85	25	59	4	491	101	96	118	84	30	65	2	496	9	18	30	33	18	51	5	164	4	10	19	16	8	24	3	84	5	8	11	17	10	27	2	80	175
S01000602	111	122	199	80	35	123	9	679	52	63	102	42	18	65	7	349	59	59	97	38	17	58	2	330	6	7	22	18	8	48	5	114	2	4	10	10	6	30	3	65	4	3	12	8	2	18	2	49	105
S01000603	169	142	218	141	52	91	9	822	81	69	109	67	21	47	4	398	88	73	109	74	31	44	5	424	6	10	20	22	18	30	4	110	2	7	10	14	8	14	2	57	4	3	10	8	10	16	2	53	163
S01000604	202	199	261	189	52	106	9	1018	114	98	132	92	29	51	4	520	88	101	129	97	23	55	5	498	6	14	15	25	13	49	7	129	3	6	10	18	8	23	3	71	3	8	5	7	5	26	4	58	196
S01000605	166	126	193	138	42	110	16	791	75	56	97	72	26	66	12	404	91	70	96	66	16	44	4	387	1	8	14	21	13	44	12	113	0	2	8	12	6	24	10	62	1	6	6	9	7	20	2	51	165
S01000606	163	197	151	87	45	114	19	776	87	104	85	49	24	65	14	428	76	93	66	38	21	49	5	348	4	20	34	29	15	66	15	183	3	9	18	17	9	35	11	102	1	11	16	12	6	31	4	81	159
S01000607	127	121	137	120	73	182	22	782	56	62	76	65	33	99	14	405	71	59	61	55	40	83	8	377	7	10	13	21	14	80	15	160	4	6	6	11	7	41	10	85	3	4	7	10	7	39	5	75	120
S01000608	130	297	204	130	51	150	10	972	63	144	88	61	29	89	8	482	67	153	116	69	22	61	2	490	7	28	23	48	25	81	6	218	4	11	14	25	11	45	4	114	3	17	9	23	14	36	2	104	123
S01000609	232	284	182	83	52	153	19	1005	111	159	104	47	28	91	13	553	121	125	78	36	24	62	6	452	14	33	39	26	27	79	12	230	4	18	24	17	15	47	8	133	10	15	15	9	12	32	4	97	218
S01000610	115	193	134	91	42	171	27	773	51	95	68	44	27	100	23	408	64	98	66	47	15	71	4	365	11	21	24	34	24	98	16	228	4	16	13	12	16	54	15	130	7	5	11	22	8	44	1	98	104
S01000611	131	162	99	78	38	103	13	624	71	91	50	40	21	59	10	342	60	71	49	38	17	44	3	282	10	16	15	28	11	53	7	140	2	8	5	12	6	28	6	67	8	8	10	16	5	25	1	73	121
S01000612	141	280	210	101	64	169	30	995	71	136	105	51	37	110	21	531	70	144	105	50	27	59	9	464	7	24	34	31	18	79	17	210	4	13	18	17	8	53	12	125	3	11	16	14	10	26	5	85	134
S01000613	161	212	218	166	54	160	26	997	73	105	111	87	32	96	23	527	88	107	107	79	22	64	3	470	4	12	19	27	20	81	20	183	2	7	9	14	12	46	17	107	2	5	10	13	8	35	3	76	157
S01000614	128	149	156	89	48	110	10	690	65	74	85	44	23	64	7	362	63	75	71	45	25	46	3	328	11	12	13	17	12	49	3	117	5	2	5	8	4	23	1	48	6	10	8	9	8	26	2	69	117
S01000615	73	144	136	100	32	237	42	764	30	68	63	47	15	154	35	412	43	76	73	53	17	83	7	352	6	18	24	38	9	149	35	279	5	7	7	16	3	95	28	161	1	11	17	22	6	54	7	118	67
S01000616	172	179	213	168	58	131	3	924	86	87	101	82	27	67	1	451	86	92	112	86	31	64	2	473	6	16	30	32	14	46	2	146	3	4	15	10	7	22	0	61	3	12	15	22	7	24	2	85	166
S01000617	97	116	132	98	39	138	14	634	54	53	65	54	20	80	9	335	43	63	67	44	19	58	5	299	6	7	9	17	9	46	8	102	4	5	8	10	3	25	5	60	2	2	1	7	6	21	3	42	91
S01000618	116	139	150	126	58	181	16	786	53	72	72	65	35	109	12	418	63	67	78	61	23	72	4	368	5	10	14	21	9	76	11	146	3	3	6	11	4	49	8	84	2	7	8	10	5	27	3	62	111
S01000619	184	188	116	86	46	90	4	714	87	99	59	46	22	51	1	365	97	89	57	40	24	39	3	349	8	11	11	23	13	41	3	110	1	7	5	10	6	23	1	53	7	4	6	13	7	18	2	57	176
S01000620	222	273	177	93	33	105	13	916	99	146	99	52	20	54	9	479	123	127	78	41	13	51	4	437	14	32	43	29	19	61	9	207	3	14	20	16	13	31	6	103	11	18	23	13	6	30	3	104	208
S01000621	131	215	187	128	71	247	20	999	72	104	93	78	43	145	14	549	59	111	94	50	28	102	6	450	4	13	23	30	24	114	11	219	1	8	11	23	12	69	7	131	3	5	12	7	12	45	4	88	127
S01000622	179	173	102	43	15	30	5	547	96	92	52	19	8	23	2	292	83	81	50	24	7	7	3	255	11	17	26	19	1	18	3	95	6	9	10	9	1	12	1	48	5	8	16	10	0	6	2	47	168
S01000623	208	155	172	87	39	112	7	780	100	79	90	46	23	66	5	409	108	76	82	41	16	46	2	371	11	12	25	25	10	59	5	147	5	7	12	11	5	31	4	75	6	5	13	14	5	28	1	72	197
S01000624	103	139	129	75	40	108	10	604	59	61	70	42	20	58	8	318	44	78	59	33	20	50	2	286	9	7	19	14	19	55	4	127	4	4	16	9	9	29	4	75	5	3	3	5	10	26	0	52	94
S01000625	191	183	114	76	29	83	4	680	100	99	57	34	16	49	4	359	91	84	57	42	13	34	0	321	21	15	26	20	13	51	3	149	8	7	12	7	8	29	3	74	13	8	14	13	5	22	0	75	170
S01000626	253	208	191	80	35	52	3	822	122	118	115	39	18	28	3	443	131	90	76	41	17	24	0	379	20	19	41	27	18	26	3	154	7	5	26	15	11	14	3	81	13	14	15	12	7	12	0	73	233
S01000627	185	260	183	133	47	114	9	931	74	129	90	68	24	67	8	460	111	131	93	65	23	47	1	471	6	13	29	31	13	74	8	174	1	5	15	18	5	47	7	98	5	8	14	13	8	27	1	76	179
S01000628	111	155	106	71	47	65	4	559	50	82	57	36	21	34	2	282	61	73	49	35	26	31	2	277	12	16	22	23	20	32	1	126	5	8	9	7	8	18	0	55	7	8	13	16	12	14	1	71	99
S01000629	173	150	163	47	12	39	1	585	86	82	74	22	7	22	1	294	87	68	89	25	5	17	0	291	5	7	6	4	3	12	1	38	3	4	1	1	2	8	1	20	2	3	5	3	1	4	0	18	168
S01000630	122	174	145	115	50	115	11	732	68	92	73	57	25	63	9	387	54	82	72	58	25	52	2	345	6	9	13	18	17	53	7	123	3	6	7	9	6	28	6	65	3	3	6	9	11	25	1	58	116
S01000631	123	162	120	88	29	107	8	637	72	92	62	45	16	62	5	354	51	70	58	43	13	45	3	283	3	17	24	23	5	50	7	129	1	10	12	11	2	30	4	70	2	7	12	12	3	20	3	59	120
S01000632	115	120	151	110	33	56	4	589	40	72	74	50	11	31	2	280	75	48	77	60	22	25	2	309	3	9	24	14	8	26	4	88	0	5	10	7	2	17	2	43	3	4	14	7	6	9	2	45	112
S01000633	157	172	177	70	16	38	2	632	73	88	88	36	7	22	1	315	84	84	89	34	9	16	1	317	6	8	20	17	5	18	1	75	3	5	9	13	3	8	1	42	3	3	11	4	2	10	0	33	151
S01000634	163	193	174	138	44	105	5	822	93	108	96	69	25	62	2	455	70	85	78	69	19	43	3	367	13	16	24	26	15	48	2	144	8	10	17	17	8	27	1	88	5	6	7	9	7	21	1	56	150
S01000635	153	167	160	108	29	58	3	678	77	80	90	55	14	34	2	352	76	87	70	53	15	24	1	326	7	8	16	26	8	32	2	99	2	5	13	15	6	20	2	63	5	3	3	11	2	12	0	36	146
S01000636	109	97	141	73	24	54	1	499	58	45	69	34	10	32	0	248	51	52	72	39	14	22	1	251	6	5	16	10	6	22	0	65	4	2	5	6	2	13	0	32	2	3	11	4	4	9	0	33	103
S01000637	126	114	161	102	38	49	5	595	67	54	88	49	11	26	2	297	59	60	73	53	27	23	3	298	3	9	17	24	8	22	4	87	1	5	13	11	1	11	1	43	2	4	4	13	7	11	3	44	123
S01000638	77	77	111	98	35	79	4	481	34	36	56	48	21	33	4	232	43	41	55	50	14	46	0	249	4	7	12	16	7	33	2	81	1	3	6	8	5	15	2	40	3	4	6	8	2	18	0	41	73
S01000639	107	115	151	105	35	83	10	606	55	54	75	53	19	44	7	307	52	61	76	52	16	39	3	299	8	6	12	21	8	36	6	97	2	4	6	11	5	20	4	52	6	2	6	10	3	16	2	45	99
S01000640	105	104	158	122	63	75	8	635	59	58	81	60	32	37	6	333	46	46	77	62	31	38	2	302	5	9	10	26	11	34	4	99	2	3	5	14	6	16	3	49	3	6	5	12	5	18	1	50	100
S01000641	176	137	193	99	43	123	10	781	83	66	99	47	23	69	6	393	93	71	94	52	20	54	4	388	6	8	21	22	11	54	7	129	3	3	11	10	5	32	4	68	3	5	10	12	6	22	3	61	170
S01000642	159	156	187	120	54	106	12	794	85	79	97	57	25	61	9	413	74	77	90	63	29	45	3	381	6	10	28	19	15	44	10	132	1	5	16	11	6	25	8	72	5	5	12	8	9	19	2	60	153
S01000643	130	118	147	101	38	71	4	609	53	56	73	49	19	34	4	288	77	62	74	52	19	37	0	321	6	6	14	27	13	29	3	98	3	2	10	8	5	12	3	43	3	4	4	19	8	17	0	55	124
S01000644	120	131	152	111	47	108	11	680	62	70	74	60	24	59	8	357	58	61	78	51	23	49	3	323	6	7	11	23	13	46	9	115	2	3	7	16	6	21	6	61	4	4	4	7	7	25	3	54	114
S01000645	152	200	216	139	54	89	4	854	81	96	113	70	30	44	2	436	71	104	103	69	24	45	2	418	11	11	31	28	17	35	3	136	6	2	20	16	7	17	2	70	5	9	11	12	10	18	1	66	141
S01000646	139	134	197	153	43	146	14	826	70	64	100	85	18	83	10	430	69	70	97	68	25	63	4	396	3	6	7	19	5	54	9	103	3	4	5	11	2	28	6	59	0	2	2	8	3	26	3	44	136
S01000647	170	219	180	139	56	106	7	877	78	109	95	78	33	57	6	456	92	110	85	61	23	49	1	421	10	25	17	25	17	46	5	145	2	17	9	14	12	25	4	83	8	8	8	11	5	21	1	62	160
S01000648	220	218	204	88	38	134	8	910	114	117	105	37	20	72	5	470	106	101	99	51	18	62	3	440	12	27	33	13	9	67	4	165	5	17	19	5	3	37	2	88	7	10	14	8	6	30	2	77	208
S01000649	117	95	164	87	44	73	2	582	58	47	82	42	21	35	2	287	59	48	82	45	23	38	0	295	6	8	13	19	15	31	2	94	3	4	4	6	7	14	2	40	3	4	9	13	8	17	0	54	111
S01000650	155	152	144	105	43	124	14	737	79	71	78	51	23	72	10	384	76	81	66	54	20	52	4	353	8	14	16	22	14	56	7	137	2	11	7	11	7	36	6	80	6	3	9	11	7	20	1	57	147
S01000651	152	180	163	89	26	145	28	783	68	91	85	45	14	84	20	407	84	89	78	44	12	61	8	376	1	13	10	22	8	54	17	125	1	8	10	12	5	33	13	82	0	5	0	10	3	21	4	43	151
S01000652	139	159	156	108	46	156	14	778	69	86	77	54	23	90	11	410	70	73	79	54	23	66	3	368	4	9	9	19	11	80	8	140	1	5	3	10	6	47	8	80	3	4	6	9	5	33	0	60	135
S01000653	155	204	157	95	52	230	44	937	75	105	72	52	28	140	34	506	80	99	85	43	24	90	10	431	7	12	15	18	19	104	34	209	1	2	8	14	11	72	25	133	6	10	7	4	8	32	9	76	148
S01000654	196	220	212	98	48	123	15	912	107	115	120	52	20	64	12	490	89	105	92	46	28	59	3	422	9	20	22	17	16	53	9	146	5	11	16	8	6	24	7	77	4	9	6	9	10	29	2	69	187
S01000655	168	238	166	86	30	96	13	797	84	131	81	46	16	48	9	415	84	107	85	40	14	48	4	382	14	32	30	24	10	42	11	163	7	19	15	16	4	23	7	91	7	13	15	8	6	19	4	72	154
S01000656	140	219	169	94	28	120	20	790	69	106	85	49	14	72	15	410	71	113	84	45	14	48	5	380	10	17	23	19	5	60	14	148	4	9	7	10	2	32	11	75	6	8	16	9	3	28	3	73	130
S01000657	123	163	128	80	47	158	24	723	69	93	61	45	25	95	16	404	54	70	67	35	22	63	8	319	5	7	20	25	26	75	15	173	3	4	9	18	12	45	10	101	2	3	11	7	14	30	5	72	118
S01000658	115	175	93	73	30	84	8	578	55	83	48	40	13	49	7	295	60	92	45	33	17	35	1	283	5	12	12	22	13	45	4	113	1	7	10	16	7	27	4	72	4	5	2	6	6	18	0	41	110
S01000659	171	231	220	161	56	199	28	1066	86	118	111	80	28	112	20	555	85	113	109	81	28	87	8	511	3	9	23	32	22	91	23	203	1	4	14	15	10	53	17	114	2	5	9	17	12	38	6	89	168
S01000660	137	144	199	166	88	163	20	917	66	76	106	82	49	87	13	479	71	68	93	84	39	76	7	438	7	4	14	24	28	63	15	155	2	3	7	13	14	34	8	81	5	1	7	11	14	29	7	74	130
S01000661	116	189	163	76	42	151	14	751	60	93	83	33	30	86	10	395	56	96	80	43	12	65	4	356	4	10	17	15	14	78	9	147	2	5	9	8	12	39	8	83	2	5	8	7	2	39	1	64	112
S01000662	106	104	136	102	21	55	6	530	46	50	75	44	10	27	3	255	60	54	61	58	11	28	3	275	3	6	13	23	3	17	4	69	1	3	4	8	1	6	1	24	2	3	9	15	2	11	3	45	103
S01000663	135	163	145	94	30	109	5	681	63	86	75	49	18	64	4	359	72	77	70	45	12	45	1	322	5	9	9	15	6	53	5	102	2	5	5	10	4	35	4	65	3	4	4	5	2	18	1	37	130
S01000664	145	144	179	137	46	113	10	774	61	70	89	70	19	60	6	375	84	74	90	67	27	53	4	399	8	9	26	33	16	40	4	136	1	2	10	17	7	23	1	61	7	7	16	16	9	17	3	75	137
S01000665	109	132	150	96	57	117	14	675	53	56	74	51	31	60	9	334	56	76	76	45	26	57	5	341	3	8	10	24	18	59	10	132	1	4	6	15	10	28	6	70	2	4	4	9	8	31	4	62	106
S01000666	97	88	115	80	34	75	4	493	40	36	59	41	17	39	3	235	57	52	56	39	17	36	1	258	2	6	8	14	12	30	3	75	0	3	3	5	4	12	2	29	2	3	5	9	8	18	1	46	95
S01000667	156	205	229	149	50	158	13	960	77	92	120	75	22	92	9	487	79	113	109	74	28	66	4	473	6	15	15	31	17	78	7	169	2	7	11	14	9	46	5	94	4	8	4	17	8	32	2	75	150
S01000668	218	243	156	79	48	145	20	909	110	128	89	44	33	76	12	492	108	115	67	35	15	69	8	417	15	20	23	31	16	62	10	177	9	10	9	18	12	29	7	94	6	10	14	13	4	33	3	83	203
S01000669	144	163	160	81	32	154	51	785	77	84	75	43	15	101	37	432	67	79	85	38	17	53	14	353	11	15	20	16	15	87	35	199	4	7	9	11	7	58	26	122	7	8	11	5	8	29	9	77	133
S01000670	106	122	107	86	47	93	5	566	45	68	59	49	24	53	4	302	61	54	48	37	23	40	1	264	3	13	11	19	10	45	3	104	0	8	6	11	6	26	2	59	3	5	5	8	4	19	1	45	103
S01000671	98	109	135	88	40	112	7	589	44	47	65	49	19	63	6	293	54	62	70	39	21	49	1	296	2	6	11	22	16	51	5	113	0	3	5	11	7	30	4	60	2	3	6	11	9	21	1	53	96
S01000672	134	139	155	68	33	94	5	628	69	77	77	34	18	58	4	337	65	62	78	34	15	36	1	291	10	12	13	12	7	38	3	95	7	6	4	5	5	22	3	52	3	6	9	7	2	16	0	43	124
S01000673	149	139	169	132	45	102	14	750	72	70	90	64	22	58	8	384	77	69	79	68	23	44	6	366	12	5	15	16	10	46	8	112	7	3	10	8	3	26	5	62	5	2	5	8	7	20	3	50	137
S01000674	183	187	223	159	54	135	18	959	88	97	106	80	27	67	13	478	95	90	117	79	27	68	5	481	8	5	19	30	15	52	14	143	3	2	11	15	9	30	10	80	5	3	8	15	6	22	4	63	175
S01000675	152	130	175	97	43	115	10	722	75	63	87	49	29	61	10	374	77	67	88	48	14	54	0	348	2	3	11	11	14	38	6	85	2	2	7	5	11	19	6	52	0	1	4	6	3	19	0	33	150
S01000676	96	72	125	72	36	80	5	486	48	39	60	39	15	39	3	243	48	33	65	33	21	41	2	243	3	8	16	16	8	43	5	99	0	2	6	10	3	18	3	42	3	6	10	6	5	25	2	57	93
S01000677	148	179	165	108	47	158	17	822	71	88	76	49	26	91	13	414	77	91	89	59	21	67	4	408	9	15	29	27	17	84	7	188	4	10	18	11	7	41	7	98	5	5	11	16	10	43	0	90	139
S01000678	190	232	223	144	46	149	9	993	95	120	117	75	22	84	6	519	95	112	106	69	24	65	3	474	7	11	16	39	12	62	6	153	3	7	7	22	5	33	4	81	4	4	9	17	7	29	2	72	183
S01000679	151	230	143	76	29	106	15	750	66	122	75	30	16	65	11	385	85	108	68	46	13	41	4	365	12	17	12	22	6	64	10	143	6	10	6	8	4	37	8	79	6	7	6	14	2	27	2	64	139
S01000680	139	202	153	101	28	130	25	778	67	107	79	46	13	77	22	411	72	95	74	55	15	53	3	367	6	14	23	19	5	70	14	151	1	7	14	8	3	38	13	84	5	7	9	11	2	32	1	67	133
S01000681	129	252	143	80	33	135	18	790	63	132	71	41	18	82	13	420	66	120	72	39	15	53	5	370	4	19	25	15	13	67	10	153	2	11	15	9	8	47	7	99	2	8	10	6	5	20	3	54	125
S01000682	85	181	119	60	27	94	18	584	34	87	53	28	16	62	12	292	51	94	66	32	11	32	6	292	3	20	15	17	9	43	14	121	0	10	3	6	5	27	9	60	3	10	12	11	4	16	5	61	82
S01000683	76	131	116	90	29	76	7	525	32	57	63	45	11	48	4	260	44	74	53	45	18	28	3	265	6	10	8	12	7	33	6	82	3	4	4	6	3	18	3	41	3	6	4	6	4	15	3	41	70
S01000684	72	161	117	73	31	185	46	685	36	74	60	42	14	127	31	384	36	87	57	31	17	58	15	301	3	10	20	15	13	99	41	201	1	7	7	9	3	67	28	122	2	3	13	6	10	32	13	79	69
S01000685	104	186	158	126	47	172	14	807	55	87	83	66	25	99	10	425	49	99	75	60	22	73	4	382	4	13	16	27	12	55	13	140	2	8	8	16	5	34	9	82	2	5	8	11	7	21	4	58	100
S01000686	125	191	151	101	32	142	18	760	61	102	71	50	13	86	12	395	64	89	80	51	19	56	6	365	1	10	17	22	11	64	13	138	1	7	6	10	4	39	9	76	0	3	11	12	7	25	4	62	124
S01000687	147	168	171	92	50	151	10	789	77	82	91	46	29	84	5	414	70	86	80	46	21	67	5	375	2	14	24	16	14	58	8	136	1	6	10	5	7	29	4	62	1	8	14	11	7	29	4	74	145
S01000688	134	150	185	97	45	130	7	748	61	74	91	43	26	70	6	371	73	76	94	54	19	60	1	377	5	13	18	19	14	50	5	124	2	7	6	6	8	29	4	62	3	6	12	13	6	21	1	62	129
S01000689	147	131	145	88	34	60	6	611	70	63	72	39	16	23	3	286	77	68	73	49	18	37	3	325	4	15	19	21	11	27	3	100	3	5	7	10	3	6	2	36	1	10	12	11	8	21	1	64	143
S01000690	155	143	165	131	55	134	4	787	77	75	86	67	26	73	4	408	78	68	79	64	29	61	0	379	3	10	23	21	11	46	3	117	1	4	14	13	5	27	3	67	2	6	9	8	6	19	0	50	152
S01000691	149	187	148	109	41	124	14	772	55	96	77	56	19	72	7	382	94	91	71	53	22	52	7	390	3	11	12	29	19	61	8	143	1	6	7	21	8	33	5	81	2	5	5	8	11	28	3	62	146
S01000692	150	198	160	94	29	108	7	746	64	92	74	46	13	63	4	356	86	106	86	48	16	45	3	390	8	18	24	26	14	35	4	129	2	6	12	10	5	21	2	58	6	12	12	16	9	14	2	71	142
S01000693	175	226	171	103	47	190	14	926	77	120	79	56	17	113	10	472	98	106	92	47	30	77	4	454	9	20	30	34	19	88	9	209	3	11	12	18	6	48	7	105	6	9	18	16	13	40	2	104	166
S01000694	148	186	160	98	31	92	9	724	63	80	91	42	12	52	4	344	85	106	69	56	19	40	5	380	5	17	22	27	10	45	6	132	1	6	13	13	3	21	4	61	4	11	9	14	7	24	2	71	143
S01000695	163	146	178	115	51	87	5	745	80	77	85	63	22	46	5	378	83	69	93	52	29	41	0	367	6	16	21	23	18	35	3	122	0	7	14	13	4	16	3	57	6	9	7	10	14	19	0	65	157
S01000696	111	168	137	116	39	128	32	731	51	65	75	65	18	77	22	373	60	103	62	51	21	51	10	358	5	14	16	22	15	65	24	161	1	8	9	10	6	42	20	96	4	6	7	12	9	23	4	65	106
S01000697	100	89	119	72	27	81	4	492	50	45	60	32	15	40	3	245	50	44	59	40	12	41	1	247	2	10	13	16	4	41	3	89	0	5	6	8	2	22	2	45	2	5	7	8	2	19	1	44	98
S01000698	133	132	146	62	37	120	12	642	62	74	67	35	22	75	8	343	71	58	79	27	15	45	4	299	4	8	12	13	14	44	9	104	1	6	6	8	6	32	6	65	3	2	6	5	8	12	3	39	129
S01000699	134	127	123	81	39	104	15	623	69	62	63	45	27	50	9	325	65	65	60	36	12	54	6	298	7	9	19	12	15	42	11	115	2	6	14	5	10	20	5	62	5	3	5	7	5	22	6	53	127
S01000700	229	228	212	110	36	57	7	879	99	112	118	49	22	34	3	437	130	116	94	61	14	23	4	442	16	20	17	19	12	25	4	113	10	7	9	12	7	16	3	64	6	13	8	7	5	9	1	49	213
S01000701	150	124	195	162	50	166	14	861	65	61	97	78	25	92	13	431	85	63	98	84	25	74	1	430	3	7	14	19	13	56	12	124	1	3	7	10	6	28	12	67	2	4	7	9	7	28	0	57	147
S01000702	88	87	107	96	38	96	10	522	52	37	55	49	19	56	9	277	36	50	52	47	19	40	1	245	3	4	12	18	7	37	7	88	1	0	7	8	5	18	6	45	2	4	5	10	2	19	1	43	85
S01000703	145	136	175	83	49	144	9	741	84	64	94	44	27	84	5	402	61	72	81	39	22	60	4	339	8	13	15	12	18	64	6	136	4	8	7	7	8	34	3	71	4	5	8	5	10	30	3	65	137
S01000704	163	164	204	116	47	79	6	779	74	89	92	60	24	40	3	382	89	75	112	56	23	39	3	397	7	12	34	21	11	22	3	110	3	8	21	12	7	11	2	64	4	4	13	9	4	11	1	46	156
S01000705	222	234	254	154	45	154	13	1076	103	125	130	83	19	88	7	555	119	109	124	71	26	66	6	521	7	12	22	17	11	61	12	142	3	8	11	11	4	35	7	79	4	4	11	6	7	26	5	63	215
S01000706	180	161	199	111	44	103	12	810	93	79	102	60	20	51	5	410	87	82	97	51	24	52	7	400	6	4	11	22	6	37	9	95	4	2	6	12	3	18	3	48	2	2	5	10	3	19	6	47	174
S01000707	103	119	144	86	37	44	4	537	57	59	67	43	16	21	2	265	46	60	77	43	21	23	2	272	4	13	19	10	8	14	2	70	4	5	8	4	3	6	1	31	0	8	11	6	5	8	1	39	99
S01000708	109	91	146	104	40	62	5	557	57	37	80	48	18	30	3	273	52	54	66	56	22	32	2	284	7	1	12	23	10	19	3	75	3	0	7	5	3	9	2	29	4	1	5	18	7	10	1	46	102
S01000709	138	127	177	111	62	211	38	864	64	67	97	60	40	116	20	464	74	60	80	51	22	95	18	400	2	8	14	29	18	96	25	192	1	4	11	15	13	47	13	104	1	4	3	14	5	49	12	88	136
S01000710	224	211	278	181	65	108	8	1075	107	103	136	79	30	48	4	507	117	108	142	102	35	60	4	568	12	11	32	35	18	44	5	157	2	6	15	18	9	17	2	69	10	5	17	17	9	27	3	88	212
S01000711	145	99	145	83	44	94	10	620	71	47	68	48	22	45	5	306	74	52	77	35	22	49	5	314	7	7	18	21	11	37	8	109	2	4	6	14	4	14	5	49	5	3	12	7	7	23	3	60	138
S01000712	94	84	104	105	38	134	17	576	46	42	58	51	17	79	13	306	48	42	46	54	21	55	4	270	0	4	9	19	10	52	8	102	0	1	5	5	2	31	7	51	0	3	4	14	8	21	1	51	94
S01000713	178	165	160	132	59	130	8	832	82	61	90	67	33	63	7	403	96	104	70	65	26	67	1	429	8	8	19	44	25	59	5	168	3	3	12	21	10	27	4	80	5	5	7	23	15	32	1	88	170
S01000714	184	160	188	117	54	124	5	832	76	70	95	54	27	62	3	387	108	90	93	63	27	62	2	445	4	7	21	30	16	46	4	128	1	1	6	11	6	20	2	47	3	6	15	19	10	26	2	81	180
S01000715	99	113	118	87	37	163	34	651	55	52	61	42	24	107	25	366	44	61	57	45	13	56	9	285	4	7	14	31	14	85	30	185	1	4	10	13	8	49	23	108	3	3	4	18	6	36	7	77	95
S01000716	110	189	120	69	30	56	2	576	52	83	53	31	14	25	1	259	58	106	67	38	16	31	1	317	3	25	29	29	10	26	1	123	1	8	15	7	2	10	0	43	2	17	14	22	8	16	1	80	107
S01000717	240	199	182	116	43	174	20	974	111	110	87	57	20	109	14	508	129	89	95	59	23	65	6	466	16	21	33	40	21	90	17	238	6	12	15	19	10	61	12	135	10	9	18	21	11	29	5	103	224
S01000718	193	200	174	121	79	177	8	952	101	106	85	57	41	95	4	489	92	94	89	64	38	82	4	463	9	16	18	34	27	89	7	200	1	3	10	10	12	43	3	82	8	13	8	24	15	46	4	118	184
S01000719	118	103	136	82	52	139	13	643	63	53	72	49	27	66	9	339	55	50	64	33	25	73	4	304	4	5	17	22	21	51	7	127	2	3	8	12	11	24	3	63	2	2	9	10	10	27	4	64	114
S01000720	143	124	152	167	75	163	26	850	73	55	74	83	41	82	16	424	70	69	78	84	34	81	10	426	3	10	18	31	22	67	19	170	2	6	6	12	12	33	14	85	1	4	12	19	10	34	5	85	140
S01000721	136	87	145	111	42	125	12	658	71	43	73	48	23	64	9	331	65	44	72	63	19	61	3	327	3	9	23	16	9	50	12	122	1	4	10	7	5	27	9	63	2	5	13	9	4	23	3	59	133
S01000722	184	155	178	111	56	124	11	819	98	83	90	50	30	70	8	429	86	72	88	61	26	54	3	390	14	10	22	30	23	59	10	168	6	7	12	13	10	35	8	91	8	3	10	17	13	24	2	77	170
S01000723	105	82	109	101	47	75	8	527	52	37	58	49	23	39	5	263	53	45	51	52	24	36	3	264	4	8	17	28	12	24	5	98	2	5	8	16	6	12	3	52	2	3	9	12	6	12	2	46	101
S01000724	167	197	164	107	57	136	14	842	75	93	77	60	28	78	12	423	92	104	87	47	29	58	2	419	9	19	29	28	21	70	9	185	6	6	11	15	9	36	7	90	3	13	18	13	12	34	2	95	158
S01000725	137	106	159	150	46	89	8	695	66	50	78	73	23	43	7	340	71	56	81	77	23	46	1	355	5	10	15	39	16	42	6	133	2	5	10	17	5	19	5	63	3	5	5	22	11	23	1	70	132
S01000726	114	118	155	134	58	151	20	750	58	58	73	65	28	82	18	382	56	60	82	69	30	69	2	368	7	9	20	32	30	77	11	186	1	4	11	11	15	47	10	99	6	5	9	21	15	30	1	87	107
S01000727	165	142	144	61	43	106	19	680	86	72	78	31	23	62	14	366	79	70	66	30	20	44	5	314	19	13	24	16	18	59	14	163	9	5	14	7	8	34	11	88	10	8	10	9	10	25	3	75	146
S01000728	130	120	159	120	60	161	18	768	68	66	74	61	31	98	12	410	62	54	85	59	29	63	6	358	6	6	17	29	24	73	9	164	3	4	10	19	14	48	6	104	3	2	7	10	10	25	3	60	124
S01000729	98	85	108	87	44	109	11	542	45	41	56	42	25	59	8	276	53	44	52	45	19	50	3	266	2	6	17	31	13	47	6	122	1	3	7	13	5	22	4	55	1	3	10	18	8	25	2	67	96
S01000730	124	141	105	74	23	58	1	526	64	80	53	40	16	35	0	288	60	61	52	34	7	23	1	238	10	14	16	18	10	22	1	91	6	7	10	11	5	11	0	50	4	7	6	7	5	11	1	41	114
S01000731	111	126	98	69	25	103	15	547	48	75	49	40	13	62	12	299	63	51	49	29	12	41	3	248	8	16	26	38	13	62	10	173	2	11	14	19	7	36	8	97	6	5	12	19	6	26	2	76	103
S01000732	75	133	89	67	30	125	17	536	38	70	41	27	15	70	15	276	37	63	48	40	15	55	2	260	2	8	25	33	13	79	13	173	0	2	12	15	5	48	11	93	2	6	13	18	8	31	2	80	73
S01000733	107	143	156	106	63	194	30	799	50	70	81	44	37	119	21	422	57	73	75	62	26	75	9	377	6	18	27	37	27	108	25	248	1	4	13	15	14	66	19	132	5	14	14	22	13	42	6	116	101
S01000734	169	121	182	131	74	184	16	877	84	54	98	70	39	103	10	458	85	67	84	61	35	81	6	419	6	8	16	16	27	81	13	167	4	4	10	9	14	43	8	92	2	4	6	7	13	38	5	75	163
S01000735	75	76	102	85	30	127	15	510	40	32	55	40	17	77	8	269	35	44	47	45	13	50	7	241	6	3	15	26	12	61	10	133	3	3	9	12	6	32	5	70	3	0	6	14	6	29	5	63	69
S01000736	121	108	137	113	64	194	34	771	65	56	71	58	32	114	25	421	56	52	66	55	32	80	9	350	2	7	16	38	25	95	23	206	0	4	7	18	9	54	18	110	2	3	9	20	16	41	5	96	119
S01000737	90	95	105	82	43	139	29	583	42	47	50	38	23	76	19	295	48	48	55	44	20	63	10	288	0	10	26	33	17	70	22	178	0	4	14	15	6	39	14	92	0	6	12	18	11	31	8	86	90
S01000738	88	114	141	78	29	112	17	579	38	57	67	40	19	67	9	297	50	57	74	38	10	45	8	282	3	5	22	10	8	64	11	123	0	1	14	7	6	43	7	78	3	4	8	3	2	21	4	45	85
S01000739	140	159	159	114	49	118	20	759	58	88	79	59	20	69	11	384	82	71	80	55	29	49	9	375	5	9	17	25	7	47	16	126	0	6	13	13	1	26	9	68	5	3	4	12	6	21	7	58	135
S01000740	126	136	132	125	72	221	25	837	67	58	68	61	35	123	20	432	59	78	64	64	37	98	5	405	7	12	15	22	29	104	14	203	4	9	6	11	12	60	10	112	3	3	9	11	17	44	4	91	119
S01000741	162	131	204	168	74	197	31	967	85	62	109	90	33	111	21	511	77	69	95	78	41	86	10	456	6	7	28	35	34	91	22	223	3	5	17	18	13	50	17	123	3	2	11	17	21	41	5	100	156
S01000742	72	84	85	91	48	135	10	525	36	42	48	45	30	62	6	269	36	42	37	46	18	73	4	256	7	6	15	22	9	59	6	124	3	3	9	7	6	31	5	64	4	3	6	15	3	28	1	60	65
S01000743	104	80	114	113	71	160	15	657	47	37	61	62	36	86	6	335	57	43	53	51	35	74	9	322	3	7	10	25	22	72	13	152	3	3	5	14	14	40	5	84	0	4	5	11	8	32	8	68	101
S01000744	143	160	171	101	36	109	13	733	70	87	78	59	18	70	11	393	73	73	93	42	18	39	2	340	7	24	29	25	14	51	10	160	2	12	9	13	5	35	8	84	5	12	20	12	9	16	2	76	136
S01000745	159	168	160	96	35	104	12	734	81	76	78	48	16	60	9	368	78	92	82	48	19	44	3	366	9	18	16	25	14	47	8	137	3	6	10	11	8	25	7	70	6	12	6	14	6	22	1	67	150
S01000746	127	181	173	102	31	110	14	738	57	100	83	42	24	65	10	381	70	81	90	60	7	45	4	357	7	10	35	31	12	60	13	168	0	7	20	12	10	35	9	93	7	3	15	19	2	25	4	75	120
S01000747	89	113	109	86	34	109	14	554	46	55	54	38	17	64	12	286	43	58	55	48	17	45	2	268	4	11	21	26	9	57	11	139	2	5	10	8	5	28	9	67	2	6	11	18	4	29	2	72	85
S01000748	129	114	94	67	33	135	25	597	66	64	42	27	20	83	23	325	63	50	52	40	13	52	2	272	10	22	28	32	15	93	23	223	4	13	9	15	9	60	22	132	6	9	19	17	6	33	1	91	119
S01000749	164	119	140	55	24	53	4	559	90	59	76	30	15	33	4	307	74	60	64	25	9	20	0	252	18	28	41	26	14	34	3	164	9	15	20	18	7	21	3	93	9	13	21	8	7	13	0	71	146
S01000750	102	101	140	117	50	164	20	694	51	47	70	57	25	103	18	371	51	54	70	60	25	61	2	323	3	4	14	26	18	91	16	172	2	1	9	13	7	52	14	98	1	3	5	13	11	39	2	74	99
S01000751	131	122	151	119	38	134	18	713	58	54	74	62	18	77	13	356	73	68	77	57	20	57	5	357	3	4	12	22	10	57	15	123	2	2	8	12	5	29	12	70	1	2	4	10	5	28	3	53	128
S01000752	244	228	192	85	60	162	21	992	123	138	103	46	36	99	14	559	121	90	89	39	24	63	7	433	19	30	58	41	31	99	13	291	9	18	36	23	13	58	7	164	10	12	22	18	18	41	6	127	225
S01000753	131	143	150	92	33	93	4	646	67	79	71	50	13	56	4	340	64	64	79	42	20	37	0	306	5	11	13	25	12	62	4	132	4	6	8	14	5	37	4	78	1	5	5	11	7	25	0	54	126
S01000754	104	109	125	86	51	146	5	626	53	65	66	47	29	76	4	340	51	44	59	39	22	70	1	286	4	8	15	27	11	77	4	146	2	7	10	14	4	35	3	75	2	1	5	13	7	42	1	71	100
S01000755	168	145	188	135	40	108	8	792	80	73	94	61	16	59	3	386	88	72	94	74	24	49	5	406	2	14	24	29	16	43	7	135	1	6	10	9	8	26	3	63	1	8	14	20	8	17	4	72	166
S01000756	153	170	192	157	83	201	39	995	82	85	96	82	45	119	32	541	71	85	96	75	38	82	7	454	3	18	22	38	34	94	32	241	2	12	10	26	14	59	27	150	1	6	12	12	20	35	5	91	150
S01000757	101	95	127	112	52	164	15	666	41	44	77	52	33	87	8	342	60	51	50	60	19	77	7	324	6	5	18	27	24	79	13	172	4	1	12	12	13	46	8	96	2	4	6	15	11	33	5	76	95
S01000758	171	173	238	188	58	136	7	971	77	95	121	89	32	69	5	488	94	78	117	99	26	67	2	483	6	14	13	24	14	50	5	126	2	10	6	12	7	24	4	65	4	4	7	12	7	26	1	61	165
S01000759	212	177	202	147	61	175	24	998	103	87	109	79	32	94	19	523	109	90	93	68	29	81	5	475	3	15	34	54	22	95	20	243	1	8	22	31	10	52	16	140	2	7	12	23	12	43	4	103	209
S01000760	128	114	145	86	31	53	8	565	59	51	78	44	12	34	5	283	69	63	67	42	19	19	3	282	5	17	16	22	13	17	8	98	3	9	8	12	3	14	5	54	2	8	8	10	10	3	3	44	123
S01000761	99	89	142	94	45	118	19	606	43	35	68	51	25	57	16	295	56	54	74	43	20	61	3	311	1	4	21	24	18	63	13	144	0	2	10	13	11	34	12	82	1	2	11	11	7	29	1	62	98
S01000762	135	113	181	87	36	103	15	670	81	61	90	47	16	57	11	363	54	52	91	40	20	46	4	307	2	6	13	22	9	35	10	97	1	4	6	14	3	21	6	55	1	2	7	8	6	14	4	42	133
S01000763	177	135	206	140	53	132	15	858	98	57	99	81	32	67	11	445	79	78	107	59	21	65	4	413	4	11	15	19	17	59	11	136	2	5	9	11	9	32	9	77	2	6	6	8	8	27	2	59	173
S01000764	121	141	176	106	45	100	11	700	56	69	89	52	26	56	4	352	65	72	87	54	19	44	7	348	2	5	16	19	15	33	8	98	0	1	10	9	6	20	3	49	2	4	6	10	9	13	5	49	119
S01000765	231	174	199	36	9	22	0	671	118	94	92	18	3	11	0	336	113	80	107	18	6	11	0	335	6	8	16	3	4	11	0	48	1	5	10	3	0	5	0	24	5	3	6	0	4	6	0	24	225
S01000766	116	152	143	103	50	139	25	728	55	77	72	55	27	81	13	380	61	75	71	48	23	58	12	348	2	15	16	23	19	67	20	162	1	6	11	13	8	39	8	86	1	9	5	10	11	28	12	76	114
S01000767	130	174	129	65	32	61	5	596	69	101	59	31	16	32	4	312	61	73	70	34	16	29	1	284	3	29	28	24	19	36	3	142	2	19	15	10	10	19	3	78	1	10	13	14	9	17	0	64	127
S01000768	100	257	161	94	46	147	21	826	50	129	81	59	25	96	19	459	50	128	80	35	21	51	2	367	2	21	30	27	15	63	18	176	1	9	15	18	8	36	16	103	1	12	15	9	7	27	2	73	98
S01000769	134	330	181	92	31	156	31	955	56	167	70	48	14	101	25	481	78	163	111	44	17	55	6	474	2	21	34	30	15	81	21	204	1	10	12	18	5	56	16	118	1	11	22	12	10	25	5	86	132
S01000770	152	154	132	70	34	49	4	595	78	92	73	37	18	28	0	326	74	62	59	33	16	21	4	269	11	13	21	26	20	33	3	127	7	11	10	12	11	20	0	71	4	2	11	14	9	13	3	56	141
S01000771	171	185	211	134	65	149	8	923	79	95	101	68	30	94	4	471	92	90	110	66	35	55	4	452	8	13	22	20	18	55	6	142	4	10	12	9	8	37	2	82	4	3	10	11	10	18	4	60	163
S01000772	91	82	142	78	56	170	31	650	43	43	68	45	28	101	27	355	48	39	74	33	28	69	4	295	0	7	13	11	13	74	23	141	0	3	6	7	6	42	20	84	0	4	7	4	7	32	3	57	91
S01000773	146	172	158	149	67	213	25	930	65	88	81	77	37	124	16	488	81	84	77	72	30	89	9	442	0	10	25	31	17	83	20	186	0	7	9	22	9	46	14	107	0	3	16	9	8	37	6	79	146
S01000774	220	240	114	23	0	0	1	598	99	130	60	13	0	0	1	303	121	110	54	10	0	0	0	295	10	12	13	9	0	0	1	45	2	9	7	4	0	0	1	23	8	3	6	5	0	0	0	22	210
S01000775	92	88	107	121	37	142	23	610	43	45	60	67	15	92	21	343	49	43	47	54	22	50	2	267	3	8	12	14	9	61	14	121	0	3	8	8	5	42	12	78	3	5	4	6	4	19	2	43	89
S01000776	123	107	180	114	37	55	4	620	64	51	89	58	20	26	1	309	59	56	91	56	17	29	3	311	3	1	9	11	7	13	3	47	1	1	7	8	1	6	1	25	2	0	2	3	6	7	2	22	120
S01000777	233	223	90	7	2	0	0	555	104	110	50	6	1	0	0	271	129	113	40	1	1	0	0	284	13	22	11	3	0	0	0	49	5	15	8	2	0	0	0	30	8	7	3	1	0	0	0	19	220
S01000778	84	84	106	115	34	77	4	504	38	47	57	62	16	39	4	263	46	37	49	53	18	38	0	241	2	4	8	14	8	21	3	60	2	1	4	8	2	9	3	29	0	3	4	6	6	12	0	31	82
S01000779	234	216	177	55	22	81	8	793	119	124	96	36	11	46	5	437	115	92	81	19	11	35	3	356	16	11	18	15	6	25	4	95	8	9	11	10	1	17	3	59	8	2	7	5	5	8	1	36	218
S01000780	227	220	214	120	34	105	11	931	119	111	106	62	19	55	7	479	108	109	108	58	15	50	4	452	18	20	42	33	15	50	9	187	9	11	21	14	6	26	6	93	9	9	21	19	9	24	3	94	209
S01000781	162	128	171	169	83	149	15	877	90	57	86	92	46	77	12	460	72	71	85	77	37	72	3	417	8	7	8	31	18	44	12	128	3	5	5	14	10	21	9	67	5	2	3	17	8	23	3	61	154
S01000782	170	121	191	122	41	61	6	712	85	54	95	57	22	28	4	345	85	67	96	65	19	33	2	367	6	4	4	23	8	27	4	76	3	2	2	12	2	9	3	33	3	2	2	11	6	18	1	43	164
S01000783	89	78	118	97	35	82	7	506	38	37	60	44	22	43	7	251	51	41	58	53	13	39	0	255	3	2	15	14	6	33	5	78	1	2	6	6	3	17	5	40	2	0	9	8	3	16	0	38	86
S01000784	159	163	196	173	45	85	9	830	71	69	100	90	17	48	5	400	88	94	96	83	28	37	4	430	6	10	7	26	10	31	6	96	2	5	4	18	3	17	3	52	4	5	3	8	7	14	3	44	153
S01000785	143	103	162	147	63	147	15	780	65	49	92	77	36	76	14	409	78	54	70	70	27	71	1	371	4	15	28	42	24	63	11	187	3	9	14	19	11	27	10	93	1	6	14	23	13	36	1	94	139
S01000786	116	119	183	141	59	151	15	784	55	51	95	78	32	80	12	403	61	68	88	63	27	71	3	381	3	10	19	25	21	70	9	157	1	5	9	16	10	40	7	88	2	5	10	9	11	30	2	69	113
S01000787	92	72	110	100	48	87	17	526	41	30	57	50	25	44	9	256	51	42	53	50	23	43	8	270	3	2	18	26	14	35	14	112	2	1	11	15	10	16	8	63	1	1	7	11	4	19	6	49	89
S01000788	153	146	180	88	39	91	8	705	71	65	93	50	17	48	7	351	82	81	87	38	22	43	1	354	7	11	25	16	8	44	3	114	4	5	12	10	4	21	3	59	3	6	13	6	4	23	0	55	146
S01000789	104	120	142	97	40	120	9	632	51	65	64	49	22	77	6	334	53	55	78	48	18	43	3	298	3	6	17	21	8	62	6	123	2	2	9	11	4	40	4	72	1	4	8	10	4	22	2	51	101
S01000790	131	93	156	82	39	70	8	579	50	46	81	41	18	37	3	276	81	47	75	41	21	33	5	303	3	4	10	7	5	27	3	59	1	2	6	3	4	15	1	32	2	2	4	4	1	12	2	27	128
S01000791	142	132	126	91	45	84	8	628	67	71	72	44	22	43	7	326	75	61	54	47	23	41	1	302	8	7	23	24	14	36	5	117	2	4	16	14	4	20	4	64	6	3	7	10	10	16	1	53	134
S01000792	144	119	183	106	39	89	10	690	68	55	87	57	19	44	8	338	76	64	96	49	20	45	2	352	3	4	23	22	15	31	8	106	0	3	9	12	5	17	6	52	3	1	14	10	10	14	2	54	141
S01000793	198	180	183	77	24	44	1	707	102	95	86	46	13	21	0	363	96	85	97	31	11	23	1	344	12	14	21	20	10	20	1	98	4	7	10	10	5	12	0	48	8	7	11	10	5	8	1	50	186
S01000794	156	180	173	106	57	155	15	842	84	85	91	58	30	92	11	451	72	95	82	48	27	63	4	391	7	13	26	31	25	78	9	189	2	7	17	17	15	49	7	114	5	6	9	14	10	29	2	75	149
S01000795	145	177	160	98	49	124	15	768	70	100	81	54	25	68	10	408	75	77	79	44	24	56	5	360	4	10	21	20	17	54	12	138	4	6	13	14	7	28	10	82	0	4	8	6	10	26	2	56	141
S01000796	78	96	132	85	46	103	11	551	41	43	65	43	21	56	6	275	37	53	67	42	25	47	5	276	0	4	11	15	19	40	10	99	0	2	6	8	6	20	5	47	0	2	5	7	13	20	5	52	78
S01000797	151	142	149	71	18	56	1	588	64	76	78	34	11	28	0	291	87	66	71	37	7	28	1	297	6	12	27	19	6	29	1	100	3	6	17	9	5	16	0	56	3	6	10	10	1	13	1	44	145
S01000798	108	112	109	63	29	108	6	535	50	56	61	34	19	64	6	290	58	56	48	29	10	44	0	245	3	9	19	18	14	53	5	121	1	3	15	12	7	27	5	70	2	6	4	6	7	26	0	51	105
S01000799	84	93	137	99	34	64	4	515	39	40	70	47	16	36	4	252	45	53	67	52	18	28	0	263	4	5	14	17	8	29	2	79	2	3	11	4	1	15	2	38	2	2	3	13	7	14	0	41	80
S01000800	143	123	200	196	92	187	26	967	70	50	106	91	42	99	11	469	73	73	94	105	50	88	15	498	6	7	24	55	37	95	21	245	2	4	10	23	15	51	9	114	4	3	14	32	22	44	12	131	137
S01000801	119	140	169	93	40	75	3	639	58	75	84	52	20	38	2	329	61	65	85	41	20	37	1	310	3	12	20	19	9	42	1	106	0	9	11	11	4	23	1	59	3	3	9	8	5	19	0	47	116
S01000802	142	97	170	125	63	145	12	754	79	51	94	59	28	76	8	395	63	46	76	66	35	69	4	359	5	8	25	24	20	63	9	154	4	2	16	11	5	36	6	80	1	6	9	13	15	27	3	74	137
S01000803	159	167	221	159	89	123	17	935	73	76	110	76	46	56	15	452	86	91	111	83	43	67	2	483	5	12	15	26	26	54	14	152	0	1	8	12	17	24	12	74	5	11	7	14	9	30	2	78	154
S01000804	187	205	258	170	51	90	9	970	96	101	129	84	24	54	5	493	91	104	129	86	27	36	4	477	5	10	36	39	21	39	8	158	2	7	16	25	9	20	4	83	3	3	20	14	12	19	4	75	182
S01000805	116	121	175	133	70	188	19	822	51	63	88	61	33	102	13	411	65	58	87	72	37	86	6	411	7	5	17	37	20	92	15	193	4	3	8	20	8	50	11	104	3	2	9	17	12	42	4	89	109
S01000806	139	129	167	177	69	138	15	834	75	58	94	90	36	77	8	438	64	71	73	87	33	61	7	396	2	4	18	35	22	64	7	152	0	2	13	18	11	36	3	83	2	2	5	17	11	28	4	69	137
S01000807	141	176	144	112	51	108	12	744	68	87	73	56	20	61	9	374	73	89	71	56	31	47	3	370	7	5	11	28	20	49	10	130	2	3	4	16	7	26	7	65	5	2	7	12	13	23	3	65	134
S01000808	120	144	175	112	39	99	11	700	64	73	90	53	19	47	7	353	56	71	85	59	20	52	4	347	10	9	16	25	13	46	7	126	5	5	9	12	8	26	4	69	5	4	7	13	5	20	3	57	110
S01000809	87	99	121	92	35	87	10	531	49	54	65	48	19	50	7	292	38	45	56	44	16	37	3	239	2	2	14	16	11	40	5	90	1	2	9	11	6	20	3	52	1	0	5	5	5	20	2	38	85
S01000810	117	79	175	110	35	90	9	615	62	40	89	58	17	49	6	321	55	39	86	52	18	41	3	294	2	2	8	22	10	38	7	89	1	1	3	15	3	22	4	49	1	1	5	7	7	16	3	40	115
S01000811	178	152	212	146	45	85	5	823	95	78	109	69	25	44	4	424	83	74	103	77	20	41	1	399	4	6	15	17	8	29	4	83	1	0	7	8	5	17	4	42	3	6	8	9	3	12	0	41	174
S01000812	103	120	127	74	29	108	15	576	54	59	65	41	16	64	12	311	49	61	62	33	13	44	3	265	6	10	25	19	11	59	11	141	3	6	15	12	7	32	9	84	3	4	10	7	4	27	2	57	97
S01000813	196	187	182	92	31	67	2	757	90	97	92	48	16	35	1	379	106	90	90	44	15	32	1	378	7	8	12	17	10	27	2	83	3	6	3	8	4	15	1	40	4	2	9	9	6	12	1	43	189
S01000814	307	245	205	67	41	49	0	914	147	127	119	41	21	25	0	480	160	118	86	26	20	24	0	434	14	23	24	16	18	21	0	116	5	11	16	10	6	13	0	61	9	12	8	6	12	8	0	55	293
S01000815	128	179	89	52	20	100	31	599	61	99	49	22	14	61	22	328	67	80	40	30	6	39	9	271	8	15	14	20	8	70	26	161	2	7	7	7	5	42	19	89	6	8	7	13	3	28	7	72	120
S01000816	50	190	118	58	46	81	17	560	25	96	50	22	25	56	13	287	25	94	68	36	21	25	4	273	1	9	19	16	13	36	10	104	1	5	4	5	7	23	8	53	0	4	15	11	6	13	2	51	49
S01000817	168	199	198	106	52	128	11	862	77	95	104	52	24	75	8	435	91	104	94	54	28	53	3	427	4	11	24	22	25	64	8	158	2	5	14	11	10	36	8	86	2	6	10	11	15	28	0	72	164
S01000818	106	193	190	114	53	88	9	753	59	82	82	59	31	54	7	374	47	111	108	55	22	34	2	379	4	7	17	20	12	29	6	95	2	2	6	10	5	18	5	48	2	5	11	10	7	11	1	47	102
S01000819	143	118	169	125	91	130	7	783	71	60	80	70	45	67	4	397	72	58	89	55	46	63	3	386	7	10	17	27	29	57	6	153	4	6	10	15	8	29	3	75	3	4	7	12	21	28	3	78	136
S01000820	99	70	141	108	47	97	11	573	42	35	64	54	19	53	7	274	57	35	77	54	28	44	4	299	2	8	16	18	11	48	7	110	0	4	8	8	3	24	5	52	2	4	8	10	8	24	2	58	97
S01000821	155	188	193	96	46	135	15	828	80	88	89	49	24	77	8	415	75	100	104	47	22	58	7	413	8	16	26	15	11	53	11	140	5	3	12	7	6	29	5	67	3	13	14	8	5	24	6	73	147
S01000822	114	134	127	94	42	84	7	602	53	76	65	48	16	52	5	315	61	58	62	46	26	32	2	287	3	6	21	19	12	39	3	103	0	3	10	10	5	24	2	54	3	3	11	9	7	15	1	49	111
S01000823	120	159	115	43	17	102	5	561	64	79	54	24	12	63	4	300	56	80	61	19	5	39	1	261	4	6	14	9	6	35	1	75	1	2	6	7	4	23	1	44	3	4	8	2	2	12	0	31	116
S01000824	139	116	139	92	42	101	15	644	72	62	69	50	19	61	11	344	67	54	70	42	23	40	4	300	7	13	22	17	13	47	10	129	6	5	11	11	6	32	6	77	1	8	11	6	7	15	4	52	132
S01000825	114	96	148	124	42	140	17	681	61	48	75	66	22	73	10	355	53	48	73	58	20	67	7	326	2	8	9	10	12	57	12	110	1	3	5	7	3	31	7	57	1	5	4	3	9	26	5	53	112
S01000826	159	160	159	109	52	82	9	730	81	64	84	58	25	50	5	367	78	96	75	51	27	32	4	363	8	26	28	36	33	38	8	177	3	8	16	18	15	26	4	90	5	18	12	18	18	12	4	87	151
S01000827	136	109	152	117	39	116	9	678	72	52	77	58	24	64	7	354	64	57	75	59	15	52	2	324	4	5	14	25	8	55	7	118	1	4	5	7	5	31	6	59	3	1	9	18	3	24	1	59	132
S01000828	174	146	192	136	55	125	15	843	74	66	104	65	30	72	12	423	100	80	88	71	25	53	3	420	5	10	16	27	9	59	11	137	3	3	9	16	4	32	9	76	2	7	7	11	5	27	2	61	169
S01000829	104	82	108	105	69	138	15	621	44	33	58	55	34	75	8	307	60	49	50	50	35	63	7	314	5	7	12	27	21	52	11	135	3	3	8	13	10	24	8	69	2	4	4	14	11	28	3	66	99
S01000830	125	130	138	122	54	124	11	704	58	60	77	57	26	73	5	356	67	70	61	65	28	51	6	348	3	8	18	28	13	62	8	140	1	6	9	14	6	34	2	72	2	2	9	14	7	28	6	68	122
S01000831	175	145	212	130	37	202	18	919	87	73	110	60	17	120	10	477	88	72	102	70	20	82	8	442	3	8	23	31	11	103	12	191	1	4	11	13	3	57	8	97	2	4	12	18	8	46	4	94	172
S01000832	193	222	221	135	48	140	15	974	99	111	112	69	26	84	10	511	94	111	109	66	22	56	5	463	7	11	16	29	13	76	10	162	5	6	11	15	7	43	5	92	2	5	5	14	6	33	5	70	186
S01000833	157	145	113	74	22	53	5	569	72	77	62	35	12	32	3	293	85	68	51	39	10	21	2	276	9	11	20	27	7	29	5	108	3	8	12	14	3	19	3	62	6	3	8	13	4	10	2	46	148
S01000834	175	192	206	128	58	140	12	911	73	99	102	65	29	75	5	448	102	93	104	63	29	65	7	463	17	19	39	56	33	83	12	259	6	10	19	29	12	46	5	127	11	9	20	27	21	37	7	132	158
S01000835	157	161	154	79	39	96	12	698	75	82	81	41	20	65	11	375	82	79	73	38	19	31	1	323	16	15	30	26	20	57	9	173	8	5	19	17	7	38	9	103	8	10	11	9	13	19	0	70	141
S01000836	240	255	166	75	42	68	1	847	121	150	73	34	19	40	0	437	119	105	93	41	23	28	1	410	14	24	43	43	25	48	0	197	4	12	20	16	12	27	0	91	10	12	23	27	13	21	0	106	226
S01000837	105	299	157	112	46	101	7	827	53	154	70	60	20	59	5	421	52	145	87	52	26	42	2	406	5	32	37	48	26	67	5	220	1	16	20	28	16	36	3	120	4	16	17	20	10	31	2	100	100
S01000838	163	161	158	113	39	85	4	723	87	87	81	56	19	47	3	380	76	74	77	57	20	38	1	343	5	10	12	31	12	52	3	125	4	4	6	15	6	27	3	65	1	6	6	16	6	25	0	60	158
S01000839	218	288	230	84	28	107	8	963	102	159	109	42	13	63	3	491	116	129	121	42	15	44	5	472	14	23	30	26	13	67	7	180	4	13	16	14	7	44	3	101	10	10	14	12	6	23	4	79	204
S01000840	187	185	168	81	42	98	3	764	81	103	87	45	18	55	3	392	106	82	81	36	24	43	0	372	9	16	44	38	23	50	2	182	3	8	23	22	9	27	2	94	6	8	21	16	14	23	0	88	178
S01000841	325	239	188	113	39	62	4	970	171	142	102	58	21	33	3	530	154	97	86	55	18	29	1	440	18	34	48	61	23	39	4	227	7	20	24	32	15	21	3	122	11	14	24	29	8	18	1	105	307
S01000842	141	149	205	164	53	110	8	830	68	75	105	80	23	55	6	412	73	74	100	84	30	55	2	418	9	13	24	40	12	52	6	156	3	9	11	22	3	28	4	80	6	4	13	18	9	24	2	76	132
S01000843	177	149	211	84	40	145	12	818	90	74	110	42	20	100	11	447	87	75	101	42	20	45	1	371	11	8	26	18	18	80	8	169	5	2	14	11	10	50	7	99	6	6	12	7	8	30	1	70	166
S01000844	150	167	162	94	33	76	7	689	80	82	86	50	20	41	5	364	70	85	76	44	13	35	2	325	5	21	29	35	11	42	6	149	1	10	15	22	7	25	5	85	4	11	14	13	4	17	1	64	145
S01000845	100	123	147	76	40	64	10	560	53	58	71	38	22	36	9	287	47	65	76	38	18	28	1	273	2	8	17	16	18	38	8	107	1	3	7	10	5	23	7	56	1	5	10	6	13	15	1	51	98
S01000846	162	213	140	77	40	99	8	739	65	117	70	38	25	66	6	387	97	96	70	39	15	33	2	352	8	25	41	38	24	57	5	198	2	17	19	19	13	36	3	109	6	8	22	19	11	21	2	89	154
S01000847	164	243	197	103	52	174	25	958	84	131	102	51	34	111	19	532	80	112	95	52	18	63	6	426	2	23	39	47	25	101	19	256	0	11	18	24	13	61	14	141	2	12	21	23	12	40	5	115	162
S01000848	94	114	143	93	55	187	13	699	47	53	71	51	33	106	13	374	47	61	72	42	22	81	0	325	3	5	13	30	16	74	11	152	2	1	5	16	7	48	11	90	1	4	8	14	9	26	0	62	91
S01000849	124	115	135	62	17	79	7	539	59	67	70	27	11	46	6	286	65	48	65	35	6	33	1	253	7	15	24	16	11	45	4	122	0	7	12	7	6	28	4	64	7	8	12	9	5	17	0	58	117
S01000850	121	147	121	76	33	128	31	657	58	75	59	43	17	74	22	348	63	72	62	33	16	54	9	309	12	12	38	29	22	77	24	214	7	9	14	18	10	42	16	116	5	3	24	11	12	35	8	98	109
S01000851	136	185	195	100	24	44	2	686	67	94	96	51	12	24	2	346	69	91	99	49	12	20	0	340	4	5	29	17	8	14	1	78	1	2	19	8	3	9	1	43	3	3	10	9	5	5	0	35	132
S01000852	112	159	139	114	28	93	16	661	57	75	73	54	15	50	15	339	55	84	66	60	13	43	1	322	6	18	30	38	11	51	10	164	2	11	13	17	3	27	9	82	4	7	17	21	8	24	1	82	106
S01000853	106	116	103	76	38	104	10	553	58	67	52	46	23	62	7	315	48	49	51	30	15	42	3	238	11	15	17	33	15	62	7	160	3	9	10	23	9	38	5	97	8	6	7	10	6	24	2	63	95
S01000854	243	239	198	111	42	93	7	933	123	135	104	55	24	50	6	497	120	104	94	56	18	43	1	436	19	27	48	47	26	55	6	228	13	15	29	23	13	30	6	129	6	12	19	24	13	25	0	99	224
S01000855	163	180	196	139	37	61	5	781	86	88	98	70	17	36	3	398	77	92	98	69	20	25	2	383	9	15	27	38	17	39	4	149	5	8	15	19	6	24	3	80	4	7	12	19	11	15	1	69	154
S01000856	136	132	138	87	25	49	1	568	80	58	73	41	12	29	0	293	56	74	65	46	13	20	1	275	4	14	35	42	11	27	0	133	2	4	17	21	3	16	0	63	2	10	18	21	8	11	0	70	132
S01000857	153	146	139	92	25	58	1	614	81	81	70	47	11	31	1	322	72	65	69	45	14	27	0	292	8	14	22	39	11	27	1	122	4	10	12	21	3	14	1	65	4	4	10	18	8	13	0	57	145
S01000858	183	171	216	89	25	29	4	717	96	92	114	42	12	15	2	373	87	79	102	47	13	14	2	344	8	11	14	17	10	16	2	78	4	7	8	11	6	7	2	45	4	4	6	6	4	9	0	33	175
S01000859	135	179	202	164	53	96	7	836	63	93	107	79	27	55	6	430	72	86	95	85	26	41	1	406	6	14	19	41	22	49	5	156	3	11	9	25	10	29	5	92	3	3	10	16	12	20	0	64	129
S01000860	182	225	168	117	38	127	16	873	81	128	94	61	20	71	11	466	101	97	74	56	18	56	5	407	14	29	36	43	21	72	10	225	4	18	16	19	12	42	7	118	10	11	20	24	9	30	3	107	168
S01000861	111	104	138	96	52	145	10	656	66	53	71	53	28	83	8	362	45	51	67	43	24	62	2	294	1	4	16	25	24	73	6	149	1	2	8	10	12	42	4	79	0	2	8	15	12	31	2	70	110
S01000862	103	117	139	83	26	90	1	559	46	56	74	40	17	41	1	275	57	61	65	43	9	49	0	284	6	7	18	19	6	37	1	94	2	4	10	10	4	16	1	47	4	3	8	9	2	21	0	47	97
S01000863	124	149	124	75	25	94	4	595	64	90	61	39	16	54	2	326	60	59	63	36	9	40	2	269	6	12	22	31	11	50	3	135	1	9	12	15	6	26	2	71	5	3	10	16	5	24	1	64	118
S01000864	126	144	157	87	48	98	8	668	62	73	76	50	30	52	6	349	64	71	81	37	18	46	2	319	3	14	21	21	27	57	3	146	2	6	11	12	16	33	3	83	1	8	10	9	11	24	0	63	123
S01000865	129	186	119	79	39	125	15	692	57	92	63	45	19	70	11	357	72	94	56	34	20	55	4	335	6	13	21	28	21	82	8	179	3	8	11	16	10	48	8	104	3	5	10	12	11	34	0	75	123
S01000866	214	219	235	106	49	112	9	944	111	107	123	58	28	62	8	497	103	112	112	48	21	50	1	447	23	26	51	58	34	77	7	276	9	10	25	31	16	41	7	139	14	16	26	27	18	36	0	137	191
S01000867	129	209	122	78	43	141	17	739	65	106	58	37	23	87	16	392	64	103	64	41	20	54	1	347	8	22	34	35	27	100	15	241	2	12	18	12	14	61	14	133	6	10	16	23	13	39	1	108	121
S01000868	176	172	130	92	43	98	7	718	77	95	65	47	26	56	5	371	99	77	65	45	17	42	2	347	13	19	30	54	31	60	4	211	3	12	15	33	19	36	3	121	10	7	15	21	12	24	1	90	163
S01000869	173	180	127	41	24	21	0	566	86	102	72	19	11	11	0	301	87	78	55	22	13	10	0	265	7	30	36	18	13	12	0	116	3	20	19	11	5	5	0	63	4	10	17	7	8	7	0	53	166
S01000870	307	211	189	83	23	57	2	872	139	129	96	42	11	33	0	450	168	82	93	41	12	24	2	422	26	30	51	34	15	31	1	188	12	20	27	16	9	17	0	101	14	10	24	18	6	14	1	87	281
S01000871	155	184	189	149	46	98	4	825	81	94	99	74	26	55	2	431	74	90	90	75	20	43	2	394	4	17	27	40	26	52	3	169	2	8	15	19	14	27	1	86	2	9	12	21	12	25	2	83	151
S01000872	112	126	150	117	38	98	9	650	60	59	72	61	20	56	4	332	52	67	78	56	18	42	5	318	3	10	14	39	18	59	9	152	1	7	9	24	6	34	4	85	2	3	5	15	12	25	5	67	109
S01000873	238	225	233	146	47	99	7	995	111	114	124	70	26	54	6	505	127	111	109	76	21	45	1	490	9	28	44	54	27	63	5	230	3	12	24	24	15	35	4	117	6	16	20	30	12	28	1	113	229
S01000874	135	162	115	65	15	47	6	545	58	84	52	29	7	30	3	263	77	78	63	36	8	17	3	282	0	18	26	23	8	29	4	108	0	12	17	12	5	18	2	66	0	6	9	11	3	11	2	42	135
S01000875	133	169	148	107	53	114	12	736	65	89	77	57	24	74	11	397	68	80	71	50	29	40	1	339	9	14	25	37	24	57	9	175	4	7	15	21	10	40	9	106	5	7	10	16	14	17	0	69	124
S01000876	174	163	191	95	26	85	10	744	99	84	102	46	10	53	9	403	75	79	89	49	16	32	1	341	10	11	30	28	12	39	8	138	4	7	19	12	4	26	7	79	6	4	11	16	8	13	1	59	164
S01000877	160	205	156	88	27	92	13	741	84	112	81	49	15	57	8	406	76	93	75	39	12	35	5	335	7	12	30	32	16	61	12	170	1	7	21	19	10	33	7	98	6	5	9	13	6	28	5	72	153
S01000878	146	119	161	77	20	60	5	588	71	62	82	40	11	34	4	304	75	57	79	37	9	26	1	284	4	9	13	9	8	29	3	75	2	7	7	6	5	16	2	45	2	2	6	3	3	13	1	30	142
S01000879	184	154	209	123	46	158	22	896	97	76	113	63	25	101	20	495	87	78	96	60	21	57	2	401	1	10	15	19	10	74	13	142	0	3	11	10	4	48	13	89	1	7	4	9	6	26	0	53	183
S01000880	110	152	177	166	60	108	5	778	52	65	97	87	31	54	2	388	58	87	80	79	29	54	3	390	4	8	16	28	17	45	2	120	2	4	10	8	7	20	1	52	2	4	6	20	10	25	1	68	106
S01000881	128	152	147	109	66	97	4	703	70	74	81	51	32	52	2	362	58	78	66	58	34	45	2	341	8	15	21	47	33	50	4	178	3	5	16	24	11	24	2	85	5	10	5	23	22	26	2	93	120
S01000882	151	216	193	154	42	152	31	939	77	104	91	83	25	84	22	486	74	112	102	71	17	68	9	453	4	10	30	49	17	77	25	212	2	4	13	26	13	40	18	116	2	6	17	23	4	37	7	96	147
S01000883	238	221	226	105	39	85	9	923	126	122	122	48	21	54	7	500	112	99	104	57	18	31	2	423	20	17	34	31	16	38	8	164	11	10	18	19	8	23	6	95	9	7	16	12	8	15	2	69	218
S01000884	82	149	117	75	28	72	6	529	37	76	62	39	13	43	5	275	45	73	55	36	15	29	1	254	3	13	12	18	14	32	1	93	0	4	7	14	7	15	1	48	3	9	5	4	7	17	0	45	79
S01000885	101	86	139	107	29	57	5	524	54	39	76	51	17	25	4	266	47	47	63	56	12	32	1	258	2	0	11	12	4	25	4	58	0	0	6	9	2	14	3	34	2	0	5	3	2	11	1	24	99
S01000886	156	138	171	91	40	124	14	734	68	72	90	49	19	68	10	376	88	66	81	42	21	56	4	358	8	8	27	18	15	63	11	150	3	6	16	10	8	35	8	86	5	2	11	8	7	28	3	64	148
S01000887	185	159	193	112	40	89	3	781	90	86	101	55	21	47	2	402	95	73	92	57	19	42	1	379	5	11	25	26	11	35	2	115	2	6	11	10	6	16	2	53	3	5	14	16	5	19	0	62	180
S01000888	135	182	159	87	35	115	11	724	61	101	84	49	17	68	9	389	74	81	75	38	18	47	2	335	8	18	16	22	17	61	10	152	1	8	8	15	9	35	8	84	7	10	8	7	8	26	2	68	127
S01000889	140	184	164	129	49	121	9	796	64	84	80	68	26	68	7	397	76	100	84	61	23	53	2	399	11	10	30	25	24	73	7	180	7	6	19	16	13	43	5	109	4	4	11	9	11	30	2	71	129
S01000890	144	186	156	123	51	116	16	792	71	93	81	64	25	71	12	417	73	93	75	59	26	45	4	375	2	14	26	43	21	55	13	174	1	6	12	23	6	34	10	92	1	8	14	20	15	21	3	82	142
S01000891	153	134	183	143	61	159	20	853	75	64	97	75	31	94	14	450	78	70	86	68	30	65	6	403	6	6	13	19	12	78	16	150	4	0	9	11	7	48	11	90	2	6	4	8	5	30	5	60	147
S01000892	134	84	153	94	28	63	6	562	78	40	88	42	17	32	4	301	56	44	65	52	11	31	2	261	8	1	16	16	4	27	6	78	5	0	10	8	1	13	4	41	3	1	6	8	3	14	2	37	126
S01000893	177	128	196	121	35	68	5	730	88	71	111	53	21	32	4	380	89	57	85	68	14	36	1	350	2	5	15	16	5	26	4	73	2	1	12	7	4	12	3	41	0	4	3	9	1	14	1	32	175
S01000894	98	140	122	120	41	60	12	593	38	69	62	63	18	36	12	298	60	71	60	57	23	24	0	295	1	8	10	15	12	25	10	81	0	2	6	7	6	16	10	47	1	6	4	8	6	9	0	34	97
S01000895	182	231	241	158	38	101	15	966	85	106	129	73	20	52	9	474	97	125	112	85	18	49	6	492	4	13	22	40	10	36	7	132	2	9	11	18	4	19	5	68	2	4	11	22	6	17	2	64	178
S01000896	90	69	120	103	39	56	8	485	44	30	63	55	16	28	4	240	46	39	57	48	23	28	4	245	2	3	5	20	8	20	6	64	1	1	2	10	2	11	3	30	1	2	3	10	6	9	3	34	88
S01000897	131	89	125	140	60	128	12	685	71	39	63	70	28	67	9	347	60	50	62	70	32	61	3	338	6	13	15	47	25	66	8	180	3	8	9	21	8	36	6	91	3	5	6	26	17	30	2	89	125
S01000898	114	92	115	83	48	110	14	576	57	40	63	38	23	66	12	299	57	52	52	45	25	44	2	277	7	12	8	20	20	54	13	134	4	5	4	6	9	28	11	67	3	7	4	14	11	26	2	67	107
S01000899	185	163	168	124	72	142	13	867	90	88	92	65	38	88	8	469	95	75	76	59	34	54	5	398	15	19	33	38	34	88	9	236	8	8	20	15	21	56	7	135	7	11	13	23	13	32	2	101	170
S01000900	131	90	149	110	61	115	1	657	63	44	70	62	29	57	1	326	68	46	79	48	32	58	0	331	5	6	22	30	25	56	1	145	2	2	10	16	8	25	1	64	3	4	12	14	17	31	0	81	126
S01000901	124	110	149	108	46	127	11	675	55	59	72	56	22	66	7	337	69	51	77	52	24	61	4	338	6	6	24	33	24	70	5	168	1	5	13	19	9	38	3	88	5	1	11	14	15	32	2	80	118
S01000902	171	161	232	120	64	206	25	979	73	74	124	61	37	121	19	509	98	87	108	59	27	85	6	470	5	9	31	34	13	83	18	193	0	4	16	16	8	48	15	107	5	5	15	18	5	35	3	86	166
S01000903	177	130	183	152	85	212	19	958	83	71	84	74	43	117	14	486	94	59	99	78	42	95	5	472	9	13	36	41	29	94	12	234	5	9	18	16	13	49	9	119	4	4	18	25	16	45	3	115	168
S01000904	108	132	145	119	55	120	10	689	46	63	76	57	23	68	6	339	62	69	69	62	32	52	4	350	3	12	24	32	21	66	6	164	0	3	11	16	6	41	5	82	3	9	13	16	15	25	1	82	105
S01000905	125	107	155	124	50	111	8	680	68	53	82	59	31	56	7	356	57	54	73	65	19	55	1	324	7	7	20	26	16	44	4	124	3	4	10	12	9	18	3	59	4	3	10	14	7	26	1	65	118
S01000906	83	98	109	89	37	114	6	536	40	48	53	45	22	64	4	276	43	50	56	44	15	50	2	260	4	8	18	17	8	40	1	96	2	3	11	10	5	22	1	54	2	5	7	7	3	18	0	42	79
S01000907	126	149	146	117	49	208	35	830	50	75	73	65	29	126	21	439	76	74	73	52	20	82	14	391	5	7	24	31	11	93	18	189	2	5	11	22	4	57	10	111	3	2	13	9	7	36	8	78	121
S01000908	112	168	146	120	44	145	20	755	58	77	75	59	22	82	13	386	54	91	71	61	22	63	7	369	6	13	16	26	16	55	15	147	4	5	9	16	11	31	10	86	2	8	7	10	5	24	5	61	106
S01000909	185	164	212	148	64	131	14	918	103	86	105	79	30	58	6	467	82	78	107	69	34	73	8	451	7	10	19	32	18	41	11	138	5	6	10	13	7	17	4	62	2	4	9	19	11	24	7	76	178
S01000910	210	208	205	103	42	98	4	870	108	97	106	43	26	51	2	433	102	111	99	60	16	47	2	437	10	15	28	29	17	43	3	145	6	6	18	10	7	22	1	70	4	9	10	19	10	21	2	75	200
S01000911	157	152	178	159	71	224	21	962	80	76	94	83	34	111	11	489	77	76	84	76	37	113	10	473	8	9	21	27	20	76	17	178	6	4	10	12	8	26	9	75	2	5	11	15	12	50	8	103	149
S01000912	140	126	143	121	43	165	11	749	63	63	71	67	19	88	8	379	77	63	72	54	24	77	3	370	8	7	16	28	16	69	9	153	4	4	5	17	5	32	7	74	4	3	11	11	11	37	2	79	132
S01000913	126	116	149	90	43	175	9	708	56	66	74	49	18	98	6	367	70	50	75	41	25	77	3	341	6	6	15	20	9	62	8	126	3	3	10	7	3	36	5	67	3	3	5	13	6	26	3	59	120
S01000914	96	79	139	157	68	275	37	851	47	41	71	86	40	146	23	454	49	38	68	71	28	129	14	397	3	3	13	29	20	106	29	203	1	2	8	19	11	57	19	117	2	1	5	10	9	49	10	86	93
S01000915	160	147	194	167	90	145	18	921	85	69	96	87	45	73	15	470	75	78	98	80	45	72	3	451	5	11	15	41	32	69	10	183	1	3	6	22	15	32	8	87	4	8	9	19	17	37	2	96	155
S01000916	180	171	226	165	64	160	20	986	87	96	116	80	36	89	16	520	93	75	110	85	28	71	4	466	11	16	42	49	30	74	16	238	6	10	25	22	14	44	13	134	5	6	17	27	16	30	3	104	169
S01000917	127	124	135	112	57	116	12	683	57	55	74	50	31	55	10	332	70	69	61	62	26	61	2	351	4	12	19	30	23	58	8	154	1	5	8	12	16	28	6	76	3	7	11	18	7	30	2	78	123
S01000918	137	101	127	87	57	120	9	638	61	60	62	43	29	61	7	323	76	41	65	44	28	59	2	315	4	14	21	32	24	58	9	162	3	9	9	17	11	29	7	85	1	5	12	15	13	29	2	77	133
S01000919	111	112	113	87	43	146	17	629	56	49	60	49	20	82	14	330	55	63	53	38	23	64	3	299	3	11	11	21	10	68	14	138	0	4	5	8	2	34	11	64	3	7	6	13	8	34	3	74	108
S01000920	99	94	115	80	38	74	5	505	46	44	64	41	19	36	2	252	53	50	51	39	19	38	3	253	6	6	18	15	11	31	4	91	2	4	13	7	4	13	2	45	4	2	5	8	7	18	2	46	93
S01000921	137	142	137	119	51	117	6	709	68	67	72	63	22	65	3	360	69	75	65	56	29	52	3	349	5	5	10	35	18	57	4	134	1	3	8	18	8	32	2	72	4	2	2	17	10	25	2	62	132
S01000922	154	131	188	124	53	118	7	775	73	73	94	63	28	60	5	396	81	58	94	61	25	58	2	379	5	4	14	24	16	48	5	116	1	3	7	12	9	22	5	59	4	1	7	12	7	26	0	57	149
S01000923	156	149	197	105	45	93	6	751	70	79	103	54	23	53	4	386	86	70	94	51	22	40	2	365	11	8	27	34	17	48	6	151	2	3	19	19	6	26	4	79	9	5	8	15	11	22	2	72	145
S01000924	213	222	220	106	35	90	10	896	106	115	112	50	19	56	6	464	107	107	108	56	16	34	4	432	12	19	46	36	13	55	7	188	7	13	19	21	4	38	5	107	5	6	27	15	9	17	2	81	201
S01000925	199	198	212	130	54	141	9	943	104	100	119	63	25	78	7	496	95	98	93	67	29	63	2	447	11	10	31	30	21	66	5	174	3	5	19	14	8	40	3	92	8	5	12	16	13	26	2	82	188
S01000926	139	168	131	70	35	48	2	593	66	98	72	40	17	25	2	320	73	70	59	30	18	23	0	273	10	11	23	28	14	22	2	110	5	8	15	16	7	11	2	64	5	3	8	12	7	11	0	46	129
S01000927	213	197	206	150	73	138	11	988	109	101	106	81	41	72	6	516	104	96	100	69	32	66	5	472	6	15	27	45	30	73	10	206	3	10	13	25	15	38	6	110	3	5	14	20	15	35	4	96	207
S01000928	181	185	168	145	85	195	20	979	99	92	79	74	46	99	16	505	82	93	89	71	39	96	4	474	10	10	26	47	32	89	16	230	3	3	12	22	13	42	14	109	7	7	14	25	19	47	2	121	171
S01000929	142	151	76	41	27	69	5	511	73	92	41	24	13	37	4	284	69	59	35	17	14	32	1	227	11	10	21	14	14	38	4	112	3	8	12	9	7	20	3	62	8	2	9	5	7	18	1	50	131
S01000930	251	224	176	92	30	77	11	861	141	128	88	45	16	38	9	465	110	96	88	47	14	39	2	396	10	25	50	41	20	52	9	207	5	16	29	17	12	30	8	117	5	9	21	24	8	22	1	90	241
S01000931	156	181	152	106	32	71	10	708	93	92	85	55	17	42	7	391	63	89	67	51	15	29	3	317	10	12	29	34	12	41	6	144	5	6	16	17	7	28	3	82	5	6	13	17	5	13	3	62	146
S01000932	187	186	180	139	57	139	14	902	106	98	96	74	30	87	11	502	81	88	84	65	27	52	3	400	17	9	35	41	33	66	10	211	12	3	15	25	17	41	7	120	5	6	20	16	16	25	3	91	170
S01000933	133	191	185	110	56	159	23	857	66	99	92	53	38	95	14	457	67	92	93	57	18	64	9	400	5	12	24	25	23	66	18	173	0	5	8	12	14	41	11	91	5	7	16	13	9	25	7	82	128
S01000934	143	269	174	134	54	190	27	991	69	136	80	57	27	118	22	509	74	133	94	77	27	72	5	482	7	29	29	47	25	128	17	282	6	12	15	19	11	83	14	160	1	17	14	28	14	45	3	122	136
S01000935	168	195	200	99	41	163	6	872	83	105	93	46	21	98	4	450	85	90	107	53	20	65	2	422	9	11	26	26	14	88	5	179	5	4	14	12	5	53	4	97	4	7	12	14	9	35	1	82	159
S01000936	159	153	195	115	50	228	26	926	74	75	100	63	26	138	16	492	85	78	95	52	24	90	10	434	16	10	29	29	10	112	16	222	4	4	15	12	3	67	9	114	12	6	14	17	7	45	7	108	143
S01000937	119	111	131	81	29	85	12	568	62	54	69	40	13	52	8	298	57	57	62	41	16	33	4	270	4	8	25	24	15	46	9	131	0	2	17	12	6	27	5	69	4	6	8	12	9	19	4	62	115
S01000938	177	203	173	118	45	122	8	846	99	103	86	64	19	67	5	443	78	100	87	54	26	55	3	403	11	15	30	34	20	64	6	180	9	10	19	16	5	41	4	104	2	5	11	18	15	23	2	76	166
S01000939	107	156	120	93	50	194	20	740	53	69	64	46	25	115	13	385	54	87	56	47	25	79	7	355	5	10	18	14	23	115	11	196	1	5	7	8	12	72	7	112	4	5	11	6	11	43	4	84	102
S01000940	117	165	159	116	45	173	15	790	55	71	82	61	20	106	12	407	62	94	77	55	25	67	3	383	3	15	20	22	11	89	12	172	1	6	10	9	2	59	10	97	2	9	10	13	9	30	2	75	114
S01000941	71	103	98	76	47	134	13	542	33	48	49	32	32	73	9	276	38	55	49	44	15	61	4	266	2	9	15	24	22	59	11	142	1	3	9	8	13	31	8	73	1	6	6	16	9	28	3	69	69
S01000942	169	175	208	107	50	164	18	891	81	94	99	51	29	96	12	462	88	81	109	56	21	68	6	429	5	14	22	25	19	76	15	176	3	9	13	13	10	45	10	103	2	5	9	12	9	31	5	73	164
S01000943	133	115	155	139	87	202	14	845	66	55	83	77	47	111	11	450	67	60	72	62	40	91	3	395	8	6	11	23	15	88	10	161	3	3	7	13	4	46	9	85	5	3	4	10	11	42	1	76	125
S01000944	108	145	158	122	42	187	16	778	54	74	87	62	21	110	13	421	54	71	71	60	21	77	3	357	2	9	25	20	13	88	9	166	1	5	12	14	5	49	8	94	1	4	13	6	8	39	1	72	106
S01000945	139	148	157	93	41	162	15	755	64	82	78	51	21	91	8	395	75	66	79	42	20	71	7	360	7	11	23	20	17	78	12	168	4	6	8	11	7	42	6	84	3	5	15	9	10	36	6	84	132
S01000946	150	155	153	101	53	135	9	756	64	70	84	61	31	66	6	382	86	85	69	40	22	69	3	374	11	15	16	29	13	61	6	151	4	4	6	19	6	30	4	73	7	11	10	10	7	31	2	78	139
S01000947	101	134	150	121	45	156	13	720	43	80	76	60	27	91	4	381	58	54	74	61	18	65	9	339	3	6	20	34	17	78	11	169	1	5	13	18	10	50	4	101	2	1	7	16	7	28	7	68	98
S01000948	148	132	147	121	64	101	7	720	71	70	71	61	31	48	6	358	77	62	76	60	33	53	1	362	7	4	8	23	26	51	5	124	2	3	4	11	12	21	4	57	5	1	4	12	14	30	1	67	141
S01000949	80	73	100	93	52	196	19	613	38	38	54	47	30	106	12	325	42	35	46	46	22	90	7	288	1	3	5	13	14	80	17	133	0	3	1	9	8	43	10	74	1	0	4	4	6	37	7	59	79
S01000950	114	119	140	129	57	187	26	772	55	52	76	61	36	96	17	393	59	67	64	68	21	91	9	379	9	13	17	29	21	71	15	175	3	2	10	11	11	34	10	81	6	11	7	18	10	37	5	94	105
S01000951	125	155	125	83	50	149	13	700	73	77	59	44	29	81	5	368	52	78	66	39	21	68	8	332	8	13	22	26	24	74	11	178	6	6	10	12	13	40	4	91	2	7	12	14	11	34	7	87	117
S01000952	169	153	162	123	50	180	16	853	77	81	89	53	29	105	10	444	92	72	73	70	21	75	6	409	5	19	17	24	18	82	13	178	1	8	8	8	8	51	8	92	4	11	9	16	10	31	5	86	164
S01000953	149	133	186	166	68	187	17	906	81	63	105	80	35	100	13	477	68	70	81	86	33	87	4	429	2	8	21	25	24	68	13	161	1	4	14	17	7	30	10	83	1	4	7	8	17	38	3	78	147
S01000954	168	148	179	146	66	141	14	862	82	79	94	74	36	76	11	452	86	69	85	72	30	65	3	410	11	16	22	30	23	54	9	165	2	9	11	13	13	31	7	86	9	7	11	17	10	23	2	79	157
S01000955	99	92	130	97	32	73	4	527	49	46	67	52	12	40	4	270	50	46	63	45	20	33	0	257	5	6	10	23	9	32	4	89	3	3	6	13	2	13	4	44	2	3	4	10	7	19	0	45	94
S01000956	168	215	202	97	30	123	11	846	82	116	102	54	15	61	9	439	86	99	100	43	15	62	2	407	8	14	44	24	14	71	6	181	4	7	26	15	6	36	5	99	4	7	18	9	8	35	1	82	160
S01000957	87	68	107	100	41	99	4	506	37	33	61	50	23	54	2	260	50	35	46	50	18	45	2	246	4	6	14	17	14	43	3	101	1	4	10	8	8	19	1	51	3	2	4	9	6	24	2	50	83
S01000958	158	202	182	95	51	131	8	827	71	112	92	48	30	76	7	436	87	90	90	47	21	55	1	391	6	13	29	27	17	59	5	156	1	6	15	15	9	31	5	82	5	7	14	12	8	28	0	74	152
S01000959	141	167	163	98	31	82	6	688	64	88	77	45	12	47	4	337	77	79	86	53	19	35	2	351	4	13	20	18	13	48	3	119	0	6	10	7	4	26	3	56	4	7	10	11	9	22	0	63	137
S01000960	76	83	98	84	47	123	14	525	43	42	49	54	21	67	11	287	33	41	49	30	26	56	3	238	2	6	21	22	22	60	9	142	1	2	10	14	7	32	8	74	1	4	11	8	15	28	1	68	74
S01000961	143	129	199	131	46	185	18	851	66	67	102	68	21	106	13	443	77	62	97	63	25	79	5	408	3	8	19	32	14	76	15	167	1	3	8	22	8	37	10	89	2	5	11	10	6	39	5	78	140
S01000962	97	136	123	82	26	87	21	572	52	69	54	40	12	56	16	299	45	67	69	42	14	31	5	273	4	7	19	19	9	41	17	116	2	5	5	11	4	29	13	69	2	2	14	8	5	12	4	47	93
S01000963	172	171	156	77	49	112	7	744	86	98	82	44	21	63	5	399	86	73	74	33	28	49	2	345	6	10	34	34	25	67	4	180	1	3	17	20	12	36	3	92	5	7	17	14	13	31	1	88	166
S01000964	144	127	199	130	63	149	16	828	79	58	109	68	32	83	9	438	65	69	90	62	31	66	7	390	5	15	29	26	20	64	11	170	2	6	17	16	11	33	6	91	3	9	12	10	9	31	5	79	139
S01000965	190	192	129	78	27	47	2	665	89	104	66	44	11	27	2	343	101	88	63	34	16	20	0	322	14	18	28	20	12	22	1	115	8	8	14	13	3	12	1	59	6	10	14	7	9	10	0	56	176
S01000966	208	267	198	141	66	157	14	1051	92	139	108	67	41	84	10	541	116	128	90	74	25	73	4	510	11	19	38	42	28	85	12	235	4	10	25	17	15	47	10	128	7	9	13	25	13	38	2	107	197
S01000967	97	109	109	84	43	111	23	576	45	64	56	46	25	69	19	324	52	45	53	38	18	42	4	252	4	11	18	21	15	62	19	150	1	7	12	11	10	41	16	98	3	4	6	10	5	21	3	52	93
S01000968	153	136	242	134	66	177	24	932	87	74	122	63	39	88	17	490	66	62	120	71	27	89	7	442	6	3	19	34	20	79	19	180	6	2	7	16	12	42	12	97	0	1	12	18	8	37	7	83	147
S01000969	111	161	167	107	48	218	37	849	47	87	82	52	23	132	27	450	64	74	85	55	25	86	10	399	5	9	27	38	15	99	26	219	2	3	13	18	8	58	19	121	3	6	14	20	7	41	7	98	106
S01000970	134	161	157	93	62	170	16	793	70	78	74	54	28	105	12	421	64	83	83	39	34	65	4	372	3	14	20	34	23	90	13	197	2	9	12	17	8	58	9	115	1	5	8	17	15	32	4	82	131
S01000971	220	194	164	73	26	73	6	756	112	104	77	33	14	37	5	382	108	90	87	40	12	36	1	374	11	19	21	21	13	33	2	120	6	8	9	12	4	15	1	55	5	11	12	9	9	18	1	65	209
S01000972	211	189	259	120	55	131	12	977	112	95	134	58	34	67	5	505	99	94	125	62	21	64	7	472	5	5	25	12	17	70	8	142	2	2	15	8	11	36	4	78	3	3	10	4	6	34	4	64	206
S01000973	119	145	135	67	33	85	8	592	61	65	73	43	12	53	5	312	58	80	62	24	21	32	3	280	6	8	19	27	9	36	7	112	4	3	10	20	2	17	4	60	2	5	9	7	7	19	3	52	113
S01000974	170	131	227	97	45	166	6	842	82	64	116	50	23	90	5	430	88	67	111	47	22	76	1	412	5	4	25	21	15	80	4	154	1	2	12	10	7	45	4	81	4	2	13	11	8	35	0	73	165
S01000975	150	123	153	100	37	75	8	646	73	63	75	57	16	38	4	326	77	60	78	43	21	37	4	320	6	8	19	20	17	39	7	116	2	3	11	9	6	21	4	56	4	5	8	11	11	18	3	60	144
S01000976	93	81	118	69	32	92	8	493	44	39	68	32	13	48	6	250	49	42	50	37	19	44	2	243	1	4	17	21	10	44	5	102	1	1	8	10	4	25	5	54	0	3	9	11	6	19	0	48	92
S01000977	146	148	178	93	40	139	14	758	64	78	91	48	17	76	7	381	82	70	87	45	23	63	7	377	4	9	16	17	12	67	12	137	1	4	9	9	4	40	6	73	3	5	7	8	8	27	6	64	142
S01000978	143	158	150	115	43	137	9	755	64	86	73	56	24	69	6	378	79	72	77	59	19	68	3	377	4	7	22	25	17	62	6	143	1	4	10	13	9	32	4	73	3	3	12	12	8	30	2	70	139
S01000979	127	115	156	94	53	96	6	647	63	57	82	43	34	47	5	331	64	58	74	51	19	49	1	316	10	12	16	19	15	42	5	119	8	6	7	11	10	18	4	64	2	6	9	8	5	24	1	55	117
S01000980	140	132	157	123	53	131	10	746	61	63	75	62	25	75	6	367	79	69	82	61	28	56	4	379	4	10	29	37	26	68	6	180	2	6	17	17	10	37	3	92	2	4	12	20	16	31	3	88	136
S01000981	118	129	162	86	51	97	5	648	59	61	79	38	31	50	3	321	59	68	83	48	20	47	2	327	5	10	11	18	20	42	4	110	0	2	6	5	13	17	2	45	5	8	5	13	7	25	2	65	113
S01000982	95	101	134	103	35	79	6	553	46	45	66	46	18	44	4	269	49	56	68	57	17	35	2	284	1	11	14	17	8	41	5	97	0	3	8	8	3	26	4	52	1	8	6	9	5	15	1	45	94
S01000983	103	98	109	111	34	88	10	553	62	46	61	47	18	48	6	288	41	52	48	64	16	40	4	265	3	9	15	32	12	41	9	121	1	3	10	14	5	20	6	59	2	6	5	18	7	21	3	62	100
S01000984	106	75	137	106	51	145	13	633	51	40	73	55	29	78	8	334	55	35	64	51	22	67	5	299	7	4	21	17	11	66	8	134	3	3	11	8	3	30	4	62	4	1	10	9	8	36	4	72	99
S01000985	165	168	131	85	43	99	19	710	74	81	69	44	22	61	13	364	91	87	62	41	21	38	6	346	10	10	21	23	22	52	14	152	4	2	11	10	7	37	8	79	6	8	10	13	15	15	6	73	155
S01000986	97	115	114	63	33	75	7	504	49	61	61	32	13	42	4	262	48	54	53	31	20	33	3	242	6	6	10	15	8	30	4	79	1	4	5	9	3	14	3	39	5	2	5	6	5	16	1	40	91
S01000987	115	116	151	117	38	80	10	627	62	51	74	61	15	34	9	306	53	65	77	56	23	46	1	321	7	8	17	29	10	33	7	111	4	5	9	13	6	9	6	52	3	3	8	16	4	24	1	59	108
S01000988	93	107	122	67	39	53	7	488	44	48	57	32	20	23	4	228	49	59	65	35	19	30	3	260	1	6	15	16	12	21	6	77	1	4	4	7	5	7	4	32	0	2	11	9	7	14	2	45	92
S01000989	166	158	237	111	41	114	6	833	83	72	111	58	19	60	1	404	83	86	126	53	22	54	5	429	7	15	21	23	5	51	5	127	3	8	11	10	0	23	1	56	4	7	10	13	5	28	4	71	159
S01000990	146	167	196	114	39	117	14	793	68	84	104	53	20	60	12	401	78	83	92	61	19	57	2	392	6	25	32	33	14	56	9	175	4	12	23	17	6	31	8	101	2	13	9	16	8	25	1	74	140
S01000991	119	101	125	61	30	60	6	502	55	53	61	29	13	35	3	249	64	48	64	32	17	25	3	253	3	6	13	13	8	21	3	67	2	5	5	7	0	11	1	31	1	1	8	6	8	10	2	36	116
S01000992	132	140	160	157	69	183	15	856	70	82	87	77	38	100	11	465	62	58	73	80	31	83	4	391	6	5	29	28	26	88	12	194	0	4	15	14	10	50	9	102	6	1	14	14	16	38	3	92	126
S01000993	158	167	238	133	43	109	10	858	87	73	127	65	24	56	7	439	71	94	111	68	19	53	3	419	10	10	17	30	15	55	4	141	5	4	9	17	7	30	3	75	5	6	8	13	8	25	1	66	148
S01000994	182	218	196	143	78	139	14	970	97	104	101	79	34	78	10	503	85	114	95	64	44	61	4	467	6	19	24	38	28	65	10	190	2	11	8	20	13	35	7	96	4	8	16	18	15	30	3	94	176
S01000995	196	178	272	118	24	43	0	831	91	84	137	50	10	24	0	396	105	94	135	68	14	19	0	435	8	8	17	12	2	14	0	61	8	5	8	6	1	9	0	37	0	3	9	6	1	5	0	24	188
S01000996	144	163	192	145	56	190	21	911	63	92	89	78	25	127	14	488	81	71	103	67	31	63	7	423	5	15	22	30	18	91	16	197	2	8	7	12	7	58	13	107	3	7	15	18	11	33	3	90	139
S01000997	216	174	283	140	45	127	7	992	108	88	153	69	29	64	6	517	108	86	130	71	16	63	1	475	11	15	14	34	10	53	6	143	9	7	8	20	4	25	5	78	2	8	6	14	6	28	1	65	205
S01000998	94	191	143	67	32	85	9	621	40	92	75	35	16	55	7	320	54	99	68	32	16	30	2	301	6	18	16	24	14	45	9	132	2	7	8	13	7	29	7	73	4	11	8	11	7	16	2	59	88
S01000999	138	163	214	111	17	48	5	696	69	80	116	52	8	31	3	359	69	83	98	59	9	17	2	337	2	10	22	22	6	21	5	88	1	5	9	10	2	12	3	42	1	5	13	12	4	9	2	46	136
S01001000	87	122	109	79	20	98	16	531	42	58	59	38	14	52	12	275	45	64	50	41	6	46	4	256	7	10	13	27	4	52	10	123	2	4	4	15	2	28	8	63	5	6	9	12	2	24	2	60	80
S01001001	121	102	135	87	39	56	6	546	55	41	64	44	18	26	3	251	66	61	71	43	21	30	3	295	7	5	13	17	14	22	4	82	2	1	5	8	4	9	2	31	5	4	8	9	10	13	2	51	114
S01001002	158	218	178	72	12	34	1	673	71	117	95	31	6	23	1	344	87	101	83	41	6	11	0	329	6	10	14	11	2	13	0	56	2	4	6	5	1	9	0	27	4	6	8	6	1	4	0	29	152
S01001003	203	205	242	133	37	101	8	929	94	110	127	66	23	52	5	477	109	95	115	67	14	49	3	452	11	12	20	18	9	40	5	115	4	6	9	9	7	24	4	63	7	6	11	9	2	16	1	52	192
S01001004	115	88	143	115	32	191	19	703	59	41	78	55	18	116	12	379	56	47	65	60	14	75	7	324	2	9	11	15	7	77	12	133	0	5	3	9	4	48	7	76	2	4	8	6	3	29	5	57	113
S01001005	210	115	210	125	66	150	19	895	115	54	107	68	33	85	14	476	95	61	103	57	33	65	5	419	4	3	12	21	18	69	11	138	1	1	7	8	9	36	9	71	3	2	5	13	9	33	2	67	206
S01001006	174	150	210	117	43	72	5	771	95	76	109	61	25	39	4	409	79	74	101	56	18	33	1	362	7	3	15	18	11	30	3	87	2	0	6	11	6	14	2	41	5	3	9	7	5	16	1	46	167
S01001007	154	176	143	138	44	126	7	788	76	90	86	63	23	74	4	416	78	86	57	75	21	52	3	372	6	19	19	36	15	57	6	158	2	10	12	15	7	33	4	83	4	9	7	21	8	24	2	75	148
S01001008	116	197	181	88	32	108	15	737	61	100	92	43	20	71	11	398	55	97	89	45	12	37	4	339	5	19	26	14	9	47	10	130	3	9	15	7	5	29	7	75	2	10	11	7	4	18	3	55	111
S01001009	108	161	146	67	40	82	10	614	56	82	75	36	23	50	4	326	52	79	71	31	17	32	6	288	4	7	12	15	19	39	7	103	2	4	5	6	12	22	3	54	2	3	7	9	7	17	4	49	104
S01001010	96	184	154	111	43	164	28	780	43	93	76	53	22	112	21	420	53	91	78	58	21	52	7	360	6	23	43	38	22	83	18	233	3	15	18	21	9	59	14	139	3	8	25	17	13	24	4	94	90
S01001011	110	122	125	102	42	87	11	599	53	58	68	45	19	46	5	294	57	64	57	57	23	41	6	305	3	5	14	21	13	36	10	102	1	2	6	7	4	20	5	45	2	3	8	14	9	16	5	57	107
S01001012	186	171	218	112	36	102	6	831	73	80	114	55	17	57	6	402	113	91	104	57	19	45	0	429	9	10	12	23	13	49	5	121	4	5	5	9	6	27	5	61	5	5	7	14	7	22	0	60	177
S01001013	134	153	182	102	32	151	17	771	61	71	98	50	18	91	13	402	73	82	84	52	14	60	4	369	3	20	11	29	8	63	14	148	0	7	3	12	4	43	12	81	3	13	8	17	4	20	2	67	131
S01001014	125	274	181	105	34	65	10	794	55	139	82	46	17	41	9	389	70	135	99	59	17	24	1	405	5	34	39	37	17	38	5	175	3	16	14	13	8	23	5	82	2	18	25	24	9	15	0	93	120
S01001015	91	139	112	79	34	90	13	558	46	78	58	44	15	61	9	311	45	61	54	35	19	29	4	247	6	13	19	27	13	58	11	147	4	9	11	14	7	35	7	87	2	4	8	13	6	23	4	60	85
S01001016	172	175	189	145	60	183	11	935	90	80	102	68	35	89	10	474	82	95	87	77	25	94	1	461	7	20	21	41	23	89	10	211	2	12	12	17	11	41	9	104	5	8	9	24	12	48	1	107	165
S01001017	187	189	153	94	35	139	13	810	104	110	87	51	17	85	9	463	83	79	66	43	18	54	4	347	6	17	19	25	13	77	9	166	4	11	11	13	5	45	7	96	2	6	8	12	8	32	2	70	181
S01001018	106	189	174	105	41	144	24	783	52	101	91	49	20	92	17	422	54	88	83	56	21	52	7	361	2	9	38	29	18	90	14	200	0	6	20	14	6	54	10	110	2	3	18	15	12	36	4	90	104
S01001019	230	279	197	109	38	118	8	979	121	161	104	55	20	70	7	538	109	118	93	54	18	48	1	441	9	35	43	47	17	60	8	219	5	22	21	20	10	36	7	121	4	13	22	27	7	24	1	98	221
S01001020	99	129	102	56	26	104	7	523	48	63	52	33	16	57	6	275	51	66	50	23	10	47	1	248	3	7	22	18	12	57	7	126	3	5	14	9	6	34	6	77	0	2	8	9	6	23	1	49	96
S01001021	182	187	200	123	50	154	20	916	100	97	97	62	27	87	16	486	82	90	103	61	23	67	4	430	7	12	22	33	13	94	14	195	3	7	17	16	4	53	12	112	4	5	5	17	9	41	2	83	175
S01001022	127	185	165	121	28	115	30	771	61	83	82	57	14	69	22	388	66	102	83	64	14	46	8	383	5	21	19	24	11	51	23	154	0	7	8	11	4	36	18	84	5	14	11	13	7	15	5	70	122
S01001023	181	178	226	184	55	145	15	984	97	80	118	96	19	74	7	491	84	98	108	88	36	71	8	493	5	4	28	45	16	70	12	180	1	2	15	20	4	34	6	82	4	2	13	25	12	36	6	98	176
S01001024	176	197	182	83	44	109	8	799	83	105	101	47	29	57	3	425	93	92	81	36	15	52	5	374	10	9	22	24	16	55	4	140	3	4	13	16	10	28	2	76	7	5	9	8	6	27	2	64	166
S01001025	161	198	209	145	67	195	22	997	89	98	102	80	32	105	14	520	72	100	107	65	35	90	8	477	2	11	14	28	16	73	16	160	1	5	6	15	10	41	10	88	1	6	8	13	6	32	6	72	159
S01001026	153	157	209	120	49	124	11	823	84	72	99	68	19	67	7	416	69	85	110	52	30	57	4	407	8	15	15	16	20	47	6	127	2	6	7	9	9	27	5	65	6	9	8	7	11	20	1	62	145
S01001027	122	139	190	157	73	246	27	954	51	57	101	87	39	139	16	490	71	82	89	70	34	107	11	464	6	10	29	31	28	105	20	229	1	6	17	15	14	54	12	119	5	4	12	16	14	51	8	110	116
S01001028	162	185	165	97	32	109	7	757	70	92	88	49	14	63	2	378	92	93	77	48	18	46	5	379	12	14	26	40	15	60	4	171	3	7	15	17	8	37	1	88	9	7	11	23	7	23	3	83	150
S01001029	200	206	146	72	27	95	1	747	88	120	83	26	15	46	1	379	112	86	63	46	12	49	0	368	13	23	27	23	13	41	1	141	3	10	18	7	5	21	1	65	10	13	9	16	8	20	0	76	187
S01001030	114	93	170	136	69	150	9	741	51	45	86	72	41	89	4	388	63	48	84	64	28	61	5	353	4	5	18	18	21	44	6	116	2	2	9	9	11	28	4	65	2	3	9	9	10	16	2	51	110
S01001031	175	206	186	159	76	139	8	949	85	104	101	88	37	72	6	493	90	102	85	71	39	67	2	456	8	7	20	34	19	60	2	150	1	4	11	20	6	35	2	79	7	3	9	14	13	25	0	71	167
S01001032	154	186	152	71	34	127	9	733	63	107	68	38	14	73	6	369	91	79	84	33	20	54	3	364	7	14	34	18	14	64	8	159	4	5	10	8	5	36	5	73	3	9	24	10	9	28	3	86	147
S01001033	215	179	147	81	40	51	3	716	105	88	87	43	25	26	1	375	110	91	60	38	15	25	2	341	28	20	23	31	15	18	2	137	14	12	14	15	11	8	0	74	14	8	9	16	4	10	2	63	187
S01001034	285	289	171	71	43	104	9	972	139	175	90	34	26	60	7	531	146	114	81	37	17	44	2	441	18	39	43	25	21	58	8	212	3	19	21	13	10	33	6	105	15	20	22	12	11	25	2	107	267
S01001035	154	126	117	65	20	57	4	543	69	64	63	32	13	33	1	275	85	62	54	33	7	24	3	268	16	15	19	14	6	32	4	106	6	10	9	7	4	19	1	56	10	5	10	7	2	13	3	50	138
S01001036	139	149	90	61	31	65	3	538	70	84	47	27	22	39	2	291	69	65	43	34	9	26	1	247	9	10	19	19	16	42	3	118	3	7	12	8	11	23	2	66	6	3	7	11	5	19	1	52	130
S01001037	157	197	156	110	67	173	19	879	74	104	82	59	31	105	16	471	83	93	74	51	36	68	3	408	8	23	37	39	24	93	15	239	1	10	18	22	10	54	12	127	7	13	19	17	14	39	3	112	149
S01001038	176	196	214	98	44	89	3	820	98	102	110	54	23	50	3	440	78	94	104	44	21	39	0	380	3	6	23	15	14	38	2	101	2	4	11	8	10	21	2	58	1	2	12	7	4	17	0	43	173
S01001039	101	89	129	82	46	95	7	549	43	47	70	39	23	45	4	271	58	42	59	43	23	50	3	278	1	9	18	16	11	37	4	96	0	4	13	6	3	13	2	41	1	5	5	10	8	24	2	55	100
S01001040	121	116	133	92	51	90	10	613	64	58	70	51	26	45	5	319	57	58	63	41	25	45	5	294	6	5	12	16	13	44	4	100	4	3	6	7	6	21	2	49	2	2	6	9	7	23	2	51	115
S01001041	105	110	131	128	50	55	6	585	52	51	71	67	25	24	3	293	53	59	60	61	25	31	3	292	9	7	12	23	14	24	2	91	4	2	7	14	7	10	1	45	5	5	5	9	7	14	1	46	96
S01001042	192	282	226	66	28	68	3	865	103	142	114	30	13	40	2	444	89	140	112	36	15	28	1	421	5	9	11	17	15	28	2	87	3	4	8	7	7	16	1	46	2	5	3	10	8	12	1	41	187
S01001043	170	187	191	61	32	55	3	699	81	93	97	28	19	27	1	346	89	94	94	33	13	28	2	353	6	10	14	15	15	28	2	90	2	2	7	9	8	17	0	45	4	8	7	6	7	11	2	45	164
S01001044	175	130	209	137	76	233	28	988	76	61	104	60	44	125	19	489	99	69	105	77	32	108	9	499	9	14	21	25	27	97	17	210	4	4	9	8	10	54	12	101	5	10	12	17	17	43	5	109	166
S01001045	129	141	159	90	40	130	9	698	61	78	81	46	20	66	6	358	68	63	78	44	20	64	3	340	3	14	12	17	10	61	7	124	1	6	5	13	5	29	4	63	2	8	7	4	5	32	3	61	126
S01001046	101	77	112	60	36	100	13	499	49	42	58	27	19	62	9	266	52	35	54	33	17	38	4	233	7	6	14	12	14	49	10	112	5	2	10	3	8	33	7	68	2	4	4	9	6	16	3	44	94
S01001047	86	105	105	129	52	170	15	662	44	44	54	68	30	94	8	342	42	61	51	61	22	76	7	320	2	4	10	18	8	70	10	122	2	3	5	12	3	43	7	75	0	1	5	6	5	27	3	47	84
S01001048	103	120	122	111	56	97	6	615	44	62	55	62	23	48	5	299	59	58	67	49	33	49	1	316	2	6	10	28	17	35	6	104	0	2	7	13	6	16	5	49	2	4	3	15	11	19	1	55	101
S01001049	151	130	150	75	39	139	5	689	81	67	79	38	21	78	5	369	70	63	71	37	18	61	0	320	5	18	18	27	18	65	4	155	2	12	8	14	9	35	4	84	3	6	10	13	9	30	0	71	146
S01001050	170	161	210	160	47	182	12	942	79	83	109	70	24	96	6	467	91	78	101	90	23	86	6	475	9	12	23	35	19	87	7	192	2	9	13	20	8	44	4	100	7	3	10	15	11	43	3	92	161
S01001051	133	149	128	89	42	142	11	694	65	72	70	42	20	92	8	369	68	77	58	47	22	50	3	325	7	5	25	30	22	77	8	174	3	1	15	12	7	45	5	88	4	4	10	18	15	32	3	86	126
S01001052	126	145	116	71	37	69	3	567	53	77	60	37	19	40	2	288	73	68	56	34	18	29	1	279	6	8	15	20	12	32	2	95	2	4	7	10	5	17	2	47	4	4	8	10	7	15	0	48	120
S01001053	148	147	162	116	41	161	19	794	70	76	80	66	21	81	11	405	78	71	82	50	20	80	8	389	7	11	8	32	13	72	14	157	2	4	3	23	6	35	8	81	5	7	5	9	7	37	6	76	141
S01001054	141	181	150	126	57	119	11	785	66	86	75	65	30	61	6	389	75	95	75	61	27	58	5	396	2	6	17	28	19	53	6	131	1	3	8	11	11	24	5	63	1	3	9	17	8	29	1	68	139
S01001055	102	145	114	132	44	200	19	756	54	80	54	65	27	121	17	418	48	65	60	67	17	79	2	338	5	11	16	31	21	90	14	188	4	6	5	16	10	54	13	108	1	5	11	15	11	36	1	80	97
S01001056	112	169	139	107	48	162	10	747	46	83	68	58	23	94	5	377	66	86	71	49	25	68	5	370	3	8	17	23	16	86	8	161	1	1	10	13	7	50	4	86	2	7	7	10	9	36	4	75	109
S01001057	128	113	159	76	35	115	12	638	57	56	83	35	15	59	7	312	71	57	76	41	20	56	5	326	7	3	16	16	7	59	10	118	3	3	10	7	6	24	6	59	4	0	6	9	1	35	4	59	121
S01001058	125	169	162	96	45	157	17	771	61	78	78	52	23	95	8	395	64	91	84	44	22	62	9	376	7	12	24	16	19	66	9	153	3	5	17	9	11	34	5	84	4	7	7	7	8	32	4	69	118
S01001059	187	197	152	56	11	31	0	634	89	107	92	29	6	16	0	339	98	90	60	27	5	15	0	295	9	17	19	12	4	19	0	80	4	10	14	8	2	9	0	47	5	7	5	4	2	10	0	33	178
S01001060	138	202	158	102	40	112	14	766	67	101	85	53	22	66	12	406	71	101	73	49	18	46	2	360	7	10	14	19	17	51	10	128	3	8	6	9	10	27	9	72	4	2	8	10	7	24	1	56	131
S01001061	158	168	167	131	41	95	16	776	73	82	89	55	15	62	12	388	85	86	78	76	26	33	4	388	2	9	21	20	17	42	14	125	0	5	10	8	6	28	12	69	2	4	11	12	11	14	2	56	156
S01001062	140	98	137	70	35	63	4	547	59	49	72	32	12	30	3	257	81	49	65	38	23	33	1	290	3	2	10	17	5	36	3	76	3	0	5	8	2	18	3	39	0	2	5	9	3	18	0	37	137
S01001063	140	138	170	119	67	140	13	787	61	69	88	68	32	67	8	393	79	69	82	51	35	73	5	394	1	12	19	21	23	58	9	143	1	5	9	13	10	28	6	72	0	7	10	8	13	30	3	71	139
S01001064	128	166	153	121	49	137	16	770	59	83	74	63	25	78	12	394	69	83	79	58	24	59	4	376	3	11	13	15	12	58	13	125	1	3	4	7	6	31	10	62	2	8	9	8	6	27	3	63	125
S01001065	116	147	159	115	43	148	25	753	58	70	79	52	24	99	22	404	58	77	80	63	19	49	3	349	2	6	8	22	16	55	19	128	2	4	4	9	7	36	16	78	0	2	4	13	9	19	3	50	114
S01001066	152	93	185	114	51	125	12	732	70	45	93	58	26	67	10	369	82	48	92	56	25	58	2	363	8	6	23	25	14	65	7	148	5	4	9	8	9	32	6	73	3	2	14	17	5	33	1	75	144
S01001067	151	153	184	135	60	88	6	777	93	64	107	65	25	46	5	405	58	89	77	70	35	42	1	372	6	5	28	33	19	30	4	125	2	3	17	17	4	21	3	67	4	2	11	16	15	9	1	58	145
S01001068	120	139	187	164	56	174	9	849	63	65	97	79	35	86	7	432	57	74	90	85	21	88	2	417	3	18	36	34	18	72	6	187	2	9	16	15	10	35	5	92	1	9	20	19	8	37	1	95	117
S01001069	168	178	212	137	60	106	10	871	86	95	102	69	28	49	8	437	82	83	110	68	32	57	2	434	2	12	22	33	17	59	7	152	0	6	11	16	9	29	5	76	2	6	11	17	8	30	2	76	166
S01001070	126	126	169	144	51	171	26	813	55	65	82	66	31	87	19	405	71	61	87	78	20	84	7	408	5	12	16	30	19	70	21	173	2	7	9	15	10	36	16	95	3	5	7	15	9	34	5	78	121
S01001071	131	123	143	85	47	96	7	632	59	60	65	45	28	45	5	307	72	63	78	40	19	51	2	325	3	9	17	17	13	47	3	109	1	6	8	11	6	23	2	57	2	3	9	6	7	24	1	52	128
S01001072	128	142	215	125	36	86	9	741	49	57	113	55	18	45	6	343	79	85	102	70	18	41	3	398	4	6	24	26	7	29	7	103	2	3	11	13	4	16	4	53	2	3	13	13	3	13	3	50	124
S01001073	191	175	222	149	62	177	13	989	82	92	114	74	32	93	10	497	109	83	108	75	30	84	3	492	8	13	29	29	23	80	12	194	3	8	14	13	11	37	9	95	5	5	15	16	12	43	3	99	183
S01001074	92	78	127	88	38	83	5	511	40	37	66	40	19	41	1	244	52	41	61	48	19	42	4	267	2	8	16	17	9	22	4	78	2	6	6	7	3	10	1	35	0	2	10	10	6	12	3	43	90
S01001075	119	173	157	152	70	251	28	950	61	87	81	82	34	146	20	511	58	86	76	70	36	105	8	439	3	10	21	31	27	118	21	231	1	4	10	18	7	74	14	128	2	6	11	13	20	44	7	103	116
S01001076	154	159	187	122	51	103	7	783	88	83	82	71	23	51	4	402	66	76	105	51	28	52	3	381	5	11	23	28	13	44	5	129	3	8	5	12	6	23	3	60	2	3	18	16	7	21	2	69	149
S01001077	126	92	168	114	43	190	36	769	62	51	83	54	22	112	28	412	64	41	85	60	21	78	8	357	3	5	10	27	17	78	25	165	1	2	7	14	9	44	19	96	2	3	3	13	8	34	6	69	123
S01001078	173	140	173	135	59	124	10	814	89	68	88	69	27	64	6	411	84	72	85	66	32	60	4	403	6	13	21	28	18	52	8	146	3	8	13	13	9	21	5	72	3	5	8	15	9	31	3	74	167
S01001079	120	89	116	81	26	67	2	501	60	40	57	42	11	34	0	244	60	49	59	39	15	33	2	257	4	6	8	9	7	21	1	56	2	4	5	7	4	12	0	34	2	2	3	2	3	9	1	22	116
S01001080	112	120	132	98	51	117	15	645	55	56	69	50	24	70	12	336	57	64	63	48	27	47	3	309	5	9	15	18	16	55	12	130	1	4	9	5	6	32	10	67	4	5	6	13	10	23	2	63	107
S01001081	97	87	135	93	42	93	10	557	33	48	67	58	18	50	5	279	64	39	68	35	24	43	5	278	6	5	19	14	7	43	7	101	2	2	8	9	3	27	4	55	4	3	11	5	4	16	3	46	91
S01001082	134	143	163	104	56	246	33	879	67	72	86	55	35	146	25	486	67	71	77	49	21	100	8	393	3	12	21	18	14	116	25	209	1	5	10	12	9	72	17	126	2	7	11	6	5	44	8	83	131
S01001083	161	155	169	105	46	151	11	798	79	74	88	56	20	84	8	409	82	81	81	49	26	67	3	389	8	12	26	26	19	82	7	180	1	5	9	16	6	44	5	86	7	7	17	10	13	38	2	94	153
S01001084	192	145	231	150	63	151	18	950	86	72	126	77	32	90	13	496	106	73	105	73	31	61	5	454	3	6	22	16	18	59	12	136	1	4	11	8	6	36	10	76	2	2	11	8	12	23	2	60	189
S01001085	190	194	175	112	49	143	10	873	99	96	88	55	28	74	6	446	91	98	87	57	21	69	4	427	8	11	28	35	29	66	9	186	3	5	11	18	15	32	5	89	5	6	17	17	14	34	4	97	182
S01001086	155	161	136	110	64	110	7	743	84	86	76	51	30	64	5	396	71	75	60	59	34	46	2	347	4	18	32	42	41	68	5	210	3	9	19	19	14	39	3	106	1	9	13	23	27	29	2	104	151
S01001087	76	101	117	78	39	101	5	517	33	47	56	38	22	51	2	249	43	54	61	40	17	50	3	268	11	18	30	32	24	70	3	188	6	7	14	14	12	35	1	89	5	11	16	18	12	35	2	99	65
S01001088	209	234	212	131	50	141	7	984	109	119	117	64	25	79	3	516	100	115	95	67	25	62	4	468	13	33	42	46	24	101	5	264	4	16	23	25	9	56	3	136	9	17	19	21	15	45	2	128	196
S01001089	180	162	196	148	63	156	24	929	92	84	103	69	30	81	20	479	88	78	93	79	33	75	4	450	8	14	24	47	29	92	20	234	0	7	11	20	14	47	17	116	8	7	13	27	15	45	3	118	172
S01001090	120	379	196	83	36	114	10	938	58	178	91	40	23	64	9	463	62	201	105	43	13	50	1	475	6	14	17	10	8	51	5	111	2	7	7	4	7	27	5	59	4	7	10	6	1	24	0	52	114
S01001091	58	383	88	32	7	60	10	638	32	204	41	19	3	39	9	347	26	179	47	13	4	21	1	291	5	26	7	10	4	34	9	95	3	15	2	5	1	23	8	57	2	11	5	5	3	11	1	38	53
S01001092	101	564	163	62	19	54	8	971	45	279	74	29	8	36	6	477	56	285	89	33	11	18	2	494	9	36	29	15	8	22	7	126	5	15	12	4	2	16	5	59	4	21	17	11	6	6	2	67	92
S01001093	98	473	141	61	17	43	13	846	52	244	67	29	9	29	9	439	46	229	74	32	8	14	4	407	2	19	23	12	4	22	10	92	1	6	12	6	1	15	8	49	1	13	11	6	3	7	2	43	96
S01001094	192	176	225	140	48	151	19	951	84	92	115	74	22	88	15	490	108	84	110	66	26	63	4	461	6	13	9	28	10	66	17	149	4	5	5	14	4	39	15	86	2	8	4	14	6	27	2	63	186
S01001095	43	651	88	37	10	31	2	862	19	344	47	18	6	19	2	455	24	307	41	19	4	12	0	407	3	27	20	15	5	8	2	80	0	11	10	9	2	5	2	39	3	16	10	6	3	3	0	41	40
S01001096	88	598	123	36	12	80	19	956	44	302	55	16	6	61	16	500	44	296	68	20	6	19	3	456	2	17	15	8	1	54	17	114	0	10	8	3	0	43	16	80	2	7	7	5	1	11	1	34	86
S01001097	104	146	153	68	31	126	9	637	38	74	90	33	14	76	7	332	66	72	63	35	17	50	2	305	3	5	18	15	11	37	8	97	2	2	13	8	4	22	6	57	1	3	5	7	7	15	2	40	101
S01001098	151	116	179	92	39	114	8	699	72	70	92	48	20	64	4	370	79	46	87	44	19	50	4	329	7	7	13	12	9	42	4	94	4	4	11	6	5	27	2	59	3	3	2	6	4	15	2	35	144
S01001099	67	520	125	52	14	71	11	860	33	276	51	21	6	47	10	444	34	244	74	31	8	24	1	416	6	32	35	33	8	43	9	166	4	9	16	13	4	29	8	83	2	23	19	20	4	14	1	83	61
S01001100	32	329	125	79	41	247	52	905	15	152	61	37	22	158	41	486	17	177	64	42	19	89	11	419	2	28	17	23	21	140	44	275	1	18	8	13	11	88	35	174	1	10	9	10	10	52	9	101	30
S01001101	29	831	66	20	10	23	1	980	14	368	32	10	4	14	0	442	15	463	34	10	6	9	1	538	1	43	18	6	4	15	0	87	0	17	10	3	2	9	0	41	1	26	8	3	2	6	0	46	28
S01001102	97	559	85	21	8	57	0	827	54	292	36	12	4	37	0	435	43	267	49	9	4	20	0	392	4	29	16	10	2	30	0	91	3	15	4	5	1	19	0	47	1	14	12	5	1	11	0	44	93
S01001103	136	344	158	65	36	104	11	854	64	169	75	33	18	61	6	426	72	175	83	32	18	43	5	428	2	9	9	12	8	30	9	79	0	3	6	7	3	18	6	43	2	6	3	5	5	12	3	36	134
S01001104	109	338	118	58	19	52	8	702	50	175	57	28	10	35	5	360	59	163	61	30	9	17	3	342	9	22	19	25	9	34	6	124	3	12	9	12	6	24	4	70	6	10	10	13	3	10	2	54	100
S01001105	162	140	192	125	66	157	8	850	88	66	102	61	33	89	2	441	74	74	90	64	33	68	6	409	5	8	11	9	16	45	2	96	2	3	6	7	9	24	0	51	3	5	5	2	7	21	2	45	157
S01001106	172	170	210	98	28	63	2	743	97	87	102	49	16	31	2	384	75	83	108	49	12	32	0	359	2	7	13	16	9	26	2	75	2	3	8	7	5	11	2	38	0	4	5	9	4	15	0	37	170
S01001107	97	340	155	66	39	239	51	987	47	189	78	29	22	149	36	550	50	151	77	37	17	90	15	437	9	23	26	19	17	125	40	259	5	11	14	10	9	84	28	161	4	12	12	9	8	41	12	98	88
S01001108	51	398	90	53	20	32	0	644	27	192	49	26	10	20	0	324	24	206	41	27	10	12	0	320	2	21	24	24	10	18	0	99	1	9	13	12	5	12	0	52	1	12	11	12	5	6	0	47	49
S01001109	98	432	111	59	25	82	9	816	49	234	48	26	11	45	8	421	49	198	63	33	14	37	1	395	5	21	25	24	13	38	6	132	4	10	11	11	7	24	5	72	1	11	14	13	6	14	1	60	93
S01001110	154	421	139	55	25	83	2	879	82	220	67	25	10	54	1	459	72	201	72	30	15	29	1	420	10	32	35	17	9	40	1	144	6	13	15	11	2	28	1	76	4	19	20	6	7	12	0	68	144
S01001111	198	466	184	49	17	45	4	963	99	243	84	22	7	26	2	483	99	223	100	27	10	19	2	480	10	35	45	16	6	24	4	140	5	18	20	9	3	14	2	71	5	17	25	7	3	10	2	69	188
S01001112	105	181	149	99	47	172	34	787	52	104	78	47	23	117	26	447	53	77	71	52	24	55	8	340	4	13	9	22	12	96	24	180	1	5	6	10	4	67	19	112	3	8	3	12	8	29	5	68	101
S01001113	157	421	160	91	30	97	26	982	77	205	88	47	15	57	22	511	80	216	72	44	15	40	4	471	3	30	43	26	14	74	17	207	0	11	19	14	8	47	15	114	3	19	24	12	6	27	2	93	154
S01001114	128	293	152	109	56	152	12	902	59	153	76	57	28	98	7	478	69	140	76	52	28	54	5	424	7	37	59	45	34	87	10	279	4	19	26	24	16	55	6	150	3	18	33	21	18	32	4	129	121
S01001115	126	235	146	78	47	166	13	811	61	122	82	45	22	102	10	444	65	113	64	33	25	64	3	367	3	15	34	31	17	97	11	208	1	5	19	18	6	61	8	118	2	10	15	13	11	36	3	90	123
S01001116	81	108	88	59	55	186	35	612	39	56	46	32	29	107	28	337	42	52	42	27	26	79	7	275	4	11	19	20	17	106	26	203	0	7	10	13	11	66	22	129	4	4	9	7	6	40	4	74	77
S01001117	68	187	112	58	42	96	7	570	24	76	53	34	26	56	5	274	44	111	59	24	16	40	2	296	5	16	26	22	14	47	3	133	2	10	13	13	10	29	2	79	3	6	13	9	4	18	1	54	63
S01001118	80	121	151	83	32	148	18	633	43	65	87	39	18	94	13	359	37	56	64	44	14	54	5	274	4	15	45	26	7	58	12	167	2	7	29	13	3	36	8	98	2	8	16	13	4	22	4	69	76
S01001119	102	244	159	134	62	206	28	935	56	130	76	71	31	136	23	523	46	114	83	63	31	70	5	412	5	16	26	39	25	122	21	254	1	10	15	26	13	84	18	167	4	6	11	13	12	38	3	87	97
S01001120	107	110	132	83	34	160	27	653	42	56	73	40	23	101	22	357	65	54	59	43	11	59	5	296	2	5	12	17	7	84	18	145	2	4	8	7	5	60	16	102	0	1	4	10	2	24	2	43	105
S01001121	145	259	168	61	29	107	14	783	74	123	83	27	12	58	12	389	71	136	85	34	17	49	2	394	9	24	36	27	19	51	11	177	6	12	16	12	7	28	9	90	3	12	20	15	12	23	2	87	136
S01001122	109	341	132	65	22	73	13	755	53	182	66	28	11	36	10	386	56	159	66	37	11	37	3	369	9	26	29	8	10	35	11	128	4	17	17	4	6	19	8	75	5	9	12	4	4	16	3	53	100
S01001123	124	245	217	135	45	133	7	906	66	117	111	65	26	72	3	460	58	128	106	70	19	61	4	446	7	14	23	19	11	55	5	134	4	7	9	9	6	27	1	63	3	7	14	10	5	28	4	71	117
S01001124	77	101	96	85	39	219	24	641	42	53	47	48	21	132	17	360	35	48	49	37	18	87	7	281	2	11	8	20	16	110	19	186	2	9	4	11	10	69	15	120	0	2	4	9	6	41	4	66	75
S01001125	151	198	130	41	34	97	7	658	76	115	70	22	21	58	5	367	75	83	60	19	13	39	2	291	8	14	33	19	19	49	6	148	3	6	18	12	12	30	5	86	5	8	15	7	7	19	1	62	143
S01001126	141	146	212	107	68	232	17	923	68	68	115	58	39	125	10	483	73	78	97	49	29	107	7	440	5	4	21	14	19	96	14	173	1	2	13	7	9	54	8	94	4	2	8	7	10	42	6	79	136
S01001127	118	233	174	88	38	139	15	805	58	106	87	45	18	91	13	418	60	127	87	43	20	48	2	387	3	20	17	28	18	68	12	166	0	11	11	17	9	40	11	99	3	9	6	11	9	28	1	67	115
S01001128	161	148	221	125	26	56	0	737	79	70	115	67	11	29	0	371	82	78	106	58	15	27	0	366	3	4	23	17	10	17	0	74	0	3	14	11	6	8	0	42	3	1	9	6	4	9	0	32	158
S01001129	183	277	208	76	54	152	6	956	87	144	104	40	32	91	4	502	96	133	104	36	22	61	2	454	9	28	33	20	16	71	3	180	4	11	16	11	9	40	3	94	5	17	17	9	7	31	0	86	174
S01001130	123	188	183	105	69	161	7	836	64	93	90	59	35	83	5	429	59	95	93	46	34	78	2	407	7	16	25	33	28	72	5	186	5	8	8	19	11	37	3	91	2	8	17	14	17	35	2	95	116
S01001131	192	273	181	98	49	74	5	872	93	138	90	47	21	41	3	433	99	135	91	51	28	33	2	439	11	32	49	38	27	43	3	203	2	19	26	18	11	24	3	103	9	13	23	20	16	19	0	100	181
S01001132	138	162	176	81	25	127	26	735	67	80	90	42	16	85	18	398	71	82	86	39	9	42	8	337	7	16	19	20	7	63	22	154	2	10	7	6	3	43	16	87	5	6	12	14	4	20	6	67	131
S01001133	146	179	155	94	49	251	32	906	62	106	90	55	29	158	23	523	84	73	65	39	20	93	9	383	4	9	19	26	16	120	19	213	2	6	14	17	6	70	11	126	2	3	5	9	10	50	8	87	142
S01001134	187	183	258	137	65	139	13	982	92	92	136	69	37	72	11	509	95	91	122	68	28	67	2	473	10	6	22	14	12	46	5	115	3	2	8	7	9	27	4	60	7	4	14	7	3	19	1	55	177
S01001135	112	145	117	62	27	121	10	594	51	83	64	35	17	72	8	330	61	62	53	27	10	49	2	264	5	9	24	30	11	67	8	154	0	4	12	16	8	38	6	84	5	5	12	14	3	29	2	70	107
S01001136	137	362	165	83	28	62	16	853	80	188	81	45	13	40	11	458	57	174	84	38	15	22	5	395	3	37	42	35	18	34	10	179	1	19	20	18	6	21	8	93	2	18	22	17	12	13	2	86	134
S01001137	98	252	164	84	26	168	29	821	41	119	69	39	13	103	24	408	57	133	95	45	13	65	5	413	4	33	45	34	16	102	23	257	2	16	17	15	6	68	19	143	2	17	28	19	10	34	4	114	94
S01001138	128	355	163	93	30	115	29	913	57	173	85	45	14	74	21	469	71	182	78	48	16	41	8	444	7	40	41	34	15	70	23	230	6	17	19	17	5	48	17	129	1	23	22	17	10	22	6	101	121
S01001139	73	119	93	81	61	265	37	729	41	57	43	46	32	158	30	407	32	62	50	35	29	107	7	322	4	13	9	21	21	150	28	246	2	5	6	10	11	95	22	151	2	8	3	11	10	55	6	95	69
S01001140	116	210	207	109	38	244	48	972	60	92	106	51	19	156	42	526	56	118	101	58	19	88	6	446	3	21	49	33	20	138	43	307	2	9	21	18	9	88	38	185	1	12	28	15	11	50	5	122	113
S01001141	194	282	161	66	24	71	12	810	90	154	82	24	11	38	6	405	104	128	79	42	13	33	6	405	13	40	51	29	9	36	11	189	6	20	23	8	5	20	5	87	7	20	28	21	4	16	6	102	181
S01001142	108	140	164	141	81	257	30	921	52	70	81	76	41	155	24	499	56	70	83	65	40	102	6	422	2	6	22	27	15	110	20	202	1	2	8	16	6	62	17	112	1	4	14	11	9	48	3	90	106
S01001143	78	98	116	149	69	208	21	739	42	44	62	76	36	119	11	390	36	54	54	73	33	89	10	349	3	13	11	22	15	61	11	136	2	6	8	13	7	27	5	68	1	7	3	9	8	34	6	68	75
S01001144	146	168	137	54	49	119	1	674	81	80	72	27	22	63	0	345	65	88	65	27	27	56	1	329	4	17	30	18	15	62	1	147	3	9	15	9	5	34	0	75	1	8	15	9	10	28	1	72	142
S01001145	40	78	75	84	72	223	26	598	15	39	39	45	38	131	22	329	25	39	36	39	34	92	4	269	3	1	14	24	27	120	22	211	0	0	5	12	13	69	19	118	3	1	9	12	14	51	3	93	37
S01001146	142	180	244	152	75	173	6	972	75	87	130	77	40	95	3	507	67	93	114	75	35	78	3	465	4	8	24	26	14	69	4	149	1	4	14	14	6	35	2	76	3	4	10	12	8	34	2	73	138
S01001147	130	345	118	67	23	37	4	724	61	160	61	26	10	17	3	338	69	185	57	41	13	20	1	386	12	33	34	21	13	25	3	141	5	10	18	7	3	10	3	56	7	23	16	14	10	15	0	85	118
S01001148	107	111	132	144	55	153	9	711	60	56	68	74	29	80	6	373	47	55	64	70	26	73	3	338	2	6	12	15	12	67	4	118	1	3	6	10	6	38	2	66	1	3	6	5	6	29	2	52	105
S01001149	196	251	231	83	28	75	8	872	96	136	123	43	15	41	6	460	100	115	108	40	13	34	2	412	13	24	44	34	11	44	7	177	4	12	26	22	4	28	5	101	9	12	18	12	7	16	2	76	183
S01001150	158	227	163	75	29	70	4	726	76	117	80	38	16	35	4	366	82	110	83	37	13	35	0	360	10	31	30	27	7	30	4	139	5	19	14	13	4	17	4	76	5	12	16	14	3	13	0	63	148
S01001151	124	108	132	69	65	245	35	778	52	54	73	30	33	134	26	402	72	54	59	39	32	111	9	376	5	16	31	27	32	156	31	298	1	7	19	12	15	82	23	159	4	9	12	15	17	74	8	139	119
S01001152	124	206	160	119	67	264	37	977	61	115	81	58	36	161	26	538	63	91	79	61	31	103	11	439	7	17	33	42	28	141	29	297	1	9	18	20	12	86	23	169	6	8	15	22	16	55	6	128	117
S01001153	75	105	141	88	69	238	24	740	44	47	71	49	38	127	14	390	31	58	70	39	31	111	10	350	3	5	20	26	31	106	12	203	1	2	12	17	16	53	4	105	2	3	8	9	15	53	8	98	72
S01001154	148	121	179	118	56	131	8	761	85	62	96	66	27	71	4	411	63	59	83	52	29	60	4	350	10	9	14	11	13	44	5	106	5	4	11	3	7	26	2	58	5	5	3	8	6	18	3	48	138
S01001155	89	113	116	111	52	138	8	627	49	57	62	62	25	77	4	336	40	56	54	49	27	61	4	291	2	7	9	14	7	60	8	107	1	1	5	8	4	36	4	59	1	6	4	6	3	24	4	48	87
S01001156	150	313	194	60	17	37	1	772	78	171	89	26	5	20	1	390	72	142	105	34	12	17	0	382	6	16	30	18	13	22	1	106	3	3	15	2	4	11	1	39	3	13	15	16	9	11	0	67	144
S01001157	196	197	231	120	35	83	0	862	104	105	117	63	16	40	0	445	92	92	114	57	19	43	0	417	4	11	20	17	11	29	0	92	3	7	13	10	4	16	0	53	1	4	7	7	7	13	0	39	192
S01001158	53	54	76	58	44	240	48	573	27	33	41	27	24	149	33	334	26	21	35	31	20	91	15	239	3	4	13	10	14	122	39	205	2	3	7	3	7	78	27	127	1	1	6	7	7	44	12	78	50
S01001159	96	94	131	90	51	219	40	721	41	41	72	46	29	129	28	386	55	53	59	44	22	90	12	335	2	8	8	10	12	87	25	152	2	1	5	5	7	48	17	85	0	7	3	5	5	39	8	67	94
S01001160	74	90	93	54	26	195	61	593	34	56	45	27	16	130	48	356	40	34	48	27	10	65	13	237	4	3	13	12	11	114	46	203	0	2	5	4	7	77	37	132	4	1	8	8	4	37	9	71	70
S01001161	91	123	132	101	31	100	4	582	52	65	68	50	14	59	3	311	39	58	64	51	17	41	1	271	4	8	18	12	10	41	4	97	2	3	10	1	4	20	3	43	2	5	8	11	6	21	1	54	87
S01001162	132	172	185	145	39	177	15	865	60	78	100	71	21	101	8	439	72	94	85	74	18	76	7	426	5	13	14	26	11	72	13	154	3	5	7	15	6	36	7	79	2	8	7	11	5	36	6	75	127
S01001163	160	186	146	61	30	84	8	675	75	101	76	25	13	49	6	345	85	85	70	36	17	35	2	330	7	24	27	30	16	55	6	165	4	14	15	11	6	29	5	84	3	10	12	19	10	26	1	81	153
S01001164	62	103	105	97	56	153	13	589	34	51	53	49	31	91	10	319	28	52	52	48	25	62	3	270	8	12	20	37	25	85	8	195	6	3	10	22	15	51	5	112	2	9	10	15	10	34	3	83	54
S01001165	142	330	175	85	39	68	4	843	67	177	89	33	19	35	4	424	75	153	86	52	20	33	0	419	13	33	46	39	19	38	2	190	7	13	25	14	6	18	2	85	6	20	21	25	13	20	0	105	129
S01001166	106	210	235	129	44	100	19	843	36	90	98	49	20	54	15	362	70	120	137	80	24	46	4	481	13	32	71	56	21	60	14	267	4	12	37	21	8	32	10	124	9	20	34	35	13	28	4	143	93
S01001167	146	133	200	150	76	185	12	902	79	63	107	84	36	105	8	482	67	70	93	66	40	80	4	420	13	9	26	18	19	54	9	148	5	5	13	14	7	32	6	82	8	4	13	4	12	22	3	66	133
S01001168	97	276	167	63	20	45	7	675	44	140	72	32	13	25	3	329	53	136	95	31	7	20	4	346	5	21	30	13	13	23	4	109	1	9	11	8	8	10	2	49	4	12	19	5	5	13	2	60	92
S01001169	185	195	178	121	66	187	28	960	101	108	99	66	35	101	21	531	84	87	79	55	31	86	7	429	6	24	44	44	41	120	23	302	2	11	27	30	21	64	17	172	4	13	17	14	20	56	6	130	179
S01001170	181	178	171	101	47	146	5	829	89	106	86	47	27	81	4	440	92	72	85	54	20	65	1	389	10	29	43	51	29	78	5	245	5	17	29	28	13	46	4	142	5	12	14	23	16	32	1	103	171
S01001171	139	229	144	61	19	37	5	634	74	113	70	35	5	22	4	323	65	116	74	26	14	15	1	311	3	10	26	21	8	25	4	97	2	5	12	15	2	14	4	54	1	5	14	6	6	11	0	43	136
S01001172	87	172	143	79	52	116	14	663	46	75	75	35	29	72	11	343	41	97	68	44	23	44	3	320	5	21	35	23	23	69	12	188	3	11	14	10	9	41	10	98	2	10	21	13	14	28	2	90	82
S01001173	168	198	177	100	36	198	15	892	89	110	100	47	23	115	7	491	79	88	77	53	13	83	8	401	13	15	40	28	19	112	12	239	5	7	20	15	13	67	6	133	8	8	20	13	6	45	6	106	155
S01001174	128	288	159	43	17	43	3	681	62	151	74	19	6	21	3	336	66	137	85	24	11	22	0	345	5	24	39	22	10	22	3	125	2	12	15	10	4	8	3	54	3	12	24	12	6	14	0	71	123
S01001175	215	212	175	96	49	134	9	890	98	127	100	46	24	73	7	475	117	85	75	50	25	61	2	415	10	27	35	31	20	70	8	201	2	19	20	15	10	37	6	109	8	8	15	16	10	33	2	92	205
S01001176	163	158	189	119	46	56	4	735	75	80	105	63	26	29	2	380	88	78	84	56	20	27	2	355	5	11	23	32	21	30	3	125	2	5	16	22	11	11	2	69	3	6	7	10	10	19	1	56	158
S01001177	102	159	134	71	47	174	20	707	54	75	70	34	24	110	17	384	48	84	64	37	23	64	3	323	3	18	25	26	26	97	14	209	0	7	16	16	13	62	11	125	3	11	9	10	13	35	3	84	99
S01001178	69	104	105	131	81	324	48	862	38	52	56	62	45	191	41	485	31	52	49	69	36	133	7	377	5	15	17	44	38	181	35	335	2	11	12	21	22	108	32	208	3	4	5	23	16	73	3	127	64
S01001179	195	177	222	156	60	162	10	982	96	94	116	78	35	85	2	506	99	83	106	78	25	77	8	476	9	5	17	22	12	52	8	125	5	1	9	9	3	29	2	58	4	4	8	13	9	23	6	67	186
S01001180	77	186	130	89	40	165	26	713	43	92	57	44	20	107	18	381	34	94	73	45	20	58	8	332	6	19	37	38	21	104	20	245	3	10	17	21	12	67	14	144	3	9	20	17	9	37	6	101	71
S01001181	140	135	168	148	79	211	13	894	71	77	87	71	51	116	10	483	69	58	81	77	28	95	3	411	4	8	16	21	14	82	10	155	2	5	11	11	9	49	8	95	2	3	5	10	5	33	2	60	136
S01001182	138	199	192	123	46	183	27	908	72	96	100	54	24	115	16	477	66	103	92	69	22	68	11	431	6	23	46	40	27	113	18	273	3	9	23	17	16	70	9	147	3	14	23	23	11	43	9	126	132
S01001183	127	206	175	126	67	213	26	940	51	108	92	61	36	126	20	494	76	98	83	65	31	87	6	446	6	29	48	58	38	134	25	338	3	16	23	29	18	78	19	186	3	13	25	29	20	56	6	152	121
S01001184	191	236	228	127	27	85	13	907	89	115	118	63	16	42	9	452	102	121	110	64	11	43	4	455	7	10	26	13	5	37	13	111	4	6	13	5	3	19	9	59	3	4	13	8	2	18	4	52	184
S01001185	72	104	104	130	50	111	12	583	40	50	55	70	24	61	6	306	32	54	49	60	26	50	6	277	0	5	10	15	14	38	8	90	0	2	5	8	6	16	4	41	0	3	5	7	8	22	4	49	72
S01001186	171	165	211	137	45	86	3	818	87	90	104	68	20	47	0	416	84	75	107	69	25	39	3	402	4	8	21	26	14	29	1	103	3	4	17	13	8	13	0	58	1	4	4	13	6	16	1	45	167
S01001187	191	202	186	93	46	181	15	914	112	109	103	45	25	106	10	510	79	93	83	48	21	75	5	404	11	26	43	38	22	101	12	253	7	15	22	21	10	56	8	139	4	11	21	17	12	45	4	114	180
S01001188	108	261	145	102	59	153	12	840	54	122	76	52	30	91	6	431	54	139	69	50	29	62	6	409	9	36	42	45	39	98	10	279	3	14	23	21	21	58	5	145	6	22	19	24	18	40	5	134	99
S01001189	108	190	145	89	83	342	27	984	58	99	67	54	45	212	14	549	50	91	78	35	38	130	13	435	5	18	28	29	27	179	21	307	3	10	12	19	13	109	10	176	2	8	16	10	14	70	11	131	103
S01001190	125	140	184	123	72	137	4	785	59	72	89	68	42	68	3	401	66	68	95	55	30	69	1	384	4	7	10	22	14	48	2	107	2	3	3	10	10	23	1	52	2	4	7	12	4	25	1	55	121
S01001191	96	125	152	65	49	168	14	669	46	67	72	31	29	105	10	360	50	58	80	34	20	63	4	309	10	15	34	31	30	102	10	232	4	8	16	14	20	62	8	132	6	7	18	17	10	40	2	100	86
S01001192	124	182	173	131	92	260	35	997	48	85	82	57	55	145	24	496	76	97	91	74	37	115	11	501	16	24	61	67	50	163	25	406	6	13	27	26	26	93	19	210	10	11	34	41	24	70	6	196	108
S01001193	151	182	216	126	52	128	10	865	82	83	110	68	27	69	6	445	69	99	106	58	25	59	4	420	5	8	26	21	16	50	7	133	2	4	16	12	9	23	5	71	3	4	10	9	7	27	2	62	146
S01001194	156	147	210	186	70	151	14	934	66	65	112	100	37	86	10	476	90	82	98	86	33	65	4	458	5	12	13	35	20	58	12	155	4	4	5	20	11	37	9	90	1	8	8	15	9	21	3	65	151
S01001195	116	133	163	120	80	334	25	971	47	58	85	67	46	201	16	520	69	75	78	53	34	133	9	451	5	11	23	37	40	185	17	318	5	3	11	22	22	105	12	180	0	8	12	15	18	80	5	138	111
S01001196	91	255	186	99	73	238	39	981	50	137	85	52	43	153	32	552	41	118	101	47	30	85	7	429	6	19	50	42	43	131	32	323	2	8	24	25	27	86	27	199	4	11	26	17	16	45	5	124	85
S01001197	99	123	115	86	25	96	1	545	44	61	68	44	12	58	1	288	55	62	47	42	13	38	0	257	2	16	27	41	15	56	1	158	0	11	16	21	7	35	1	91	2	5	11	20	8	21	0	67	97
S01001198	144	161	160	101	44	139	5	754	68	80	92	47	22	91	5	405	76	81	68	54	22	48	0	349	6	12	30	35	15	81	4	183	2	9	16	18	8	56	4	113	4	3	14	17	7	25	0	70	138
S01001199	224	223	196	112	39	171	11	976	114	122	108	59	19	101	8	531	110	101	88	53	20	70	3	445	13	32	41	48	21	87	8	250	5	20	18	29	11	54	6	143	8	12	23	19	10	33	2	107	211
S01001200	181	195	151	114	48	156	21	866	90	108	91	56	25	94	17	481	91	87	60	58	23	62	4	385	12	22	43	46	30	97	16	266	8	9	26	17	16	63	13	152	4	13	17	29	14	34	3	114	169
S01001201	140	199	158	87	28	101	8	721	73	107	88	42	17	60	4	391	67	92	70	45	11	41	4	330	12	28	34	25	8	51	6	164	5	13	17	13	3	25	4	80	7	15	17	12	5	26	2	84	128
S01001202	106	125	86	102	39	137	10	605	44	68	49	45	22	81	7	316	62	57	37	57	17	56	3	289	7	23	14	37	15	78	7	181	1	9	10	18	8	47	4	97	6	14	4	19	7	31	3	84	99
S01001203	132	175	152	79	51	190	16	795	69	93	79	38	28	123	14	444	63	82	73	41	23	67	2	351	7	22	34	30	26	118	13	250	4	13	16	16	15	76	11	151	3	9	18	14	11	42	2	99	125
S01001204	142	171	203	163	54	92	5	830	72	77	104	86	32	48	5	424	70	94	99	77	22	44	0	406	2	17	18	29	17	36	4	123	1	8	8	14	11	19	4	65	1	9	10	15	6	17	0	58	140
S01001205	144	169	180	87	32	142	13	767	69	91	91	46	19	80	6	402	75	78	89	41	13	62	7	365	5	10	17	18	13	70	11	144	2	5	7	10	9	40	5	78	3	5	10	8	4	30	6	66	139
S01001206	132	174	161	100	56	163	19	805	65	87	92	53	33	97	19	446	67	87	69	47	23	66	0	359	9	16	33	34	23	93	10	218	4	9	20	16	14	52	10	125	5	7	13	18	9	41	0	93	123
S01001207	208	196	198	103	73	152	6	936	103	96	109	59	37	81	2	487	105	100	89	44	36	71	4	449	18	28	51	31	40	82	3	253	9	16	28	22	19	43	1	138	9	12	23	9	21	39	2	115	190
S01001208	160	183	164	77	41	90	5	720	77	88	91	40	25	56	4	381	83	95	73	37	16	34	1	339	10	35	50	38	24	58	5	220	5	11	28	18	14	42	4	122	5	24	22	20	10	16	1	98	150
S01001209	199	191	163	31	6	9	1	600	92	101	80	15	1	5	1	295	107	90	83	16	5	4	0	305	4	11	9	10	2	3	1	40	3	8	6	6	1	1	1	26	1	3	3	4	1	2	0	14	195
S01001210	176	198	160	97	33	181	21	866	87	111	92	50	16	104	14	474	89	87	68	47	17	77	7	392	15	28	41	31	18	104	17	254	8	17	24	15	8	58	12	142	7	11	17	16	10	46	5	112	161
S01001211	123	148	197	142	61	254	32	957	60	72	103	77	33	151	14	510	63	76	94	65	28	103	18	447	4	10	17	37	17	109	20	214	1	7	11	18	6	69	12	124	3	3	6	19	11	40	8	90	119
S01001212	151	165	141	67	23	91	9	647	75	90	77	35	10	65	7	359	76	75	64	32	13	26	2	288	8	24	44	25	10	56	6	173	3	12	27	15	3	42	4	106	5	12	17	10	7	14	2	67	143
S01001213	224	202	197	98	43	123	13	900	116	97	124	55	24	76	11	503	108	105	73	43	19	47	2	397	22	35	64	52	26	83	10	292	7	17	40	28	13	53	9	167	15	18	24	24	13	30	1	125	202
S01001214	72	101	89	123	64	253	21	723	36	58	47	64	40	147	15	407	36	43	42	59	24	106	6	316	4	21	20	45	29	126	12	257	2	10	14	24	17	69	10	146	2	11	6	21	12	57	2	111	68
S01001215	142	147	176	95	61	177	7	805	64	69	89	52	27	105	5	411	78	78	87	43	34	72	2	394	7	5	16	17	15	84	6	150	3	3	9	10	8	55	4	92	4	2	7	7	7	29	2	58	135
S01001216	219	224	203	125	55	129	8	963	102	130	103	62	28	69	6	500	117	94	100	63	27	60	2	463	13	32	49	43	26	72	3	238	8	24	30	25	16	34	2	139	5	8	19	18	10	38	1	99	206
S01001217	263	249	201	88	30	86	5	922	138	147	117	50	19	52	4	527	125	102	84	38	11	34	1	395	17	29	51	40	15	53	4	209	7	20	32	22	9	35	3	128	10	9	19	18	6	18	1	81	246
S01001218	206	165	255	71	16	45	1	759	100	86	127	35	6	27	1	382	106	79	128	36	10	18	0	377	8	6	12	9	3	17	0	55	4	6	6	3	1	8	0	28	4	0	6	6	2	9	0	27	198
S01001219	135	127	164	55	13	61	1	556	63	63	85	28	4	33	1	277	72	64	79	27	9	28	0	279	2	10	9	11	3	27	1	63	0	5	7	8	1	13	1	35	2	5	2	3	2	14	0	28	133
S01001220	119	127	113	79	26	79	3	546	69	73	63	41	17	40	1	304	50	54	50	38	9	39	2	242	7	7	19	28	16	39	3	119	5	4	11	13	9	21	1	64	2	3	8	15	7	18	2	55	112
S01001221	107	105	175	78	24	44	3	536	49	52	95	40	12	19	0	267	58	53	80	38	12	25	3	269	1	3	12	18	11	15	3	63	0	3	7	11	4	9	0	34	1	0	5	7	7	6	3	29	106
S01001222	182	195	171	102	61	195	23	929	87	106	84	52	30	116	20	495	95	89	87	50	31	79	3	434	10	22	45	46	30	129	22	304	4	11	23	23	14	73	19	167	6	11	22	23	16	56	3	137	172
S01001223	158	197	219	120	33	55	0	782	75	93	113	58	15	26	0	380	83	104	106	62	18	29	0	402	4	12	26	22	11	27	0	102	0	6	16	13	5	12	0	52	4	6	10	9	6	15	0	50	154
S01001224	265	247	203	123	43	109	4	994	129	119	119	62	23	50	4	506	136	128	84	61	20	59	0	488	24	42	58	42	20	62	4	252	10	20	33	17	9	24	4	117	14	22	25	25	11	38	0	135	241
S01001225	161	162	208	145	63	218	17	974	75	84	115	73	35	115	9	506	86	78	93	72	28	103	8	468	1	5	18	29	21	103	13	190	0	3	14	18	11	57	7	110	1	2	4	11	10	46	6	80	160
S01001226	187	239	132	116	38	107	10	829	88	135	59	64	18	65	8	437	99	104	73	52	20	42	2	392	11	30	17	40	20	67	8	193	3	14	7	24	12	43	7	110	8	16	10	16	8	24	1	83	176
S01001227	218	178	217	63	23	49	4	752	115	93	115	28	14	22	4	391	103	85	102	35	9	27	0	361	11	9	21	22	7	23	4	97	4	6	13	8	4	12	4	51	7	3	8	14	3	11	0	46	207
S01001228	132	161	200	114	54	123	22	806	70	76	105	65	28	75	13	432	62	85	95	49	26	48	9	374	7	9	20	31	18	74	18	177	4	4	13	17	11	51	11	111	3	5	7	14	7	23	7	66	125
S01001229	140	147	204	96	42	125	8	762	60	72	108	50	26	70	5	391	80	75	96	46	16	55	3	371	5	4	15	26	12	50	5	117	2	2	7	15	9	31	4	70	3	2	8	11	3	19	1	47	135
S01001230	134	195	162	179	103	111	7	891	58	89	83	95	55	54	7	441	76	106	79	84	48	57	0	450	10	40	49	86	47	76	5	313	3	19	27	47	22	37	5	160	7	21	22	39	25	39	0	153	124
S01001231	128	177	156	114	43	116	2	736	62	82	83	55	24	65	2	373	66	95	73	59	19	51	0	363	8	12	25	37	18	60	2	162	2	5	12	21	7	35	2	84	6	7	13	16	11	25	0	78	120
S01001232	180	210	169	45	11	20	2	637	80	103	81	18	5	12	1	300	100	107	88	27	6	8	1	337	5	8	11	8	5	4	1	42	1	3	7	5	2	3	1	22	4	5	4	3	3	1	0	20	175
S01001233	244	238	178	81	50	181	19	991	113	133	106	40	26	110	15	543	131	105	72	41	24	71	4	448	21	24	43	36	25	116	13	278	3	13	28	17	11	78	11	161	18	11	15	19	14	38	2	117	223
S01001234	152	148	137	101	41	64	9	652	84	82	75	48	21	33	6	349	68	66	62	53	20	31	3	303	9	15	31	46	18	32	5	156	6	9	17	23	6	17	3	81	3	6	14	23	12	15	2	75	143
S01001235	260	253	183	81	30	44	0	851	128	124	113	38	17	25	0	445	132	129	70	43	13	19	0	406	19	24	40	20	17	26	0	146	9	15	26	7	8	15	0	80	10	9	14	13	9	11	0	66	241
S01001236	233	206	191	136	43	113	11	933	114	109	102	75	25	71	9	505	119	97	89	61	18	42	2	428	14	27	42	62	23	73	10	251	7	17	20	37	18	45	8	152	7	10	22	25	5	28	2	99	219
S01001237	105	127	121	80	51	86	5	575	59	60	69	50	27	44	4	313	46	67	52	30	24	42	1	262	7	16	18	26	15	39	4	125	4	6	11	17	8	17	3	66	3	10	7	9	7	22	1	59	98
S01001238	161	234	170	86	52	102	4	809	76	122	72	39	26	60	2	397	85	112	98	47	26	42	2	412	7	32	46	30	30	61	3	209	2	14	16	12	13	37	1	95	5	18	30	18	17	24	2	114	154
S01001239	222	231	149	92	36	91	12	833	110	137	75	47	18	58	8	453	112	94	74	45	18	33	4	380	16	41	53	43	18	63	11	245	5	19	23	23	7	44	7	128	11	22	30	20	11	19	4	117	206
S01001240	141	172	158	154	54	129	2	810	63	92	85	85	29	72	2	428	78	80	73	69	25	57	0	382	11	20	35	47	24	77	1	215	2	10	24	26	12	43	1	118	9	10	11	21	12	34	0	97	130
S01001241	156	201	172	137	44	77	6	793	89	111	101	65	23	40	6	435	67	90	71	72	21	37	0	358	6	7	34	39	23	49	5	163	3	5	23	20	14	24	5	94	3	2	11	19	9	25	0	69	150
S01001242	247	289	236	94	20	33	0	919	128	159	129	43	9	17	0	485	119	130	107	51	11	16	0	434	12	9	17	28	9	18	0	93	4	6	10	18	4	11	0	53	8	3	7	10	5	7	0	40	235
S01001243	145	162	130	64	31	73	13	618	76	77	62	26	14	49	8	312	69	85	68	38	17	24	5	306	8	17	35	34	20	51	12	177	3	5	18	15	12	35	7	95	5	12	17	19	8	16	5	82	137
S01001244	263	260	213	46	23	12	0	817	134	136	104	23	10	6	0	413	129	124	109	23	13	6	0	404	10	18	20	8	8	4	0	68	5	12	10	5	4	2	0	38	5	6	10	3	4	2	0	30	253
S01001245	271	214	190	77	33	26	2	813	132	113	116	33	18	15	0	427	139	101	74	44	15	11	2	386	26	23	45	32	17	16	1	160	9	9	29	15	9	10	0	81	17	14	16	17	8	6	1	79	245
S01001246	174	197	205	140	91	155	13	975	96	94	108	80	47	86	9	520	78	103	97	60	44	69	4	455	6	22	20	37	43	86	12	226	2	10	11	23	24	51	9	130	4	12	9	14	19	35	3	96	168
S01001247	145	181	161	88	26	53	5	659	68	92	88	42	14	32	3	339	77	89	73	46	12	21	2	320	5	16	39	23	9	31	3	126	0	6	24	12	4	19	2	67	5	10	15	11	5	12	1	59	140
S01001248	237	235	267	73	25	37	2	876	113	122	131	35	12	21	1	435	124	113	136	38	13	16	1	441	9	13	20	20	9	16	2	89	1	8	16	10	4	9	1	49	8	5	4	10	5	7	1	40	228
S01001249	136	161	153	108	39	99	4	700	59	81	82	53	15	55	2	347	77	80	71	55	24	44	2	353	11	13	24	36	25	57	2	168	5	8	14	20	9	31	1	88	6	5	10	16	16	26	1	80	125
S01001250	170	231	201	176	66	125	5	974	83	108	109	87	33	66	3	489	87	123	92	89	33	59	2	485	8	26	34	42	36	68	5	219	1	11	19	23	18	38	3	113	7	15	15	19	18	30	2	106	162
S01001251	169	178	156	95	31	82	10	721	83	105	88	50	14	45	7	392	86	73	68	45	17	37	3	329	10	19	44	37	13	47	7	177	6	14	29	18	5	24	5	101	4	5	15	19	8	23	2	76	159
S01001252	121	156	155	112	40	55	3	642	59	79	78	58	22	27	3	326	62	77	77	54	18	28	0	316	4	20	28	24	20	23	2	121	0	7	13	15	11	9	2	57	4	13	15	9	9	14	0	64	117
S01001253	239	196	142	44	18	34	1	674	112	115	82	26	13	20	1	369	127	81	60	18	5	14	0	305	14	34	50	29	10	21	0	158	5	19	28	19	8	12	0	91	9	15	22	10	2	9	0	67	225
S01001254	159	167	164	111	35	63	3	702	72	80	100	55	18	31	1	357	87	87	64	56	17	32	2	345	12	20	36	39	14	31	3	155	2	14	26	20	7	14	1	84	10	6	10	19	7	17	2	71	147
S01001255	287	223	211	103	42	80	1	947	137	106	124	55	19	44	1	486	150	117	87	48	23	36	0	461	30	32	46	44	26	35	1	214	12	11	28	24	13	24	1	113	18	21	18	20	13	11	0	101	257
S01001256	191	195	187	150	47	90	2	862	103	95	120	75	27	47	1	468	88	100	67	75	20	43	1	394	11	15	31	56	25	57	1	196	5	10	21	33	12	28	1	110	6	5	10	23	13	29	0	86	180
S01001257	232	208	172	112	28	49	4	805	117	109	107	56	12	27	1	429	115	99	65	56	16	22	3	376	21	28	30	44	15	26	3	167	9	10	17	28	5	16	1	86	12	18	13	16	10	10	2	81	211
S01001258	206	150	119	36	16	11	0	538	93	93	71	17	8	6	0	288	113	57	48	19	8	5	0	250	17	13	34	17	12	6	0	99	6	6	14	10	5	4	0	45	11	7	20	7	7	2	0	54	189
S01001259	126	144	161	124	76	145	9	785	61	68	94	72	41	81	4	421	65	76	67	52	35	64	5	364	7	9	23	35	24	65	6	169	1	3	16	20	12	32	3	87	6	6	7	15	12	33	3	82	119
S01001260	260	205	119	34	14	26	1	659	116	137	64	21	5	18	1	362	144	68	55	13	9	8	0	297	12	12	27	16	8	18	0	93	5	9	14	10	2	12	0	52	7	3	13	6	6	6	0	41	248
S01001261	249	239	183	94	45	114	9	933	111	149	106	47	27	70	5	515	138	90	77	47	18	44	4	418	17	35	50	31	22	63	7	225	9	23	26	14	13	43	4	132	8	12	24	17	9	20	3	93	232
S01001262	188	135	245	140	43	118	7	876	86	66	130	70	28	61	4	445	102	69	115	70	15	57	3	431	6	12	22	31	7	39	3	120	2	8	14	16	4	21	1	66	4	4	8	15	3	18	2	54	182
S01001263	75	112	94	94	61	70	5	511	31	47	50	51	34	39	1	253	44	65	44	43	27	31	4	258	5	11	11	21	20	29	2	99	1	5	7	14	13	15	0	55	4	6	4	7	7	14	2	44	70
S01001264	132	153	128	59	13	25	1	511	63	74	67	28	5	12	1	250	69	79	61	31	8	13	0	261	6	10	15	8	8	12	1	60	4	7	10	4	4	5	1	35	2	3	5	4	4	7	0	25	126
S01001265	167	201	178	33	8	7	0	594	74	104	79	14	4	2	0	277	93	97	99	19	4	5	0	317	6	10	7	6	3	6	0	38	2	6	5	3	2	1	0	19	4	4	2	3	1	5	0	19	161
S01001266	188	188	188	92	33	74	3	766	87	106	91	45	16	48	3	396	101	82	97	47	17	26	0	370	8	12	9	15	14	32	0	90	4	7	6	6	6	17	0	46	4	5	3	9	8	15	0	44	180
S01001267	161	208	172	132	93	212	10	988	74	114	89	64	53	121	6	521	87	94	83	68	40	91	4	467	8	14	30	37	46	117	8	260	1	4	18	20	24	66	4	137	7	10	12	17	22	51	4	123	153
S01001268	159	176	208	116	41	64	0	764	75	94	111	63	18	32	0	393	84	82	97	53	23	32	0	371	4	14	13	25	14	26	0	96	4	6	5	16	6	10	0	47	0	8	8	9	8	16	0	49	155
S01001269	110	112	140	78	17	45	5	507	44	59	72	38	7	22	4	246	66	53	68	40	10	23	1	261	5	6	33	27	7	22	5	105	2	3	17	15	2	9	4	52	3	3	16	12	5	13	1	53	105
S01001270	219	180	162	121	43	87	5	817	111	108	83	56	25	50	4	437	108	72	79	65	18	37	1	380	32	42	53	70	34	66	5	302	13	25	24	31	17	38	4	152	19	17	29	39	17	28	1	150	187
S01001271	209	204	161	95	49	75	9	802	111	98	93	50	26	42	5	425	98	106	68	45	23	33	4	377	14	37	45	56	31	51	7	241	7	21	26	31	14	27	4	130	7	16	19	25	17	24	3	111	195
S01001272	128	156	140	92	37	99	14	666	58	71	70	39	22	57	12	329	70	85	70	53	15	42	2	337	5	18	26	41	19	70	11	190	0	8	11	15	9	42	10	95	5	10	15	26	10	28	1	95	123
S01001273	100	115	107	104	53	206	16	701	52	60	56	51	22	122	10	373	48	55	51	53	31	84	6	328	4	17	28	48	30	138	12	277	2	10	14	22	9	77	8	142	2	7	14	26	21	61	4	135	96
S01001274	190	199	131	116	35	60	3	734	104	95	70	62	18	31	3	383	86	104	61	54	17	29	0	351	15	28	39	58	18	44	2	204	7	9	22	34	7	24	2	105	8	19	17	24	11	20	0	99	175
S01001275	108	143	135	82	44	109	11	632	50	78	73	41	23	64	8	337	58	65	62	41	21	45	3	295	3	17	34	34	28	72	9	197	2	8	22	17	13	35	7	104	1	9	12	17	15	37	2	93	105
S01001276	108	127	124	79	23	45	2	508	48	55	58	39	10	22	2	234	60	72	66	40	13	23	0	274	4	10	16	18	9	25	2	84	1	5	9	10	2	12	2	41	3	5	7	8	7	13	0	43	104
S01001277	161	166	149	88	49	118	12	743	76	87	77	47	24	72	8	391	85	79	72	41	25	46	4	352	10	25	36	37	29	87	11	235	4	14	17	22	10	52	8	127	6	11	19	15	19	35	3	108	151
S01001278	76	98	137	101	24	62	5	503	36	47	71	51	14	29	4	252	40	51	66	50	10	33	1	251	4	7	28	22	6	30	4	101	3	4	13	11	3	16	3	53	1	3	15	11	3	14	1	48	72
S01001279	260	251	208	110	58	95	5	987	128	147	113	62	28	57	4	539	132	104	95	48	30	38	1	448	15	20	52	44	31	66	3	231	8	12	27	27	14	37	3	128	7	8	25	17	17	29	0	103	245
S01001280	120	123	113	101	41	105	5	608	50	70	58	47	19	56	3	303	70	53	55	54	22	49	2	305	9	12	24	40	16	71	4	176	4	6	9	13	9	36	2	79	5	6	15	27	7	35	2	97	111
S01001281	134	157	154	117	67	192	14	835	75	76	88	63	32	115	8	457	59	81	66	54	35	77	6	378	5	14	33	50	43	136	11	292	2	8	21	27	17	82	6	163	3	6	12	23	26	54	5	129	129
S01001282	99	133	146	133	54	156	14	735	45	62	73	73	31	91	11	386	54	71	73	60	23	65	3	349	4	7	25	55	28	98	12	229	1	2	12	31	16	56	10	128	3	5	13	24	12	42	2	101	95
S01001283	96	100	111	62	24	88	10	491	52	58	57	27	12	51	4	261	44	42	54	35	12	37	6	230	4	11	23	23	12	50	5	128	4	6	8	9	6	28	4	65	0	5	15	14	6	22	1	63	92
S01001284	152	212	191	95	49	83	8	790	76	106	103	49	26	50	4	414	76	106	88	46	23	33	4	376	9	26	31	39	20	42	7	174	4	9	17	18	11	23	3	85	5	17	14	21	9	19	4	89	143
S01001285	131	159	127	101	40	81	5	644	61	85	63	55	16	40	2	322	70	74	64	46	24	41	3	322	5	17	32	39	26	44	3	166	1	8	19	22	9	23	1	83	4	9	13	17	17	21	2	83	126
S01001286	151	178	140	70	40	58	3	640	71	99	68	40	20	29	1	328	80	79	72	30	20	29	2	312	3	15	25	26	17	28	2	116	0	9	11	16	6	13	1	56	3	6	14	10	11	15	1	60	148
S01001287	218	241	185	125	46	84	2	901	117	121	105	60	19	44	1	467	101	120	80	65	27	40	1	434	21	24	33	52	21	58	1	210	9	10	14	24	5	29	1	92	12	14	19	28	16	29	0	118	197
S01001288	179	221	159	113	52	182	16	922	99	113	85	56	28	103	11	495	80	108	74	57	24	79	5	427	7	17	31	47	29	123	13	267	4	8	14	20	15	70	8	139	3	9	17	27	14	53	5	128	172
S01001289	130	163	128	98	23	133	12	687	49	85	72	49	14	80	8	357	81	78	56	49	9	53	4	330	8	14	21	34	11	97	11	196	3	5	11	17	6	56	8	106	5	9	10	17	5	41	3	90	122
S01001290	111	125	120	73	43	73	4	549	60	65	66	41	18	46	3	299	51	60	54	32	25	27	1	250	7	13	31	32	24	43	4	154	4	9	17	15	6	25	3	79	3	4	14	17	18	18	1	75	104
S01001291	152	135	122	56	35	64	1	565	78	79	53	30	18	35	1	294	74	56	69	26	17	29	0	271	4	12	18	25	23	40	1	123	1	7	7	14	11	22	1	63	3	5	11	11	12	18	0	60	148
S01001292	305	240	216	64	34	86	3	948	152	124	125	34	21	53	1	510	153	116	91	30	13	33	2	438	17	22	51	25	13	60	3	191	7	11	33	14	8	35	1	109	10	11	18	11	5	25	2	82	288
S01001293	140	185	148	108	49	147	10	787	67	95	80	53	32	78	9	414	73	90	68	55	17	69	1	373	7	20	30	47	25	100	9	238	4	11	18	22	13	47	8	123	3	9	12	25	12	53	1	115	133
S01001294	176	205	165	86	45	88	4	769	95	109	90	47	24	45	3	413	81	96	75	39	21	43	1	356	6	21	35	31	21	57	4	175	4	12	18	17	11	29	3	94	2	9	17	14	10	28	1	81	170
S01001295	140	195	168	130	59	200	13	905	64	90	83	65	35	110	9	456	76	105	85	65	24	90	4	449	5	26	38	57	34	133	10	303	2	10	14	29	19	65	7	146	3	16	24	28	15	68	3	157	135
S01001296	143	172	146	84	46	144	15	750	65	85	81	40	23	86	14	394	78	87	65	44	23	58	1	356	11	17	25	37	23	93	15	221	5	11	14	18	10	58	14	130	6	6	11	19	13	35	1	91	132
S01001297	170	196	182	116	38	81	7	790	80	96	104	55	24	45	6	410	90	100	78	61	14	36	1	380	5	21	34	40	16	43	6	165	1	11	20	19	11	23	5	90	4	10	14	21	5	20	1	75	165
S01001298	148	211	181	131	55	130	11	867	58	107	86	59	35	72	6	423	90	104	95	72	20	58	5	444	6	28	24	53	28	81	8	228	3	16	12	25	17	46	5	124	3	12	12	28	11	35	3	104	142
S01001299	183	235	203	128	40	119	8	916	97	118	104	64	25	65	7	480	86	117	99	64	15	54	1	436	12	17	45	41	18	72	5	210	6	9	22	22	10	36	5	110	6	8	23	19	8	36	0	100	171
S01001300	210	208	242	142	58	111	9	980	92	105	113	70	29	56	8	473	118	103	129	72	29	55	1	507	9	15	30	39	15	50	7	165	5	4	16	18	6	25	6	80	4	11	14	21	9	25	1	85	201
S01001301	173	138	122	75	34	82	8	632	88	81	64	43	16	44	4	340	85	57	58	32	18	38	4	292	9	15	23	27	20	48	6	148	6	9	16	13	10	23	3	80	3	6	7	14	10	25	3	68	164
S01001302	114	127	174	104	31	120	24	694	59	55	91	49	19	75	19	367	55	72	83	55	12	45	5	327	1	5	13	14	5	67	20	125	0	1	9	6	3	42	16	77	1	4	4	8	2	25	4	48	113
S01001303	111	154	150	89	29	44	3	580	59	74	75	45	13	24	2	292	52	80	75	44	16	20	1	288	8	8	15	13	10	19	2	75	4	3	4	7	4	10	2	34	4	5	11	6	6	9	0	41	103
S01001304	149	158	204	111	41	54	5	722	67	81	101	57	15	31	3	355	82	77	103	54	26	23	2	367	6	8	18	15	13	25	5	90	2	1	9	9	4	14	3	42	4	7	9	6	9	11	2	48	143
S01001305	127	168	183	103	37	121	12	751	62	92	88	51	19	64	9	385	65	76	95	52	18	57	3	366	9	21	23	27	17	66	6	169	5	13	10	11	9	35	6	89	4	8	13	16	8	31	0	80	118
S01001306	156	170	146	82	33	109	5	701	72	81	69	41	16	69	4	352	84	89	77	41	17	40	1	349	6	12	33	38	17	67	4	177	1	5	13	18	7	46	4	94	5	7	20	20	10	21	0	83	150
S01001307	183	217	230	125	59	171	8	993	94	112	111	60	34	93	6	510	89	105	119	65	25	78	2	483	12	12	41	45	31	108	6	255	5	5	18	19	14	59	5	125	7	7	23	26	17	49	1	130	171
S01001308	208	229	211	105	48	179	8	988	102	122	101	49	30	105	7	516	106	107	110	56	18	74	1	472	4	11	45	61	32	121	8	282	2	7	20	26	18	71	7	151	2	4	25	35	14	50	1	131	204
S01001309	138	182	144	108	41	110	11	734	68	96	74	58	22	73	7	398	70	86	70	50	19	37	4	336	8	21	39	62	23	88	10	251	5	12	25	35	8	58	6	149	3	9	14	27	15	30	4	102	130
S01001310	174	185	132	109	46	92	9	747	87	98	66	55	26	49	7	388	87	87	66	54	20	43	2	359	11	19	34	49	22	72	9	216	6	11	15	21	10	38	7	108	5	8	19	28	12	34	2	108	163
S01001311	124	158	131	74	45	73	1	606	58	82	70	36	26	32	0	304	66	76	61	38	19	41	1	302	3	10	24	27	25	44	0	133	2	6	15	10	14	18	0	65	1	4	9	17	11	26	0	68	121
S01001312	181	193	160	87	43	94	12	770	92	110	78	52	25	52	7	416	89	83	82	35	18	42	5	354	10	26	40	45	27	58	12	218	4	12	18	25	14	34	7	114	6	14	22	20	13	24	5	104	171
S01001313	112	131	138	91	50	136	15	673	58	60	67	44	26	83	12	350	54	71	71	47	24	53	3	323	6	15	31	37	31	81	12	213	4	8	16	18	16	48	10	120	2	7	15	19	15	33	2	93	106
S01001314	138	134	176	104	40	124	8	724	58	70	88	54	20	71	3	364	80	64	88	50	20	53	5	360	8	9	22	28	17	58	8	150	5	5	12	17	8	33	3	83	3	4	10	11	9	25	5	67	130
S01001315	197	203	225	121	44	146	5	941	91	95	116	61	19	78	2	462	106	108	109	60	25	68	3	479	5	11	12	21	17	67	4	137	2	5	7	5	6	32	1	58	3	6	5	16	11	35	3	79	192
S01001316	224	243	200	124	69	113	8	981	109	127	106	57	35	56	7	497	115	116	94	67	34	57	1	484	22	43	50	65	41	85	6	312	8	21	25	36	16	45	6	157	14	22	25	29	25	40	0	155	202
S01001317	188	218	225	102	45	147	7	932	88	106	123	55	23	85	6	486	100	112	102	47	22	62	1	446	7	12	32	25	14	77	7	174	1	9	17	14	8	46	6	101	6	3	15	11	6	31	1	73	181
S01001318	102	126	120	82	34	83	6	553	58	60	62	44	18	44	4	290	44	66	58	38	16	39	2	263	0	4	12	15	15	42	3	91	0	1	6	7	5	22	2	43	0	3	6	8	10	20	1	48	102
S01001319	82	114	114	116	38	165	20	649	37	62	55	57	21	103	10	345	45	52	59	59	17	62	10	304	1	12	17	42	24	117	16	229	0	4	6	21	13	74	9	127	1	8	11	21	11	43	7	102	81
S01001320	198	239	166	128	48	138	18	935	88	128	90	64	25	79	11	485	110	111	76	64	23	59	7	450	10	28	29	47	24	80	15	233	5	13	14	20	11	48	11	122	5	15	15	27	13	32	4	111	188
S01001321	96	115	121	81	33	92	7	545	46	49	56	43	17	53	5	269	50	66	65	38	16	39	2	276	3	7	11	25	13	38	2	99	1	2	4	11	6	22	2	48	2	5	7	14	7	16	0	51	93
S01001322	155	143	173	141	50	107	14	783	81	60	89	69	23	60	11	393	74	83	84	72	27	47	3	390	13	14	19	43	18	52	11	170	7	6	12	22	10	31	8	96	6	8	7	21	8	21	3	74	142
S01001323	154	184	148	72	18	44	3	623	79	98	69	45	10	21	1	323	75	86	79	27	8	23	2	300	10	16	29	29	13	31	2	130	2	9	13	16	7	15	1	63	8	7	16	13	6	16	1	67	144
S01001324	294	263	163	89	40	89	8	946	143	163	88	43	21	50	7	515	151	100	75	46	19	39	1	431	20	35	42	40	19	56	4	216	7	16	21	20	9	29	4	106	13	19	21	20	10	27	0	110	274
S01001325	190	198	150	82	29	77	5	731	84	113	92	40	13	44	3	389	106	85	58	42	16	33	2	342	5	15	21	35	12	52	3	143	5	7	15	16	6	28	3	80	0	8	6	19	6	24	0	63	185
S01001326	192	244	214	73	48	210	4	985	85	111	111	37	30	118	0	492	107	133	103	36	18	92	4	493	8	23	25	16	18	92	2	184	2	8	15	11	11	47	0	94	6	15	10	5	7	45	2	90	184
S01001327	171	167	140	90	46	150	11	775	93	90	82	51	23	83	5	427	78	77	58	39	23	67	6	348	9	10	27	32	18	79	6	181	5	3	20	19	9	44	4	104	4	7	7	13	9	35	2	77	162
S01001328	195	207	163	72	43	137	6	823	94	111	85	39	26	75	3	433	101	96	78	33	17	62	3	390	10	18	32	25	28	79	5	197	2	7	14	15	16	42	3	99	8	11	18	10	12	37	2	98	185
S01001329	120	139	136	73	40	88	7	603	63	74	70	39	21	52	3	322	57	65	66	34	19	36	4	281	9	15	22	22	26	50	3	147	3	6	8	13	12	30	1	73	6	9	14	9	14	20	2	74	111
S01001330	177	229	274	172	43	82	2	979	81	104	151	79	21	46	2	484	96	125	123	93	22	36	0	495	7	10	19	24	12	32	0	104	1	6	12	11	2	19	0	51	6	4	7	13	10	13	0	53	170
S01001331	166	196	184	90	47	176	10	869	78	100	101	45	29	105	8	466	88	96	83	45	18	71	2	403	3	16	22	26	17	95	7	186	0	5	11	13	10	54	6	99	3	11	11	13	7	41	1	87	163
S01001332	177	235	186	95	47	155	13	908	95	120	92	52	27	88	11	485	82	115	94	43	20	67	2	423	6	18	36	36	16	75	10	197	4	12	15	19	8	39	8	105	2	6	21	17	8	36	2	92	171
S01001333	149	186	161	90	59	179	19	843	83	110	85	45	35	103	14	475	66	76	76	45	24	76	5	368	7	12	32	46	29	111	16	253	6	5	15	20	14	64	12	136	1	7	17	26	15	47	4	117	142
S01001334	253	221	178	89	36	99	5	881	130	119	103	51	18	55	5	481	123	102	75	38	18	44	0	400	16	23	29	26	15	54	4	167	5	11	17	13	7	31	4	88	11	12	12	13	8	23	0	79	237
S01001335	164	225	181	97	43	257	18	985	75	120	97	56	25	151	12	536	89	105	84	41	18	106	6	449	8	22	26	45	21	147	15	284	4	12	12	27	12	84	10	161	4	10	14	18	9	63	5	123	156
S01001336	172	189	227	87	39	198	8	920	85	101	113	46	21	108	7	481	87	88	114	41	18	90	1	439	11	16	32	23	12	110	5	209	5	10	13	14	4	63	5	114	6	6	19	9	8	47	0	95	161
S01001337	185	198	232	140	43	67	6	871	101	98	116	76	20	33	5	449	84	100	116	64	23	34	1	422	7	10	21	24	13	36	6	117	4	4	10	15	3	19	5	60	3	6	11	9	10	17	1	57	178
S01001338	221	217	181	77	40	75	3	814	110	126	91	39	20	38	2	426	111	91	90	38	20	37	1	388	13	21	42	30	17	46	2	171	9	10	23	17	9	21	1	90	4	11	19	13	8	25	1	81	208
S01001339	143	154	121	105	44	103	7	677	63	80	66	53	23	62	4	351	80	74	55	52	21	41	3	326	8	12	21	28	20	48	7	144	1	5	13	16	11	27	4	77	7	7	8	12	9	21	3	67	135
S01001340	181	185	150	77	49	116	8	766	96	98	77	46	27	60	8	412	85	87	73	31	22	56	0	354	8	14	27	24	26	60	7	166	5	7	10	16	13	31	7	89	3	7	17	8	13	29	0	77	173
S01001341	195	225	184	95	32	91	7	829	98	131	86	49	18	57	4	443	97	94	98	46	14	34	3	386	10	22	26	44	23	56	6	187	6	12	9	19	13	37	4	100	4	10	17	25	10	19	2	87	185
S01001342	135	167	179	123	47	181	20	852	69	81	97	55	22	102	19	445	66	86	82	68	25	79	1	407	5	12	25	41	26	125	18	252	4	7	10	18	15	71	17	142	1	5	15	23	11	54	1	110	130
S01001343	221	225	227	111	43	153	10	990	119	109	121	56	25	86	9	525	102	116	106	55	18	67	1	465	10	21	38	37	17	94	9	226	5	10	24	18	8	48	8	121	5	11	14	19	9	46	1	105	211
S01001344	166	191	171	161	52	86	6	833	85	94	90	84	31	41	6	431	81	97	81	77	21	45	0	402	5	6	14	31	18	43	5	122	1	4	9	14	8	17	5	58	4	2	5	17	10	26	0	64	161
S01001345	127	195	153	105	47	141	19	787	65	102	72	55	29	87	16	426	62	93	81	50	18	54	3	361	9	15	28	34	25	93	12	216	2	9	12	20	13	54	10	120	7	6	16	14	12	39	2	96	118
S01001346	111	148	139	119	50	104	23	694	64	78	79	61	27	55	18	382	47	70	60	58	23	49	5	312	4	10	13	15	10	41	10	103	4	5	8	9	3	24	8	61	0	5	5	6	7	17	2	42	107
S01001347	160	174	209	110	39	74	4	770	81	82	108	54	18	39	1	383	79	92	101	56	21	35	3	387	4	8	10	21	8	26	3	80	1	4	7	8	4	13	1	38	3	4	3	13	4	13	2	42	156
S01001348	135	140	138	80	40	167	30	730	69	66	63	41	20	103	20	382	66	74	75	39	20	64	10	348	6	13	28	25	12	86	23	193	2	4	14	10	5	52	15	102	4	9	14	15	7	34	8	91	129
S01001349	121	141	172	158	48	75	4	719	59	66	87	82	21	34	2	351	62	75	85	76	27	41	2	368	2	8	9	35	15	32	2	103	1	3	2	18	8	13	2	47	1	5	7	17	7	19	0	56	119
S01001350	172	162	155	96	43	94	8	730	72	86	77	52	18	59	6	370	100	76	78	44	25	35	2	360	14	26	35	42	20	53	8	198	4	11	18	23	7	33	6	102	10	15	17	19	13	20	2	96	158
S01001351	89	170	143	57	15	69	14	557	48	81	72	28	7	46	8	290	41	89	71	29	8	23	6	267	2	7	10	6	4	28	12	69	1	5	6	2	3	19	8	44	1	2	4	4	1	9	4	25	87
S01001352	137	159	239	131	57	145	5	873	72	76	118	67	32	80	3	448	65	83	121	64	25	65	2	425	3	6	24	33	17	74	5	162	1	1	9	17	9	37	3	77	2	5	15	16	8	37	2	85	134
S01001353	196	157	212	65	23	25	1	679	89	84	110	30	10	15	1	339	107	73	102	35	13	10	0	340	3	9	5	10	3	12	1	43	2	4	4	4	2	8	1	25	1	5	1	6	1	4	0	18	193
S01001354	152	175	203	94	31	115	9	779	60	89	102	43	18	71	5	388	92	86	101	51	13	44	4	391	9	13	28	36	19	72	5	182	1	7	18	14	11	46	3	100	8	6	10	22	8	26	2	82	143
S01001355	146	146	167	165	42	92	8	766	67	69	86	85	20	44	4	375	79	77	81	80	22	48	4	391	2	22	33	40	16	47	7	167	1	14	17	27	10	20	3	92	1	8	16	13	6	27	4	75	144
S01001356	81	115	148	113	38	129	11	635	45	56	75	56	22	76	4	334	36	59	73	57	16	53	7	301	3	1	14	19	10	49	8	104	2	0	6	12	5	26	3	54	1	1	8	7	5	23	5	50	78
S01001357	54	154	108	69	48	256	34	723	23	81	60	31	28	163	26	412	31	73	48	38	20	93	8	311	1	9	20	16	19	143	29	237	0	3	13	10	10	101	24	161	1	6	7	6	9	42	5	76	53
S01001358	167	220	182	123	29	140	12	873	83	112	89	65	14	78	11	452	84	108	93	58	15	62	1	421	7	19	29	39	16	76	9	195	3	10	14	16	8	40	8	99	4	9	15	23	8	36	1	96	160
S01001359	138	145	178	100	41	97	11	710	67	67	89	52	18	60	10	363	71	78	89	48	23	37	1	347	4	5	7	11	4	48	6	85	2	2	3	6	1	28	6	48	2	3	4	5	3	20	0	37	134
S01001360	136	174	192	127	51	157	17	854	71	87	93	66	26	92	9	444	65	87	99	61	25	65	8	410	6	18	32	37	20	81	10	204	4	6	15	20	7	48	5	105	2	12	17	17	13	33	5	99	130
S01001361	112	146	126	69	28	72	5	558	47	75	65	36	17	42	4	286	65	71	61	33	11	30	1	272	4	6	16	16	11	29	3	85	2	2	8	7	6	14	2	41	2	4	8	9	5	15	1	44	108
S01001362	84	122	127	136	43	100	10	622	48	59	70	67	26	62	4	336	36	63	57	69	17	38	6	286	2	4	5	22	18	43	5	99	2	1	2	11	13	23	2	54	0	3	3	11	5	20	3	45	82
S01001363	58	235	119	50	26	87	20	595	25	120	54	27	10	52	11	299	33	115	65	23	16	35	9	296	2	10	17	13	9	40	14	105	1	2	7	8	3	23	7	51	1	8	10	5	6	17	7	54	56
S01001364	155	198	184	127	36	156	24	880	79	107	89	50	16	97	17	455	76	91	95	77	20	59	7	425	8	17	27	28	19	91	20	210	2	10	13	7	7	56	14	109	6	7	14	21	12	35	6	101	147
S01001365	126	158	144	87	40	81	8	644	67	75	79	46	20	45	5	337	59	83	65	41	20	36	3	307	13	14	31	28	13	54	6	159	8	4	18	11	5	32	4	82	5	10	13	17	8	22	2	77	113
S01001366	175	130	225	147	64	193	17	951	79	70	117	72	32	110	12	492	96	60	108	75	32	83	5	459	1	7	7	25	14	72	16	142	0	6	5	14	6	37	11	79	1	1	2	11	8	35	5	63	174
S01001367	97	121	154	74	58	166	26	696	43	63	81	36	36	99	19	377	54	58	73	38	22	67	7	319	2	9	22	14	24	89	21	181	0	5	12	4	12	60	15	108	2	4	10	10	12	29	6	73	95
S01001368	216	177	279	157	61	110	5	1005	90	89	136	76	30	60	2	483	126	88	143	81	31	50	3	522	2	12	29	17	17	42	3	122	0	11	13	8	8	18	2	60	2	1	16	9	9	24	1	62	214
S01001369	154	225	212	128	54	161	26	960	61	105	107	58	21	102	18	472	93	120	105	70	33	59	8	488	8	16	35	40	29	79	22	229	5	8	17	18	13	49	17	127	3	8	18	22	16	30	5	102	146
S01001370	127	133	178	113	37	122	13	723	54	59	96	58	18	76	10	371	73	74	82	55	19	46	3	352	5	9	13	19	14	63	11	134	2	5	7	9	5	39	10	77	3	4	6	10	9	24	1	57	122
S01001371	94	185	125	63	31	121	25	644	44	91	54	32	17	74	20	332	50	94	71	31	14	47	5	312	4	8	13	18	15	71	21	150	1	4	6	11	9	43	17	91	3	4	7	7	6	28	4	59	90
S01001372	174	189	202	130	36	37	5	773	85	100	105	62	18	19	3	392	89	89	97	68	18	18	2	381	4	12	16	32	16	25	5	110	1	6	7	14	7	14	3	52	3	6	9	18	9	11	2	58	170
S01001373	103	113	136	91	25	84	5	557	51	52	71	39	14	46	3	276	52	61	65	52	11	38	2	281	1	13	12	28	12	41	2	109	0	5	5	12	7	19	2	50	1	8	7	16	5	22	0	59	102
S01001374	111	136	131	117	41	64	1	601	68	69	70	57	22	33	0	319	43	67	61	60	19	31	1	282	5	6	10	21	10	22	0	74	0	3	6	12	4	12	0	37	5	3	4	9	6	10	0	37	106
S01001375	128	147	181	130	20	54	14	674	65	74	93	62	7	32	8	341	63	73	88	68	13	22	6	333	1	7	13	19	5	22	8	75	1	6	7	8	1	13	6	42	0	1	6	11	4	9	2	33	127
S01001376	76	265	130	71	35	118	17	712	36	128	60	32	20	73	11	360	40	137	70	39	15	45	6	352	3	20	26	23	13	58	13	156	0	10	9	7	8	35	8	77	3	10	17	16	5	23	5	79	73
S01001377	141	189	117	104	73	169	12	805	66	96	60	58	43	93	11	427	75	93	57	46	30	76	1	378	7	15	24	35	30	100	11	222	3	5	16	22	19	50	10	125	4	10	8	13	11	50	1	97	134
S01001378	107	119	156	72	34	102	10	600	46	57	78	40	19	59	7	306	61	62	78	32	15	43	3	294	4	5	11	9	19	50	8	106	2	1	6	5	12	28	6	60	2	4	5	4	7	22	2	46	103
S01001379	190	211	232	125	48	167	25	998	77	111	122	61	30	103	18	522	113	100	110	64	18	64	7	476	8	10	30	47	13	98	20	226	3	6	20	25	6	59	14	133	5	4	10	22	7	39	6	93	182
S01001380	113	177	142	107	60	201	25	825	55	88	71	60	34	127	17	452	58	89	71	47	26	74	8	373	7	15	13	31	31	112	18	227	6	9	6	16	17	71	12	137	1	6	7	15	14	41	6	90	106
S01001381	120	170	154	164	82	155	13	858	51	89	79	89	44	85	8	445	69	81	75	75	38	70	5	413	4	17	18	38	33	65	9	184	1	7	10	24	16	33	6	97	3	10	8	14	17	32	3	87	116
S01001382	39	94	76	59	26	238	35	567	13	46	35	29	17	150	28	318	26	48	41	30	9	88	7	249	0	16	20	30	13	143	25	247	0	8	11	13	9	96	20	157	0	8	9	17	4	47	5	90	39
S01001383	134	163	133	86	44	95	7	662	72	88	72	45	24	60	5	366	62	75	61	41	20	35	2	296	5	10	18	18	23	59	5	138	2	6	13	9	10	38	3	81	3	4	5	9	13	21	2	57	129
S01001384	184	247	166	177	85	89	2	950	84	129	92	100	38	47	1	491	100	118	74	77	47	42	1	459	11	13	31	54	37	43	2	191	6	10	15	27	13	25	1	97	5	3	16	27	24	18	1	94	173
S01001385	126	233	148	67	41	201	26	842	54	116	78	45	21	125	18	457	72	117	70	22	20	76	8	385	8	16	26	20	17	106	19	212	2	7	16	11	10	62	14	122	6	9	10	9	7	44	5	90	118
S01001386	142	258	212	102	45	102	11	872	69	132	99	44	27	56	10	437	73	126	113	58	18	46	1	435	7	31	48	32	18	63	9	208	3	14	23	10	10	36	8	104	4	17	25	22	8	27	1	104	135
S01001387	137	211	157	186	81	85	3	860	68	100	93	101	39	42	2	445	69	111	64	85	42	43	1	415	4	11	23	39	28	40	2	147	1	3	14	20	15	19	1	73	3	8	9	19	13	21	1	74	133
S01001388	203	246	176	100	51	124	10	910	88	139	96	46	28	75	7	479	115	107	80	54	23	49	3	431	10	26	48	41	28	72	8	233	5	17	28	20	15	44	7	136	5	9	20	21	13	28	1	97	193
S01001389	95	133	91	123	30	36	2	510	55	62	50	63	18	19	2	269	40	71	41	60	12	17	0	241	5	12	16	27	12	15	1	88	2	4	6	17	6	10	1	46	3	8	10	10	6	5	0	42	90
S01001390	175	222	206	145	48	55	3	854	76	104	103	75	21	33	3	415	99	118	103	70	27	22	0	439	9	20	26	35	22	26	3	141	5	8	12	18	11	18	3	75	4	12	14	17	11	8	0	66	166
S01001391	221	239	198	102	24	44	0	828	106	117	106	55	11	26	0	421	115	122	92	47	13	18	0	407	11	35	24	23	11	23	0	127	3	19	13	13	4	11	0	63	8	16	11	10	7	12	0	64	210
S01001392	129	137	102	57	40	52	3	520	63	75	59	32	22	30	2	283	66	62	43	25	18	22	1	237	12	20	26	24	28	34	3	147	4	9	18	14	15	20	2	82	8	11	8	10	13	14	1	65	117
S01001393	77	131	107	89	54	66	12	536	38	58	53	48	30	38	11	276	39	73	54	41	24	28	1	260	6	0	7	14	15	30	7	79	2	0	2	10	4	16	7	41	4	0	5	4	11	14	0	38	71
S01001394	161	169	133	39	20	19	4	545	76	92	65	17	9	7	3	269	85	77	68	22	11	12	1	276	11	25	27	10	8	9	3	93	5	7	12	5	6	1	3	39	6	18	15	5	2	8	0	54	150
S01001395	281	324	209	77	30	42	1	964	136	172	113	41	15	22	0	499	145	152	96	36	15	20	1	465	12	22	23	17	11	25	0	110	6	12	13	12	3	14	0	60	6	10	10	5	8	11	0	50	269
S01001396	189	234	176	60	29	58	1	747	105	118	93	28	16	32	1	393	84	116	83	32	13	26	0	354	9	23	21	25	14	35	1	128	6	12	11	15	8	20	1	73	3	11	10	10	6	15	0	55	180
S01001397	224	234	180	72	29	87	1	827	119	128	96	32	19	45	1	440	105	106	84	40	10	42	0	387	13	23	40	27	20	57	1	181	5	10	20	15	14	28	1	93	8	13	20	12	6	29	0	88	211
S01001398	176	197	202	158	33	130	20	916	86	98	100	80	15	78	16	473	90	99	102	78	18	52	4	443	5	10	13	13	10	49	16	116	5	2	7	8	7	26	12	67	0	8	6	5	3	23	4	49	171
S01001399	233	239	186	99	46	93	6	902	117	134	102	58	23	55	4	493	116	105	84	41	23	38	2	409	22	28	44	44	26	53	6	223	15	6	25	28	13	34	4	125	7	22	19	16	13	19	2	98	211
S01001400	239	227	184	82	54	129	12	927	118	117	107	44	27	76	11	500	121	110	77	38	27	53	1	427	14	23	26	25	26	88	8	210	5	9	14	16	13	54	7	118	9	14	12	9	13	34	1	92	225
S01001401	147	166	158	61	34	127	6	699	66	87	84	31	22	60	5	355	81	79	74	30	12	67	1	344	5	12	35	23	18	66	5	164	2	7	19	12	12	32	4	88	3	5	16	11	6	34	1	76	142
S01001402	182	239	252	164	42	46	3	928	89	113	133	79	17	27	2	460	93	126	119	85	25	19	1	468	4	8	21	24	12	24	3	96	3	4	11	13	3	15	2	51	1	4	10	11	9	9	1	45	178
S01001403	263	287	274	116	22	27	1	990	122	155	141	56	10	13	1	498	141	132	133	60	12	14	0	492	1	9	8	15	6	8	0	47	1	5	4	11	3	5	0	29	0	4	4	4	3	3	0	18	262
S01001404	195	233	191	49	5	12	1	686	96	124	89	24	3	7	0	343	99	109	102	25	2	5	1	343	8	4	10	13	2	3	0	40	1	4	5	5	1	1	0	17	7	0	5	8	1	2	0	23	187
S01001405	188	269	231	89	26	58	2	863	88	136	113	41	18	29	1	426	100	133	118	48	8	29	1	437	2	6	12	12	5	25	2	64	1	5	6	7	2	13	1	35	1	1	6	5	3	12	1	29	186
S01001406	112	127	159	95	27	79	8	607	59	61	81	51	11	39	6	308	53	66	78	44	16	40	2	299	6	7	14	20	8	45	6	106	3	3	4	14	2	22	4	52	3	4	10	6	6	23	2	54	106
S01001407	145	157	200	129	61	138	15	845	83	79	104	63	34	73	9	445	62	78	96	66	27	65	6	400	3	13	17	19	22	73	13	160	1	6	5	11	10	40	8	81	2	7	12	8	12	33	5	79	142
S01001408	164	198	171	116	41	141	17	848	76	108	93	54	20	83	13	447	88	90	78	62	21	58	4	401	4	16	26	32	21	83	13	195	2	7	12	16	11	51	9	108	2	9	14	16	10	32	4	87	160
S01001409	192	195	221	121	66	95	9	899	92	102	118	55	35	55	6	463	100	93	103	66	31	40	3	436	9	15	25	38	34	48	6	175	3	8	14	20	16	30	6	97	6	7	11	18	18	18	0	78	183
S01001410	196	188	234	164	43	136	15	976	101	97	122	76	27	81	10	514	95	91	112	88	16	55	5	462	11	10	15	31	12	65	9	153	5	4	12	12	6	43	5	87	6	6	3	19	6	22	4	66	185
S01001411	127	105	158	97	37	50	4	578	64	56	79	41	18	24	2	284	63	49	79	56	19	26	2	294	5	8	14	16	9	15	2	69	3	4	5	8	5	7	1	33	2	4	9	8	4	8	1	36	122
S01001412	186	203	191	109	62	186	9	946	88	100	98	57	37	100	5	485	98	103	93	52	25	86	4	461	11	16	31	38	26	96	3	221	2	6	12	22	10	58	3	113	9	10	19	16	16	38	0	108	175
S01001413	194	178	229	75	28	54	5	763	90	90	111	33	15	28	2	369	104	88	118	42	13	26	3	394	6	6	11	10	7	20	3	63	3	3	5	6	3	10	0	30	3	3	6	4	4	10	3	33	188
S01001414	113	153	102	118	47	126	9	668	50	82	61	64	27	73	9	366	63	71	41	54	20	53	0	302	1	10	25	45	26	75	7	189	0	3	17	29	16	41	7	113	1	7	8	16	10	34	0	76	112
S01001415	138	200	155	113	31	138	21	796	72	96	77	56	18	94	19	432	66	104	78	57	13	44	2	364	8	20	20	25	10	78	19	180	3	9	10	9	6	56	17	110	5	11	10	16	4	22	2	70	130
S01001416	164	187	142	61	30	91	10	685	84	103	67	37	17	53	7	368	80	84	75	24	13	38	3	317	5	18	20	22	15	55	8	143	3	10	10	13	8	30	6	80	2	8	10	9	7	25	2	63	159
S01001417	234	244	255	166	43	83	9	1034	117	117	143	82	21	45	7	532	117	127	112	84	22	38	2	502	9	7	21	19	17	39	7	119	5	2	14	11	7	20	7	66	4	5	7	8	10	19	0	53	225
S01001418	146	190	209	213	53	118	15	944	69	89	113	108	27	69	6	481	77	101	96	105	26	49	9	463	7	8	13	42	13	48	10	141	4	4	7	22	4	27	4	72	3	4	6	20	9	21	6	69	139
S01001419	173	199	157	114	50	52	1	746	92	103	81	57	25	35	1	394	81	96	76	57	25	17	0	352	10	8	15	27	17	25	1	103	5	6	7	12	8	13	1	52	5	2	8	15	9	12	0	51	163
S01001420	98	125	159	100	38	69	7	596	52	67	74	45	16	40	3	297	46	58	85	55	22	29	4	299	4	3	17	15	10	25	5	79	1	2	9	6	3	14	2	37	3	1	8	9	7	11	3	42	94
S01001421	170	157	205	117	63	107	20	839	78	72	104	67	23	65	14	423	92	85	101	50	40	42	6	416	9	11	23	24	21	58	18	164	2	6	14	16	7	38	12	95	7	5	9	8	14	20	6	69	161
S01001422	107	110	125	111	32	55	9	549	53	57	61	57	19	25	5	277	54	53	64	54	13	30	4	272	0	6	11	19	9	28	3	76	0	4	5	8	5	12	1	35	0	2	6	11	4	16	2	41	107
S01001423	176	240	201	82	33	68	8	808	90	135	100	42	20	42	7	436	86	105	101	40	13	26	1	372	5	24	15	28	10	26	7	115	0	11	11	19	5	17	6	69	5	13	4	9	5	9	1	46	171
S01001424	205	288	253	135	45	141	18	1085	94	157	141	73	27	93	14	599	111	131	112	62	18	48	4	486	10	28	52	55	30	93	14	282	5	15	33	33	19	62	10	177	5	13	19	22	11	31	4	105	195
S01001425	192	261	222	91	61	150	3	980	99	139	124	51	31	90	2	536	93	122	98	40	30	60	1	444	9	29	46	39	36	93	1	253	6	19	25	26	19	54	1	150	3	10	21	13	17	39	0	103	183
S01001426	149	180	175	96	34	93	6	733	70	88	89	50	20	56	2	375	79	92	86	46	14	37	4	358	3	10	19	22	14	42	3	113	1	4	11	11	7	27	0	61	2	6	8	11	7	15	3	52	146
S01001427	255	211	266	88	41	67	2	930	123	108	136	51	19	38	1	476	132	103	130	37	22	29	1	454	20	10	33	18	13	33	1	128	11	3	21	13	7	19	1	75	9	7	12	5	6	14	0	53	235
S01001428	237	241	224	131	49	119	13	1014	113	141	120	74	25	72	11	556	124	100	104	57	24	47	2	458	27	43	49	49	20	69	9	266	10	24	25	29	12	40	9	149	17	19	24	20	8	29	0	117	210
S01001429	91	137	121	57	47	144	19	616	50	83	64	28	29	96	13	363	41	54	57	29	18	48	6	253	2	11	16	24	19	80	16	168	1	7	11	10	9	53	10	101	1	4	5	14	10	27	6	67	89
S01001430	181	202	229	134	67	155	17	985	85	110	128	64	37	92	11	527	96	92	101	70	30	63	6	458	5	15	16	32	20	64	11	163	2	10	11	17	9	35	6	90	3	5	5	15	11	29	5	73	176
S01001431	238	240	289	148	58	52	2	1027	128	108	146	77	30	25	2	516	110	132	143	71	28	27	0	511	3	14	32	29	22	24	1	125	2	5	23	16	11	10	1	68	1	9	9	13	11	14	0	57	235
S01001432	168	203	229	92	20	19	0	731	84	99	118	44	10	11	0	366	84	104	111	48	10	8	0	365	4	9	19	14	4	11	0	61	3	3	11	6	1	6	0	30	1	6	8	8	3	5	0	31	164
S01001433	184	181	206	126	83	134	3	917	90	98	105	62	47	66	1	469	94	83	101	64	36	68	2	448	6	5	13	22	22	53	3	124	2	4	7	10	10	27	1	61	4	1	6	12	12	26	2	63	178
S01001434	181	195	211	145	71	199	22	1024	83	91	110	75	36	112	16	523	98	104	101	70	35	87	6	501	4	5	19	24	23	96	20	191	3	3	10	16	11	55	14	112	1	2	9	8	12	41	6	79	177
S01001435	204	197	263	129	58	142	14	1007	92	95	134	68	33	78	8	508	112	102	129	61	25	64	6	499	7	6	28	19	20	78	7	165	2	0	14	12	11	39	5	83	5	6	14	7	9	39	2	82	197
S01001436	200	176	264	158	39	145	4	986	107	82	140	75	21	86	2	513	93	94	124	83	18	59	2	473	5	7	14	22	5	63	3	119	2	2	10	10	3	37	2	66	3	5	4	12	2	26	1	53	195
S01001437	182	213	238	136	66	117	1	953	88	97	122	77	38	56	1	479	94	116	116	59	28	61	0	474	6	8	23	28	13	44	1	123	2	6	9	21	5	23	1	67	4	2	14	7	8	21	0	56	176
S01001438	106	106	114	107	32	137	18	620	38	50	61	55	19	77	13	313	68	56	53	52	13	60	5	307	1	3	8	18	11	49	12	102	0	2	4	12	6	29	8	61	1	1	4	6	5	20	4	41	105
S01001439	157	144	202	90	43	139	9	784	84	74	111	42	23	77	7	418	73	70	91	48	20	62	2	366	1	4	16	16	13	60	8	118	1	3	11	6	4	30	6	61	0	1	5	10	9	30	2	57	156
S01001440	207	250	238	156	37	87	5	980	103	132	134	70	18	46	5	508	104	118	104	86	19	41	0	472	5	9	22	27	13	31	4	111	1	4	17	13	2	18	4	59	4	5	5	14	11	13	0	52	202
S01001441	140	129	165	119	61	201	14	829	74	64	85	59	34	108	12	436	66	65	80	60	27	93	2	393	5	9	13	21	19	103	10	180	3	6	8	9	14	59	9	108	2	3	5	12	5	44	1	72	135
S01001442	143	152	182	94	67	105	1	744	57	73	86	49	37	53	1	356	86	79	96	45	30	52	0	388	3	5	10	12	16	42	1	89	2	1	5	7	6	17	1	39	1	4	5	5	10	25	0	50	140
S01001443	190	213	228	131	57	132	3	954	92	116	119	68	30	68	2	495	98	97	109	63	27	64	1	459	8	15	20	25	17	56	0	141	3	12	7	11	8	26	0	67	5	3	13	14	9	30	0	74	182
S01001444	253	274	300	100	35	50	3	1015	112	140	166	45	19	29	1	512	141	134	134	55	16	21	2	503	8	15	31	17	8	22	2	103	4	10	17	10	7	14	0	62	4	5	14	7	1	8	2	41	245
S01001445	169	157	210	74	27	104	8	749	77	78	117	39	17	57	5	390	92	79	93	35	10	47	3	359	7	5	27	10	4	40	6	99	1	1	18	7	1	22	4	54	6	4	9	3	3	18	2	45	162
S01001446	157	138	186	109	87	217	18	912	78	73	90	60	44	115	11	471	79	65	96	49	43	102	7	441	2	11	23	20	21	101	13	191	0	6	15	9	9	56	10	105	2	5	8	11	12	45	3	86	155
S01001447	196	136	210	104	28	112	9	795	91	67	104	45	14	59	3	383	105	69	106	59	14	53	6	412	5	3	6	10	3	37	4	68	2	0	3	6	1	18	2	32	3	3	3	4	2	19	2	36	191
S01001448	113	152	195	75	60	117	2	714	53	82	101	47	33	54	2	372	60	70	94	28	27	63	0	342	3	5	18	12	20	42	2	102	1	4	10	6	11	20	2	54	2	1	8	6	9	22	0	48	110
S01001449	114	98	146	98	43	92	11	602	57	46	77	49	24	55	7	315	57	52	69	49	19	37	4	287	4	1	7	13	7	34	7	73	1	0	5	6	2	21	4	39	3	1	2	7	5	13	3	34	110
S01001450	154	108	167	94	58	206	18	805	83	53	91	51	36	115	13	442	71	55	76	43	22	91	5	363	3	4	13	15	12	78	14	139	1	1	10	11	7	46	12	88	2	3	3	4	5	32	2	51	151
S01001451	128	142	160	101	48	117	6	702	58	73	91	50	27	65	4	368	70	69	69	51	21	52	2	334	1	2	7	8	18	52	2	90	1	1	4	4	9	26	2	47	0	1	3	4	9	26	0	43	127
S01001452	132	140	197	124	48	143	13	797	59	67	104	63	24	79	10	406	73	73	93	61	24	64	3	391	3	2	18	15	10	50	9	107	1	2	7	9	4	33	7	63	2	0	11	6	6	17	2	44	129
S01001453	209	209	222	136	49	58	3	886	96	101	116	74	21	32	3	443	113	108	106	62	28	26	0	443	9	13	9	18	14	20	2	85	4	2	5	13	5	13	2	44	5	11	4	5	9	7	0	41	200
S01001454	186	171	245	144	69	139	9	963	92	93	126	76	36	72	8	503	94	78	119	68	33	67	1	460	5	7	22	24	17	60	6	141	2	5	14	12	8	32	6	79	3	2	8	12	9	28	0	62	181
S01001455	164	171	167	101	39	149	7	798	76	89	84	56	26	84	1	416	88	82	83	45	13	65	6	382	7	8	21	13	15	78	7	149	3	4	10	7	11	36	1	72	4	4	11	6	4	42	6	77	157
S01001456	67	93	100	100	48	191	27	626	31	42	50	47	26	111	16	323	36	51	50	53	22	80	11	303	2	3	9	12	13	66	17	122	0	3	5	5	5	37	10	65	2	0	4	7	8	29	7	57	65
S01001457	170	159	199	182	62	150	8	930	84	77	101	98	29	83	6	478	86	82	98	84	33	67	2	452	3	12	10	24	16	62	7	134	0	3	6	16	8	33	5	71	3	9	4	8	8	29	2	63	167
S01001458	192	180	241	129	91	136	5	974	99	92	126	74	45	71	3	510	93	88	115	55	46	65	2	464	10	10	20	24	24	48	5	141	7	8	10	15	9	24	3	76	3	2	10	9	15	24	2	65	182
S01001459	130	202	161	191	72	143	19	918	64	87	90	99	37	80	12	469	66	115	71	92	35	63	7	449	7	8	10	23	11	64	16	139	3	3	5	15	6	33	9	74	4	5	5	8	5	31	7	65	123
S01001460	174	131	189	90	37	81	4	706	79	67	98	50	18	40	3	355	95	64	91	40	19	41	1	351	7	7	5	22	11	31	4	87	2	3	3	9	3	16	3	39	5	4	2	13	8	15	1	48	167
S01001461	179	170	217	108	65	175	1	915	95	91	103	63	37	93	0	482	84	79	114	45	28	82	1	433	5	9	19	18	12	62	0	125	2	4	10	8	7	28	0	59	3	5	9	10	5	34	0	66	174
S01001462	188	177	182	145	46	155	21	914	89	83	102	68	26	96	15	479	99	94	80	77	20	59	6	435	7	13	16	27	6	59	12	140	2	6	8	15	4	38	11	84	5	7	8	12	2	21	1	56	181
S01001463	128	133	168	85	40	76	2	632	67	69	82	42	24	36	1	321	61	64	86	43	16	40	1	311	2	6	18	10	8	32	0	76	1	3	7	7	6	15	0	39	1	3	11	3	2	17	0	37	126
S01001464	164	217	235	151	51	89	10	917	85	103	126	82	27	47	8	478	79	114	109	69	24	42	2	439	7	8	13	15	17	32	10	102	6	4	8	9	10	21	8	66	1	4	5	6	7	11	2	36	157
S01001465	137	106	149	101	56	88	3	640	61	44	83	55	26	49	1	319	76	62	66	46	30	39	2	321	3	3	9	17	11	26	1	70	1	3	7	11	6	15	1	44	2	0	2	6	5	11	0	26	134
S01001466	150	173	166	127	65	87	7	775	63	78	94	65	32	49	7	388	87	95	72	62	33	38	0	387	5	8	11	12	19	28	6	89	0	2	8	4	8	19	6	47	5	6	3	8	11	9	0	42	145
S01001467	194	242	237	157	20	45	3	898	98	111	126	74	9	30	2	450	96	131	111	83	11	15	1	448	9	6	20	26	8	17	3	89	2	4	13	14	2	10	2	47	7	2	7	12	6	7	1	42	185
S01001468	125	117	149	87	59	112	4	653	58	56	74	44	35	57	4	328	67	61	75	43	24	55	0	325	3	3	8	15	15	51	2	97	2	2	4	8	9	27	2	54	1	1	4	7	6	24	0	43	122
S01001469	154	144	187	134	60	142	11	832	66	68	93	74	30	76	10	417	88	76	94	60	30	66	1	415	0	6	9	12	13	43	7	90	0	1	6	7	6	23	7	50	0	5	3	5	7	20	0	40	154
S01001470	260	165	243	178	46	107	10	1009	138	83	121	97	21	55	5	520	122	82	122	81	25	52	5	489	3	3	8	17	4	23	5	63	2	0	2	11	2	13	2	32	1	3	6	6	2	10	3	31	257
S01001471	150	144	158	132	36	102	13	735	71	61	80	66	16	56	9	359	79	83	78	66	20	46	4	376	4	2	4	13	5	36	7	71	2	2	3	8	1	17	5	38	2	0	1	5	4	19	2	33	146
S01001472	153	156	189	151	73	145	9	876	71	75	100	80	29	86	6	447	82	81	89	71	44	59	3	429	8	12	18	30	23	62	7	160	4	8	11	16	8	36	6	89	4	4	7	14	15	26	1	71	145
S01001473	129	103	148	112	44	193	37	766	60	43	79	58	26	115	25	406	69	60	69	54	18	78	12	360	1	6	10	11	7	68	29	132	1	2	6	4	3	44	19	79	0	4	4	7	4	24	10	53	128
S01001474	153	168	208	126	64	214	17	950	74	81	118	66	40	118	14	511	79	87	90	60	24	96	3	439	6	9	28	31	26	113	17	230	0	8	18	18	15	66	14	139	6	1	10	13	11	47	3	91	147
S01001475	105	111	134	103	58	132	17	660	49	59	76	57	31	78	14	364	56	52	58	46	27	54	3	296	2	3	6	12	11	56	12	102	1	1	2	7	4	31	12	58	1	2	4	5	7	25	0	44	103
S01001476	269	196	255	157	53	118	11	1059	125	104	138	76	25	63	6	537	144	92	117	81	28	55	5	522	8	6	19	7	12	49	7	108	1	3	9	5	5	25	4	52	7	3	10	2	7	24	3	56	261
S01001477	265	248	274	169	42	59	3	1060	127	120	135	92	20	27	2	523	138	128	139	77	22	32	1	537	6	12	19	25	7	23	3	95	2	8	12	14	3	13	2	54	4	4	7	11	4	10	1	41	259
S01001478	116	112	146	133	41	137	10	695	48	51	82	69	19	84	4	357	68	61	64	64	22	53	6	338	1	1	10	21	4	55	6	98	1	0	3	12	2	36	4	58	0	1	7	9	2	19	2	40	115
S01001479	116	114	130	91	35	142	15	643	54	62	73	45	20	84	11	349	62	52	57	46	15	58	4	294	3	2	17	25	11	58	11	127	1	0	11	11	3	36	9	71	2	2	6	14	8	22	2	56	113
S01001480	94	119	145	67	31	74	2	532	43	58	77	35	17	35	1	266	51	61	68	32	14	39	1	266	1	9	9	17	11	37	2	86	0	3	5	11	6	19	1	45	1	6	4	6	5	18	1	41	93
S01001481	228	192	220	130	54	169	5	998	100	90	124	61	33	88	4	500	128	102	96	69	21	81	1	498	9	9	13	18	9	54	4	116	4	3	5	12	5	27	3	59	5	6	8	6	4	27	1	57	219
S01001482	211	183	170	69	35	97	7	772	96	91	104	39	23	57	5	415	115	92	66	30	12	40	2	357	16	21	29	18	13	41	4	142	7	12	19	11	8	23	3	83	9	9	10	7	5	18	1	59	195
S01001483	189	135	209	162	68	137	6	906	87	64	110	82	36	70	4	453	102	71	99	80	32	67	2	453	9	9	15	15	9	42	4	103	4	3	7	8	7	21	3	53	5	6	8	7	2	21	1	50	180
S01001484	171	140	239	138	47	102	18	855	89	72	127	74	23	51	10	446	82	68	112	64	24	51	8	409	6	3	17	31	11	41	7	116	3	1	8	17	7	21	4	61	3	2	9	14	4	20	3	55	165
S01001485	182	144	181	111	47	62	4	731	75	83	89	58	27	29	2	363	107	61	92	53	20	33	2	368	1	1	14	22	8	22	4	72	1	0	8	15	4	10	2	40	0	1	6	7	4	12	2	32	181
S01001486	157	120	163	100	50	149	33	772	65	58	81	55	28	96	27	410	92	62	82	45	22	53	6	362	7	4	13	14	11	59	22	130	3	3	4	9	7	44	17	87	4	1	9	5	4	15	5	43	150
S01001487	136	173	141	95	39	86	8	678	57	78	79	48	20	44	5	331	79	95	62	47	19	42	3	347	7	8	24	39	17	58	7	160	3	3	12	17	8	29	5	77	4	5	12	22	9	29	2	83	129
S01001488	186	230	207	132	58	124	4	941	83	125	112	69	33	62	2	486	103	105	95	63	25	62	2	455	10	17	16	33	12	52	2	142	2	10	12	16	6	22	2	70	8	7	4	17	6	30	0	72	176
S01001489	171	195	206	37	22	70	4	705	94	106	110	19	13	41	3	386	77	89	96	18	9	29	1	319	3	5	16	3	4	29	1	61	2	3	11	2	2	15	1	36	1	2	5	1	2	14	0	25	168
S01001490	162	273	218	89	57	138	8	945	74	134	112	50	30	82	5	487	88	139	106	39	27	56	3	458	4	17	42	30	29	83	5	210	3	7	30	17	14	52	2	125	1	10	12	13	15	31	3	85	158
S01001491	222	176	224	108	44	122	6	902	113	77	119	56	29	65	6	465	109	99	105	52	15	57	0	437	5	8	18	6	7	43	3	90	2	1	10	1	2	18	3	37	3	7	8	5	5	25	0	53	217
S01001492	196	258	216	117	50	138	13	988	106	129	119	63	25	77	9	528	90	129	97	54	25	61	4	460	9	24	34	36	24	83	11	221	6	13	20	18	10	44	8	119	3	11	14	18	14	39	3	102	187
S01001493	178	152	218	121	60	104	8	841	85	72	117	61	36	51	6	428	93	80	101	60	24	53	2	413	7	8	19	25	19	35	5	118	7	4	11	9	10	15	5	61	0	4	8	16	9	20	0	57	171
S01001494	157	209	227	96	42	143	18	892	80	101	122	47	26	87	12	475	77	108	105	49	16	56	6	417	7	21	45	37	18	88	16	232	4	8	26	22	11	49	12	132	3	13	19	15	7	39	4	100	150
S01001495	102	100	104	119	60	120	7	612	46	43	59	65	31	64	5	313	56	57	45	54	29	56	2	299	3	12	4	18	11	46	4	98	1	6	1	12	6	31	4	61	2	6	3	6	5	15	0	37	99
S01001496	177	145	199	120	58	183	28	910	91	73	105	56	36	106	16	483	86	72	94	64	22	77	12	427	10	5	10	21	16	83	21	166	3	3	5	8	9	47	14	89	7	2	5	13	7	36	7	77	167
S01001497	129	241	158	81	34	111	8	762	60	124	74	48	24	69	7	406	69	117	84	33	10	42	1	356	5	18	29	29	16	54	8	159	2	7	11	19	9	37	7	92	3	11	18	10	7	17	1	67	124
S01001498	176	192	175	139	42	44	2	770	75	100	100	70	16	23	1	385	101	92	75	69	26	21	1	385	6	6	5	23	9	19	2	70	3	2	3	12	2	10	1	33	3	4	2	11	7	9	1	37	170
S01001499	252	209	311	117	38	103	8	1038	116	107	164	61	20	62	6	536	136	102	147	56	18	41	2	502	13	14	33	26	17	62	4	169	2	8	19	14	8	39	3	93	11	6	14	12	9	23	1	76	239
S01001500	225	232	165	76	25	96	17	836	114	130	87	39	14	59	14	457	111	102	78	37	11	37	3	379	15	40	27	32	11	67	15	207	7	18	13	14	6	43	13	114	8	22	14	18	5	24	2	93	210
S01001501	130	122	171	150	61	184	16	834	66	67	92	82	30	101	11	449	64	55	79	68	31	83	5	385	4	8	8	26	11	59	10	126	4	6	7	15	5	33	7	77	0	2	1	11	6	26	3	49	126
S01001502	200	202	209	138	64	99	0	912	102	113	104	70	36	53	0	478	98	89	105	68	28	46	0	434	5	13	21	28	25	46	0	138	3	7	9	13	14	22	0	68	2	6	12	15	11	24	0	70	195
S01001503	224	230	260	118	34	44	1	911	110	114	135	63	16	20	1	459	114	116	125	55	18	24	0	452	12	8	23	23	7	26	1	100	6	4	13	11	2	11	1	48	6	4	10	12	5	15	0	52	212
S01001504	151	260	182	130	51	143	15	932	68	145	95	76	26	86	9	505	83	115	87	54	25	57	6	427	8	16	43	54	29	84	15	249	2	5	24	33	14	45	9	132	6	11	19	21	15	39	6	117	143
S01001505	177	178	221	162	76	192	7	1013	83	91	113	90	39	97	4	517	94	87	108	72	37	95	3	496	7	12	19	36	22	87	7	190	3	6	9	21	11	44	4	98	4	6	10	15	11	43	3	92	170
S01001506	81	192	129	56	30	87	16	591	40	95	74	31	15	60	12	327	41	97	55	25	15	27	4	264	2	10	20	14	8	39	10	103	1	5	12	9	4	27	7	65	1	5	8	5	4	12	3	38	79
S01001507	241	207	282	156	31	40	5	962	137	103	150	71	17	17	5	500	104	104	132	85	14	23	0	462	3	7	15	28	8	14	4	79	2	3	10	13	1	6	4	39	1	4	5	15	7	8	0	40	238
S01001508	259	245	264	153	43	40	1	1005	130	131	134	82	21	19	1	518	129	114	130	71	22	21	0	487	4	14	15	18	9	13	1	74	0	10	10	8	2	7	1	38	4	4	5	10	7	6	0	36	255
S01001509	214	224	210	80	48	147	18	941	112	115	114	45	19	84	10	499	102	109	96	35	29	63	8	442	9	32	40	26	21	90	14	232	5	15	21	15	5	55	6	122	4	17	19	11	16	35	8	110	205
S01001510	83	131	100	92	40	131	17	594	44	70	48	49	20	94	10	335	39	61	52	43	20	37	7	259	3	8	15	17	14	80	13	150	3	6	8	7	5	63	8	100	0	2	7	10	9	17	5	50	80
S01001511	111	109	144	105	52	96	7	624	50	56	79	50	27	48	7	317	61	53	65	55	25	48	0	307	2	9	5	15	10	25	4	70	1	3	3	10	6	11	4	38	1	6	2	5	4	14	0	32	109
S01001512	217	263	188	89	37	93	5	892	99	138	98	49	21	55	5	465	118	125	90	40	16	38	0	427	16	33	43	43	24	64	5	228	10	17	24	24	12	42	5	134	6	16	19	19	12	22	0	94	201
S01001513	276	218	192	70	20	87	5	868	125	135	117	38	12	52	4	483	151	83	75	32	8	35	1	385	14	27	53	38	13	57	4	206	6	14	31	19	6	36	4	116	8	13	22	19	7	21	0	90	262
S01001514	169	229	218	117	37	60	6	836	88	112	111	58	18	32	4	423	81	117	107	59	19	28	2	413	7	16	19	34	21	31	5	133	3	8	9	18	9	18	3	68	4	8	10	16	12	13	2	65	162
S01001515	134	122	139	121	41	152	20	729	61	41	74	61	21	86	13	357	73	81	65	60	20	66	7	372	3	6	7	12	9	52	13	102	1	2	5	6	3	32	9	58	2	4	2	6	6	20	4	44	131
S01001516	125	179	152	71	50	153	14	744	71	71	82	40	21	89	7	381	54	108	70	31	29	64	7	363	5	12	25	32	25	87	10	196	2	5	11	19	9	49	6	101	3	7	14	13	16	38	4	95	120
S01001517	73	147	126	98	49	308	72	873	36	70	66	51	27	205	54	509	37	77	60	47	22	103	18	364	3	24	23	22	18	162	53	305	1	11	8	10	11	113	40	194	2	13	15	12	7	49	13	111	70
S01001518	239	248	250	121	45	102	9	1014	118	108	131	65	27	53	5	507	121	140	119	56	18	49	4	507	11	21	34	46	18	44	8	182	3	8	14	25	12	20	5	87	8	13	20	21	6	24	3	95	228
S01001519	168	155	228	129	52	200	23	955	90	89	119	68	34	118	17	535	78	66	109	61	18	82	6	420	8	7	12	16	4	69	11	127	3	4	7	8	3	47	7	79	5	3	5	8	1	22	4	48	160
S01001520	171	192	180	89	46	82	5	765	81	87	101	47	28	45	4	393	90	105	79	42	18	37	1	372	6	21	25	28	24	40	4	148	2	8	16	19	11	19	4	79	4	13	9	9	13	21	0	69	165
S01001521	163	189	200	199	64	184	26	1025	85	86	115	93	34	110	18	541	78	103	85	106	30	74	8	484	2	8	18	30	15	69	14	156	0	4	12	9	7	40	9	81	2	4	6	21	8	29	5	75	161
S01001522	146	211	205	115	71	224	23	995	70	112	108	65	41	126	23	545	76	99	97	50	30	98	0	450	10	15	36	34	31	133	18	277	3	8	21	20	14	73	18	157	7	7	15	14	17	60	0	120	136
S01001523	252	187	260	66	13	23	0	801	122	106	133	34	5	14	0	414	130	81	127	32	8	9	0	387	5	7	9	10	3	9	0	43	2	3	6	6	0	6	0	23	3	4	3	4	3	3	0	20	247
S01001524	181	253	165	128	66	163	7	963	83	141	78	76	34	95	1	508	98	112	87	52	32	68	6	455	12	19	25	48	29	75	6	214	4	10	13	35	12	37	1	112	8	9	12	13	17	38	5	102	169
S01001525	138	235	193	163	24	85	6	844	57	107	111	88	12	46	6	427	81	128	82	75	12	39	0	417	3	19	31	52	10	47	4	166	1	12	21	25	4	27	4	94	2	7	10	27	6	20	0	72	135
S01001526	125	160	165	85	28	75	7	645	59	80	82	45	20	47	3	336	66	80	83	40	8	28	4	309	9	7	15	11	10	31	5	88	6	3	8	6	6	16	3	48	3	4	7	5	4	15	2	40	116
S01001527	209	207	199	82	39	119	8	863	97	103	104	52	18	65	5	444	112	104	95	30	21	54	3	419	6	15	15	13	14	56	4	123	3	7	6	8	4	29	3	60	3	8	9	5	10	27	1	63	203
S01001528	245	193	301	158	28	84	5	1014	126	100	150	72	13	48	4	513	119	93	151	86	15	36	1	501	5	8	26	30	5	33	3	110	2	2	15	13	2	18	3	55	3	6	11	17	3	15	0	55	240
S01001529	132	131	137	71	35	140	15	661	58	61	76	37	20	88	11	351	74	70	61	34	15	52	4	310	3	10	14	21	11	74	7	140	0	3	7	11	6	47	7	81	3	7	7	10	5	27	0	59	129
S01001530	209	216	208	80	32	132	6	883	115	115	112	39	19	72	3	475	94	101	96	41	13	60	3	408	9	14	23	32	13	66	5	162	5	9	14	14	7	37	3	89	4	5	9	18	6	29	2	73	200
S01001531	171	329	222	83	35	53	5	898	87	174	104	44	16	30	4	459	84	155	118	39	19	23	1	439	7	25	35	25	9	23	4	128	3	17	15	14	4	11	3	67	4	8	20	11	5	12	1	61	164
S01001532	105	85	134	92	38	121	12	587	54	41	67	49	19	73	9	312	51	44	67	43	19	48	3	275	2	3	11	14	3	45	8	86	1	1	7	8	1	27	7	52	1	2	4	6	2	18	1	34	103
S01001533	141	141	177	141	78	212	9	899	63	68	92	74	45	119	5	466	78	73	85	67	33	93	4	433	2	9	13	15	9	69	7	124	1	7	5	8	5	40	4	70	1	2	8	7	4	29	3	54	139
S01001534	146	133	169	129	50	74	4	705	65	67	91	65	28	35	3	354	81	66	78	64	22	39	1	351	9	3	11	17	9	33	2	84	5	1	10	8	4	14	2	44	4	2	1	9	5	19	0	40	137
S01001535	190	202	221	150	60	119	10	952	104	107	122	71	35	64	5	508	86	95	99	79	25	55	5	444	7	19	22	24	10	57	8	147	3	9	11	11	5	28	3	70	4	10	11	13	5	29	5	77	183
S01001536	207	200	171	107	44	103	10	842	92	98	92	53	15	59	7	416	115	102	79	54	29	44	3	426	11	19	28	50	26	64	10	208	5	6	15	26	6	37	7	102	6	13	13	24	20	27	3	106	196
S01001537	135	197	164	85	37	75	6	699	67	99	83	42	18	47	5	361	68	98	81	43	19	28	1	338	6	34	39	34	23	54	6	196	4	21	21	19	9	33	5	112	2	13	18	15	14	21	1	84	129
S01001538	171	154	213	152	50	150	2	892	91	69	111	77	25	81	2	456	80	85	102	75	25	69	0	436	2	2	23	26	8	48	2	111	1	1	13	14	6	23	2	60	1	1	10	12	2	25	0	51	169
S01001539	208	177	264	95	23	43	4	814	105	95	137	45	12	28	1	423	103	82	127	50	11	15	3	391	8	6	24	16	6	18	1	79	4	4	15	9	2	13	0	47	4	2	9	7	4	5	1	32	200
S01001540	289	132	281	73	24	37	2	838	132	67	137	39	9	18	1	403	157	65	144	34	15	19	1	435	3	4	11	10	1	8	2	39	1	2	6	4	1	4	1	19	2	2	5	6	0	4	1	20	286
S01001541	150	191	189	155	60	123	10	878	73	106	99	85	28	74	5	470	77	85	90	70	32	49	5	408	6	11	19	23	23	61	6	149	3	4	11	13	8	40	3	82	3	7	8	10	15	21	3	67	144
S01001542	176	156	210	87	39	66	6	740	92	83	106	50	18	31	4	384	84	73	104	37	21	35	2	356	6	8	19	15	13	30	5	96	3	4	9	11	5	16	3	51	3	4	10	4	8	14	2	45	170
S01001543	176	175	222	101	39	46	3	762	81	85	120	50	20	28	3	387	95	90	102	51	19	18	0	375	8	7	27	20	15	29	3	109	3	5	13	9	8	17	3	58	5	2	14	11	7	12	0	51	168
S01001544	192	217	204	155	41	123	17	949	99	109	111	82	20	72	13	506	93	108	93	73	21	51	4	443	9	9	30	36	20	66	13	183	3	2	22	21	10	37	10	105	6	7	8	15	10	29	3	78	183
S01001545	198	208	263	84	8	37	1	799	100	115	140	39	5	19	0	418	98	93	123	45	3	18	1	381	6	8	22	11	3	10	1	61	2	5	12	4	3	6	0	32	4	3	10	7	0	4	1	29	192
S01001546	211	253	201	96	44	115	15	935	101	139	103	46	21	75	11	496	110	114	98	50	23	40	4	439	7	28	49	25	25	75	13	222	1	18	28	9	11	51	11	129	6	10	21	16	14	24	2	93	204
S01001547	219	205	192	91	42	117	12	878	102	113	97	44	18	71	8	453	117	92	95	47	24	46	4	425	8	13	36	34	19	66	5	181	3	8	20	17	8	39	4	99	5	5	16	17	11	27	1	82	211
S01001548	151	207	189	69	25	55	4	700	70	115	89	35	17	27	1	354	81	92	100	34	8	28	3	346	1	9	23	10	10	23	2	78	1	7	12	6	6	13	1	46	0	2	11	4	4	10	1	32	150
S01001549	165	204	185	130	69	136	6	895	81	103	90	76	31	74	6	461	84	101	95	54	38	62	0	434	4	13	27	42	29	66	5	186	0	11	17	23	11	40	5	107	4	2	10	19	18	26	0	79	161
S01001550	144	113	183	96	40	71	10	657	72	52	103	44	20	33	7	331	72	61	80	52	20	38	3	326	4	7	19	24	10	27	8	99	1	4	9	15	3	13	6	51	3	3	10	9	7	14	2	48	140
S01001551	180	129	183	144	50	129	17	832	90	56	91	76	22	72	12	419	90	73	92	68	28	57	5	413	4	6	17	29	9	56	9	130	1	4	13	13	2	32	6	71	3	2	4	16	7	24	3	59	176
S01001552	199	195	198	133	46	85	6	862	93	101	97	69	24	44	5	433	106	94	101	64	22	41	1	429	4	17	18	27	20	34	6	126	1	10	10	12	10	18	5	66	3	7	8	15	10	16	1	60	195
S01001553	168	138	183	130	53	102	17	791	92	68	91	66	30	50	12	409	76	70	92	64	23	52	5	382	3	13	14	20	15	35	15	115	1	7	3	12	8	20	10	61	2	6	11	8	7	15	5	54	165
S01001554	215	171	255	151	47	138	16	993	102	78	132	73	27	74	9	495	113	93	123	78	20	64	7	498	9	7	28	31	17	54	13	159	4	2	15	15	9	26	7	78	5	5	13	16	8	28	6	81	206
S01001555	160	182	167	113	35	117	7	781	74	95	87	60	21	60	6	403	86	87	80	53	14	57	1	378	12	18	30	34	20	69	5	188	4	9	23	15	10	35	4	100	8	9	7	19	10	34	1	88	148
S01001556	201	197	241	119	43	109	15	925	94	101	119	61	22	59	13	469	107	96	122	58	21	50	2	456	12	17	29	24	11	57	11	161	7	7	10	11	5	37	10	87	5	10	19	13	6	20	1	74	189
S01001557	261	192	320	132	31	56	5	997	134	100	163	65	12	30	3	507	127	92	157	67	19	26	2	490	10	4	23	28	10	15	4	94	5	4	15	17	4	7	3	55	5	0	8	11	6	8	1	39	251
S01001558	163	162	188	103	54	150	9	829	84	80	102	46	29	83	6	430	79	82	86	57	25	67	3	399	7	13	27	30	23	86	6	192	1	8	17	14	9	45	4	98	6	5	10	16	14	41	2	94	156
S01001559	81	110	107	79	37	94	6	514	46	53	59	37	18	54	4	271	35	57	48	42	19	40	2	243	3	9	13	23	17	56	5	126	1	5	7	12	9	32	3	69	2	4	6	11	8	24	2	57	78
S01001560	163	163	158	71	33	75	6	669	76	93	82	37	15	45	5	353	87	70	76	34	18	30	1	316	7	13	28	23	17	42	5	135	4	10	15	13	8	22	5	77	3	3	13	10	9	20	0	58	156
S01001561	170	154	179	88	34	100	6	731	80	78	90	42	16	61	5	372	90	76	89	46	18	39	1	359	3	13	13	29	11	52	6	127	0	6	8	14	5	30	5	68	3	7	5	15	6	22	1	59	167
S01001562	134	157	127	123	55	63	5	664	58	77	70	67	26	35	4	337	76	80	57	56	29	28	1	327	5	13	13	41	23	39	3	137	1	6	7	25	8	23	3	73	4	7	6	16	15	16	0	64	129
S01001563	159	113	175	68	25	58	7	605	89	55	83	33	14	31	6	311	70	58	92	35	11	27	1	294	6	4	12	11	10	16	5	64	4	2	6	6	3	12	4	37	2	2	6	5	7	4	1	27	153
S01001564	102	122	130	85	37	97	9	582	46	59	67	44	22	49	4	291	56	63	63	41	15	48	5	291	5	7	18	10	14	45	8	107	1	3	11	4	7	19	4	49	4	4	7	6	7	26	4	58	97
S01001565	141	164	163	62	34	200	10	774	64	90	80	29	20	121	8	412	77	74	83	33	14	79	2	362	4	16	27	19	12	103	7	188	1	8	14	10	7	59	6	105	3	8	13	9	5	44	1	83	137
S01001566	157	151	187	89	27	57	4	672	80	89	98	39	17	38	3	364	77	62	89	50	10	19	1	308	6	8	13	17	11	23	3	81	4	4	7	11	5	16	3	50	2	4	6	6	6	7	0	31	151
S01001567	216	263	270	109	30	69	5	962	108	136	132	59	15	45	4	499	108	127	138	50	15	24	1	463	6	7	20	14	10	30	2	89	1	3	10	9	4	17	1	45	5	4	10	5	6	13	1	44	210
S01001568	154	141	186	110	29	97	9	726	69	85	91	51	19	53	6	374	85	56	95	59	10	44	3	352	6	3	12	16	9	48	5	99	1	2	7	9	4	26	3	52	5	1	5	7	5	22	2	47	148
S01001569	133	186	154	29	21	12	1	536	60	106	80	16	11	8	1	282	73	80	74	13	10	4	0	254	3	9	11	5	11	5	1	45	2	7	6	4	7	4	1	31	1	2	5	1	4	1	0	14	130
S01001570	194	136	163	24	14	8	0	539	96	70	79	15	6	5	0	271	98	66	84	9	8	3	0	268	2	5	8	1	6	3	0	25	0	3	4	1	1	3	0	12	2	2	4	0	5	0	0	13	192
S01001571	192	176	154	84	41	98	7	752	91	100	82	39	25	54	4	395	101	76	72	45	16	44	3	357	12	19	31	33	12	67	7	181	6	11	18	14	8	36	4	97	6	8	13	19	4	31	3	84	180
S01001572	122	128	170	78	25	55	3	581	65	59	93	36	15	32	3	303	57	69	77	42	10	23	0	278	2	10	10	13	12	26	2	75	0	4	5	8	7	17	2	43	2	6	5	5	5	9	0	32	120
S01001573	160	149	170	90	31	53	5	658	76	78	88	45	15	25	1	328	84	71	82	45	16	28	4	330	8	9	16	16	5	15	2	71	2	4	8	6	1	7	0	28	6	5	8	10	4	8	2	43	152
S01001574	206	171	193	129	48	139	11	897	104	86	110	68	24	77	9	478	102	85	83	61	24	62	2	419	16	20	30	37	12	71	7	193	5	13	15	20	2	38	7	100	11	7	15	17	10	33	0	93	190
S01001575	157	217	190	81	31	93	11	780	68	108	102	41	14	56	9	398	89	109	88	40	17	37	2	382	5	10	19	28	14	48	9	133	0	5	10	18	3	29	7	72	5	5	9	10	11	19	2	61	152
S01001576	80	98	123	107	41	121	19	589	41	46	64	57	20	75	12	315	39	52	59	50	21	46	7	274	4	16	20	35	24	76	12	187	2	9	7	19	12	46	8	103	2	7	13	16	12	30	4	84	76
S01001577	175	155	192	124	28	92	10	776	94	78	100	64	13	50	8	407	81	77	92	60	15	42	2	369	8	9	24	18	10	54	7	130	7	3	12	10	4	25	5	66	1	6	12	8	6	29	2	64	167
S01001578	115	134	156	89	40	144	11	689	64	68	80	41	25	79	10	367	51	66	76	48	15	65	1	322	4	6	17	19	13	68	9	136	2	2	7	10	7	40	8	76	2	4	10	9	6	28	1	60	111
S01001579	199	210	176	89	15	96	4	789	93	128	87	46	8	60	1	423	106	82	89	43	7	36	3	366	15	21	28	31	9	58	3	165	8	12	12	17	3	36	1	89	7	9	16	14	6	22	2	76	184
S01001580	106	96	136	88	45	122	8	601	50	55	79	42	24	72	4	326	56	41	57	46	21	50	4	275	5	0	14	21	19	66	6	131	5	0	8	8	7	35	4	67	0	0	6	13	12	31	2	64	101
S01001581	139	171	163	149	39	64	4	729	73	85	83	77	23	27	3	371	66	86	80	72	16	37	1	358	5	6	19	26	5	25	4	90	5	4	7	12	2	10	3	43	0	2	12	14	3	15	1	47	134
S01001582	137	153	144	65	20	85	6	610	66	72	71	35	11	46	5	306	71	81	73	30	9	39	1	304	6	14	27	19	14	51	5	136	1	7	10	7	8	28	4	65	5	7	17	12	6	23	1	71	131
S01001583	118	94	94	67	33	72	6	484	63	52	56	40	18	39	4	272	55	42	38	27	15	33	2	212	6	12	12	14	10	42	4	100	2	8	5	10	4	24	3	56	4	4	7	4	6	18	1	44	112
S01001584	150	158	148	99	45	152	17	769	80	79	78	54	26	91	11	419	70	79	70	45	19	61	6	350	9	11	19	32	21	84	13	189	3	6	10	14	8	49	9	99	6	5	9	18	13	35	4	90	141
S01001585	164	226	187	87	31	223	34	952	76	125	101	43	20	141	24	530	88	101	86	44	11	82	10	422	9	20	32	25	15	138	26	265	5	11	20	12	7	86	18	159	4	9	12	13	8	52	8	106	155
S01001586	144	112	173	57	9	23	0	518	65	55	88	23	5	14	0	250	79	57	85	34	4	9	0	268	1	3	7	9	1	13	0	34	0	2	4	2	0	8	0	16	1	1	3	7	1	5	0	18	143
S01001587	140	209	149	86	22	198	19	823	73	98	80	33	11	106	15	416	67	111	69	53	11	92	4	407	5	12	33	31	8	129	17	235	3	6	14	11	3	64	13	114	2	6	19	20	5	65	4	121	135
S01001588	215	230	166	59	26	84	2	782	104	125	87	31	16	44	2	409	111	105	79	28	10	40	0	373	9	27	24	27	11	34	2	134	4	13	12	14	4	20	2	69	5	14	12	13	7	14	0	65	206
S01001589	144	171	143	89	94	137	6	784	68	84	77	42	51	71	4	397	76	87	66	47	43	66	2	387	9	10	19	25	34	76	5	178	5	7	11	13	19	34	3	92	4	3	8	12	15	42	2	86	135
S01001590	204	202	194	55	31	77	3	766	112	114	101	32	16	41	2	418	92	88	93	23	15	36	1	348	6	7	18	11	13	34	3	92	1	2	9	10	6	15	2	45	5	5	9	1	7	19	1	47	198
S01001591	103	138	104	85	40	141	17	628	55	62	59	44	24	81	5	330	48	76	45	41	16	60	12	298	4	11	19	30	19	87	15	185	2	5	10	17	11	49	4	98	2	6	9	13	8	38	11	87	99
S01001592	183	250	143	66	23	97	6	768	104	142	71	34	11	59	3	424	79	108	72	32	12	38	3	344	7	38	30	19	7	53	5	159	1	24	14	7	5	32	3	86	6	14	16	12	2	21	2	73	176
S01001593	165	187	200	78	52	97	9	788	80	98	100	43	23	55	5	404	85	89	100	35	29	42	4	384	7	16	36	25	19	52	5	160	5	8	19	17	8	28	4	89	2	8	17	8	11	24	1	71	158
S01001594	89	215	156	87	37	164	35	783	47	110	82	38	21	105	30	433	42	105	74	49	16	59	5	350	4	11	18	26	15	92	32	198	2	7	9	11	7	58	27	121	2	4	9	15	8	34	5	77	85
S01001595	207	215	139	68	25	76	3	733	96	127	66	34	18	42	3	386	111	88	73	34	7	34	0	347	11	21	19	31	12	43	3	140	2	12	11	13	8	22	3	71	9	9	8	18	4	21	0	69	196
S01001596	171	151	171	100	25	137	8	763	85	82	95	46	17	75	6	406	86	69	76	54	8	62	2	357	7	12	20	17	11	62	5	134	4	7	13	8	6	28	4	70	3	5	7	9	5	34	1	64	164
S01001597	88	179	127	65	34	137	14	644	54	101	58	33	22	88	7	363	34	78	69	32	12	49	7	281	1	10	11	14	15	57	10	118	1	6	5	6	10	35	4	67	0	4	6	8	5	22	6	51	87
S01001598	111	92	148	116	53	109	8	637	45	45	77	57	27	59	5	315	66	47	71	59	26	50	3	322	8	4	13	18	11	54	6	114	3	3	4	10	7	28	4	59	5	1	9	8	4	26	2	55	103
S01001599	100	272	184	110	31	160	30	887	44	141	105	61	18	105	23	497	56	131	79	49	13	55	7	390	2	15	31	29	12	96	23	208	1	6	16	14	6	61	16	120	1	9	15	15	6	35	7	88	98
S01001600	146	234	217	103	50	236	37	1023	76	117	111	61	27	146	32	570	70	117	106	42	23	90	5	453	5	30	35	33	17	132	28	280	2	11	18	17	8	75	24	155	3	19	17	16	9	57	4	125	141
S01001601	131	147	205	143	47	106	4	783	65	72	95	78	24	48	3	385	66	75	110	65	23	58	1	398	6	10	25	29	15	40	3	128	2	4	11	17	8	15	2	59	4	6	14	12	7	25	1	69	125
S01001602	98	142	158	72	45	97	8	620	44	73	78	35	23	52	6	311	54	69	80	37	22	45	2	309	6	8	19	14	11	33	4	95	3	3	8	7	3	24	3	51	3	5	11	7	8	9	1	44	92
S01001603	160	202	196	110	41	106	6	821	82	103	95	49	20	69	5	423	78	99	101	61	21	37	1	398	6	14	20	27	19	66	6	158	1	8	13	13	8	40	5	88	5	6	7	14	11	26	1	70	154
S01001604	214	173	152	78	26	38	1	682	115	97	89	36	12	20	0	369	99	76	63	42	14	18	1	313	12	16	34	25	12	19	1	119	3	10	21	10	6	9	0	59	9	6	13	15	6	10	1	60	202
S01001605	111	108	136	98	35	110	9	607	55	61	66	58	18	65	7	330	56	47	70	40	17	45	2	277	7	6	22	22	12	47	5	121	1	4	9	10	4	30	4	62	6	2	13	12	8	17	1	59	104
S01001606	105	110	118	65	33	87	7	525	49	52	60	35	17	56	5	274	56	58	58	30	16	31	2	251	8	8	17	24	13	59	5	134	3	5	11	13	5	37	3	77	5	3	6	11	8	22	2	57	97
S01001607	228	257	244	117	56	86	8	996	121	134	129	61	25	51	5	526	107	123	115	56	31	35	3	470	6	13	17	24	13	46	6	125	1	11	9	19	7	31	4	82	5	2	8	5	6	15	2	43	222
S01001608	192	207	261	104	38	85	13	900	85	107	124	52	17	56	9	450	107	100	137	52	21	29	4	450	3	8	19	27	11	39	10	117	1	4	12	14	4	23	8	66	2	4	7	13	7	16	2	51	189
S01001609	229	230	215	105	44	111	8	942	106	124	113	55	22	57	5	482	123	106	102	50	22	54	3	460	11	15	33	26	20	57	4	166	0	8	17	13	10	34	2	84	11	7	16	13	10	23	2	82	218
S01001610	100	135	131	66	43	125	15	615	40	72	59	37	22	73	12	315	60	63	72	29	21	52	3	300	4	9	18	13	16	58	13	131	1	4	8	7	8	30	10	68	3	5	10	6	8	28	3	63	96
S01001611	161	141	217	122	48	83	5	777	84	64	115	57	24	42	2	388	77	77	102	65	24	41	3	389	5	3	17	21	13	29	3	91	3	1	10	8	7	12	2	43	2	2	7	13	6	17	1	48	156
S01001612	172	138	217	149	41	117	9	843	86	76	108	78	21	65	6	440	86	62	109	71	20	52	3	403	6	7	11	11	7	39	3	84	4	5	3	4	5	24	2	47	2	2	8	7	2	15	1	37	166
S01001613	268	229	177	66	38	79	4	861	125	123	100	28	21	43	2	442	143	106	77	38	17	36	2	419	13	22	34	27	24	46	3	169	5	13	15	13	13	25	2	86	8	9	19	14	11	21	1	83	255
S01001614	73	111	112	62	32	176	38	604	34	47	52	31	17	117	27	325	39	64	60	31	15	59	11	279	2	11	11	14	8	81	28	155	1	5	6	9	2	53	19	95	1	6	5	5	6	28	9	60	71
S01001615	151	174	194	95	38	115	7	774	75	86	99	49	20	67	5	401	76	88	95	46	18	48	2	373	5	12	32	22	13	67	5	156	1	7	19	13	7	37	4	88	4	5	13	9	6	30	1	68	146
S01001616	170	124	185	50	24	31	3	587	89	66	93	22	15	14	0	299	81	58	92	28	9	17	3	288	3	1	10	7	7	13	2	43	0	0	7	2	4	5	0	18	3	1	3	5	3	8	2	25	167
S01001617	152	148	125	100	65	117	7	714	67	80	68	59	32	65	4	375	85	68	57	41	33	52	3	339	5	14	21	37	33	64	4	178	1	8	10	18	13	33	1	84	4	6	11	19	20	31	3	94	147
S01001618	170	178	209	133	47	154	11	902	80	83	106	70	22	81	8	450	90	95	103	63	25	73	3	452	6	15	23	22	11	68	7	152	2	7	11	14	6	36	6	82	4	8	12	8	5	32	1	70	164
S01001619	138	146	140	109	51	128	11	723	69	84	71	61	24	68	6	383	69	62	69	48	27	60	5	340	6	11	18	35	24	67	8	169	1	7	9	18	11	36	4	86	5	4	9	17	13	31	4	83	132
S01001620	96	120	137	102	78	247	30	810	50	63	59	54	42	143	17	428	46	57	78	48	36	104	13	382	4	15	22	35	36	151	28	291	2	3	8	19	14	80	15	141	2	12	14	16	22	71	13	150	92
S01001621	179	142	175	98	47	111	11	763	87	71	89	44	25	60	8	384	92	71	86	54	22	51	3	379	7	15	28	26	22	57	9	164	5	5	15	9	8	31	6	79	2	10	13	17	14	26	3	85	172
S01001622	249	224	201	85	46	93	9	907	136	121	102	41	27	50	7	484	113	103	99	44	19	43	2	423	15	26	40	29	15	38	3	166	3	10	20	16	10	20	2	81	12	16	20	13	5	18	1	85	234
S01001623	117	148	169	103	44	170	13	764	55	69	99	48	24	99	9	403	62	79	70	55	20	71	4	361	3	11	29	21	20	91	10	185	2	2	20	14	11	57	7	113	1	9	9	7	9	34	3	72	114
S01001624	202	215	219	146	48	148	22	1000	96	116	117	70	30	86	16	531	106	99	102	76	18	62	6	469	5	22	34	31	14	67	16	189	1	14	23	12	9	38	13	110	4	8	11	19	5	29	3	79	197
S01001625	167	179	165	95	32	106	12	756	84	92	92	48	14	62	7	399	83	87	73	47	18	44	5	357	13	24	39	36	18	67	9	206	8	17	19	16	8	36	6	110	5	7	20	20	10	31	3	96	154
S01001626	205	155	222	84	33	98	9	806	98	79	112	48	18	55	4	414	107	76	110	36	15	43	5	392	7	8	28	22	14	47	8	134	3	7	17	14	5	24	3	73	4	1	11	8	9	23	5	61	198
S01001627	117	148	160	104	63	114	9	715	52	77	79	55	29	64	8	364	65	71	81	49	34	50	1	351	4	13	25	43	31	68	7	191	1	9	15	21	14	35	6	101	3	4	10	22	17	33	1	90	113
S01001628	168	159	119	63	28	47	1	585	81	95	64	36	8	27	1	312	87	64	55	27	20	20	0	273	5	10	22	20	8	24	0	89	1	3	12	14	3	13	0	46	4	7	10	6	5	11	0	43	163
S01001629	134	135	163	94	34	103	12	675	66	68	75	46	14	57	10	336	68	67	88	48	20	46	2	339	5	8	19	40	18	68	11	169	3	2	5	22	5	38	9	84	2	6	14	18	13	30	2	85	129
S01001630	95	177	98	65	36	70	7	548	47	92	42	38	19	35	6	279	48	85	56	27	17	35	1	269	5	15	21	27	19	39	4	130	2	6	6	17	10	18	4	63	3	9	15	10	9	21	0	67	90
S01001631	183	197	206	99	44	133	16	878	94	106	107	51	25	74	9	466	89	91	99	48	19	59	7	412	17	12	27	30	22	67	13	188	8	8	14	14	9	38	8	99	9	4	13	16	13	29	5	89	166
S01001632	178	162	208	45	8	17	1	619	92	91	102	21	4	8	0	318	86	71	106	24	4	9	1	301	1	10	17	3	2	10	1	44	0	6	12	1	1	3	0	23	1	4	5	2	1	7	1	21	177
S01001633	180	166	226	189	53	119	8	941	88	78	121	91	26	66	4	474	92	88	105	98	27	53	4	467	5	12	23	25	4	48	8	125	4	6	17	14	0	27	4	72	1	6	6	11	4	21	4	53	175
S01001634	217	202	224	98	40	50	3	834	95	109	104	58	17	27	2	412	122	93	120	40	23	23	1	422	4	8	14	26	16	25	3	96	1	3	8	17	4	17	2	52	3	5	6	9	12	8	1	44	213
S01001635	152	169	172	92	38	118	1	742	83	85	86	48	18	61	1	382	69	84	86	44	20	57	0	360	3	10	22	28	18	53	1	135	2	6	9	15	8	24	1	65	1	4	13	13	10	29	0	70	149
S01001636	162	121	175	61	10	44	2	575	68	67	89	27	5	25	1	282	94	54	86	34	5	19	1	293	3	5	9	8	5	18	2	50	0	2	4	4	3	11	1	25	3	3	5	4	2	7	1	25	159
S01001637	152	146	176	128	43	88	8	741	71	74	86	65	19	52	7	374	81	72	90	63	24	36	1	367	6	9	24	24	7	33	4	107	0	5	10	13	4	24	4	60	6	4	14	11	3	9	0	47	146
S01001638	143	228	187	117	50	137	18	880	78	112	86	65	20	85	15	461	65	116	101	52	30	52	3	419	3	12	31	19	26	82	17	190	2	7	14	12	10	45	15	105	1	5	17	7	16	37	2	85	140
S01001639	97	134	99	113	41	169	19	672	55	75	52	56	24	94	15	371	42	59	47	57	17	75	4	301	5	11	15	28	14	98	14	185	2	8	9	14	10	54	12	109	3	3	6	14	4	44	2	76	92
S01001640	129	110	156	147	43	93	11	689	56	57	81	69	26	47	5	341	73	53	75	78	17	46	6	348	4	3	9	18	4	41	7	86	0	3	2	7	2	23	3	40	4	0	7	11	2	18	4	46	125
S01001641	104	111	158	71	33	121	14	612	47	58	78	38	17	72	8	318	57	53	80	33	16	49	6	294	3	6	11	17	10	59	13	119	1	4	4	8	3	32	8	60	2	2	7	9	7	27	5	59	101
S01001642	148	163	183	146	54	223	33	950	76	77	94	70	30	132	25	504	72	86	89	76	24	91	8	446	6	17	23	24	16	129	29	244	1	4	9	11	11	79	22	137	5	13	14	13	5	50	7	107	142
S01001643	161	148	156	103	45	137	12	762	87	74	81	47	25	82	9	405	74	74	75	56	20	55	3	357	5	6	16	17	11	61	5	121	3	3	9	10	3	37	5	70	2	3	7	7	8	24	0	51	156
S01001644	163	163	187	124	30	92	6	765	74	79	98	63	13	49	5	381	89	84	89	61	17	43	1	384	7	8	15	26	7	47	5	115	6	3	10	13	4	24	4	64	1	5	5	13	3	23	1	51	156
S01001645	209	208	206	104	35	101	15	878	113	112	103	52	16	59	8	463	96	96	103	52	19	42	7	415	10	18	29	17	15	48	9	146	6	12	11	6	8	26	6	75	4	6	18	11	7	22	3	71	199
S01001646	140	99	175	81	27	56	3	581	67	43	96	38	13	29	2	288	73	56	79	43	14	27	1	293	4	6	18	17	7	21	3	76	2	0	9	7	4	10	2	34	2	6	9	10	3	11	1	42	136
S01001647	119	155	136	89	38	108	10	655	51	75	74	46	17	60	6	329	68	80	62	43	21	48	4	326	3	13	13	18	19	51	6	123	1	7	9	8	10	27	4	66	2	6	4	10	9	24	2	57	116
S01001648	167	137	165	118	24	125	21	757	93	79	93	55	11	71	11	413	74	58	72	63	13	54	10	344	9	11	15	23	13	65	15	151	5	5	8	11	7	37	7	80	4	6	7	12	6	28	8	71	158
S01001649	128	127	161	85	64	172	22	759	67	62	83	46	33	92	16	399	61	65	78	39	31	80	6	360	5	7	32	24	29	83	18	198	2	2	18	13	14	43	14	106	3	5	14	11	15	40	4	92	123
S01001650	214	184	179	65	51	98	16	807	110	106	90	30	33	58	14	441	104	78	89	35	18	40	2	366	4	7	20	8	10	36	9	94	1	3	13	3	10	19	7	56	3	4	7	5	0	17	2	38	210
S01001651	172	170	186	135	36	183	26	908	81	81	99	61	22	108	17	469	91	89	87	74	14	75	9	439	7	23	22	32	10	70	20	184	3	13	10	17	4	42	13	102	4	10	12	15	6	28	7	82	165
S01001652	187	110	235	149	45	87	3	816	93	53	130	75	23	45	3	422	94	57	105	74	22	42	0	394	4	5	13	22	9	31	3	87	2	3	3	11	6	14	3	42	2	2	10	11	3	17	0	45	183
S01001653	152	184	139	83	31	74	6	669	70	100	67	47	18	39	4	345	82	84	72	36	13	35	2	324	7	10	13	23	11	42	3	109	4	5	7	11	7	23	1	58	3	5	6	12	4	19	2	51	145
S01001654	119	83	151	90	35	112	11	601	61	43	81	44	19	65	6	319	58	40	70	46	16	47	5	282	5	6	13	18	9	51	10	112	2	4	6	6	4	31	5	58	3	2	7	12	5	20	5	54	114
S01001655	121	92	140	96	42	103	11	605	60	45	70	53	25	60	5	318	61	47	70	43	17	43	6	287	6	5	12	15	13	43	7	101	3	2	5	13	6	28	4	61	3	3	7	2	7	15	3	40	115
S01001656	153	152	209	121	61	208	28	932	62	78	116	61	31	120	19	487	91	74	93	60	30	88	9	445	11	15	20	27	18	84	22	197	2	8	13	18	9	53	15	118	9	7	7	9	9	31	7	79	142
S01001657	125	81	123	89	30	60	4	512	62	45	65	41	17	33	2	265	63	36	58	48	13	27	2	247	7	10	11	10	6	24	2	70	1	6	5	6	2	13	1	34	6	4	6	4	4	11	1	36	118
S01001658	235	146	229	126	44	137	8	925	128	77	119	62	21	76	4	487	107	69	110	64	23	61	4	438	13	9	21	27	9	60	7	146	7	5	11	15	5	35	3	81	6	4	10	12	4	25	4	65	222
S01001659	111	75	123	97	51	166	22	645	54	40	60	55	26	97	13	345	57	35	63	42	25	69	9	300	3	4	9	16	5	70	14	121	0	0	6	5	1	36	9	57	3	4	3	11	4	34	5	64	108
S01001660	88	63	132	122	70	155	22	652	40	35	73	70	34	93	16	361	48	28	59	52	36	62	6	291	1	3	8	11	9	45	11	88	0	3	5	5	6	27	8	54	1	0	3	6	3	18	3	34	87
S01001661	118	116	135	103	36	127	13	648	63	57	72	50	19	70	10	341	55	59	63	53	17	57	3	307	6	5	25	16	11	56	10	129	1	1	13	10	4	27	9	65	5	4	12	6	7	29	1	64	112
S01001662	159	140	156	101	54	149	10	769	77	74	74	61	28	93	7	414	82	66	82	40	26	56	3	355	9	11	24	28	15	65	9	161	4	4	10	13	8	39	7	85	5	7	14	15	7	26	2	76	150
S01001663	167	127	188	151	59	132	17	841	78	66	105	79	32	73	12	445	89	61	83	72	27	59	5	396	1	5	16	18	11	56	14	121	1	3	8	13	5	31	10	71	0	2	8	5	6	25	4	50	166
S01001664	178	97	154	55	22	34	3	543	86	53	80	25	9	18	2	273	92	44	74	30	13	16	1	270	5	4	15	8	6	19	2	59	2	4	8	3	2	10	1	30	3	0	7	5	4	9	1	29	173
S01001665	132	75	137	90	50	240	37	761	67	32	76	44	29	147	28	423	65	43	61	46	21	93	9	338	1	1	9	16	15	95	28	165	0	1	5	11	8	57	22	104	1	0	4	5	7	38	6	61	131
S01001666	119	86	145	92	24	131	15	612	52	41	79	43	14	80	11	320	67	45	66	49	10	51	4	292	3	8	5	13	9	57	9	104	2	3	2	7	7	35	6	62	1	5	3	6	2	22	3	42	116
S01001667	114	79	134	131	41	213	31	743	53	30	77	72	23	129	23	407	61	49	57	59	18	84	8	336	0	2	7	17	9	93	24	152	0	0	6	6	6	49	17	84	0	2	1	11	3	44	7	68	114
S01001668	144	86	143	121	49	182	32	757	62	48	74	61	30	103	17	395	82	38	69	60	19	79	15	362	1	3	4	11	8	60	21	108	0	2	1	7	6	36	10	62	1	1	3	4	2	24	11	46	143
S01001669	137	173	130	63	29	122	37	691	67	98	62	29	13	80	25	374	70	75	68	34	16	42	12	317	2	9	13	9	7	67	28	135	0	4	6	6	3	41	20	80	2	5	7	3	4	26	8	55	135
S01001670	150	139	149	102	46	91	12	689	71	66	70	52	29	47	6	341	79	73	79	50	17	44	6	348	4	3	10	18	10	34	9	88	1	1	5	9	7	16	4	43	3	2	5	9	3	18	5	45	146
S01001671	145	103	183	59	28	47	3	568	67	49	92	29	16	28	1	282	78	54	91	30	12	19	2	286	2	6	10	3	4	19	1	45	0	2	7	3	2	12	0	26	2	4	3	0	2	7	1	19	143
S01001672	103	116	128	77	34	118	13	589	48	62	64	42	17	73	10	316	55	54	64	35	17	45	3	273	5	11	17	24	8	57	11	133	1	4	7	14	4	37	9	76	4	7	10	10	4	20	2	57	98
S01001673	159	160	200	62	21	61	3	666	79	86	93	33	11	31	2	335	80	74	107	29	10	30	1	331	1	14	22	8	6	16	3	70	1	7	13	3	2	10	2	38	0	7	9	5	4	6	1	32	158
S01001674	117	130	129	105	44	169	17	711	61	71	67	58	28	101	10	396	56	59	62	47	16	68	7	315	8	7	10	26	19	86	11	167	2	3	6	16	11	52	8	98	6	4	4	10	8	34	3	69	109
S01001675	121	148	151	104	49	96	8	677	72	77	79	56	26	51	5	366	49	71	72	48	23	45	3	311	4	5	13	17	11	41	6	97	1	2	5	7	6	23	3	47	3	3	8	10	5	18	3	50	117
S01001676	194	154	207	104	54	166	15	894	93	77	110	53	25	97	10	465	101	77	97	51	29	69	5	429	3	7	16	11	13	72	10	132	2	5	10	6	6	40	7	76	1	2	6	5	7	32	3	56	191
S01001677	171	165	199	128	67	97	8	835	92	79	105	64	36	49	4	429	79	86	94	64	31	48	4	406	6	3	10	12	12	32	5	80	3	1	5	6	6	18	4	43	3	2	5	6	6	14	1	37	165
S01001678	218	236	278	145	24	39	2	942	99	111	151	67	16	17	1	462	119	125	127	78	8	22	1	480	4	12	18	21	5	19	2	81	2	8	15	9	4	10	1	49	2	4	3	12	1	9	1	32	214
S01001679	208	122	196	58	43	68	1	696	96	56	96	32	25	32	1	338	112	66	100	26	18	36	0	358	1	4	7	4	7	18	1	42	0	2	6	2	3	10	1	24	1	2	1	2	4	8	0	18	207
S01001680	87	112	98	122	60	121	1	601	35	71	53	66	31	60	1	317	52	41	45	56	29	61	0	284	4	3	4	13	6	36	1	67	0	2	2	9	4	19	1	37	4	1	2	4	2	17	0	30	83
S01001681	134	101	153	121	41	97	2	649	68	54	80	63	19	48	1	333	66	47	73	58	22	49	1	316	4	3	6	12	4	30	2	61	2	2	3	8	0	14	1	30	2	1	3	4	4	16	1	31	130
S01001682	163	176	220	82	15	20	0	676	88	91	108	41	8	11	0	347	75	85	112	41	7	9	0	329	1	13	15	16	6	7	0	58	0	7	4	5	1	3	0	20	1	6	11	11	5	4	0	38	162
S01001683	137	125	170	110	60	122	12	736	67	71	88	58	30	66	10	390	70	54	82	52	30	56	2	346	2	5	13	18	18	39	7	102	2	2	11	12	6	17	6	56	0	3	2	6	12	22	1	46	135
S01001684	147	120	178	115	39	97	6	702	61	52	95	56	20	48	4	336	86	68	83	59	19	49	2	366	4	5	14	16	9	27	6	81	2	1	4	9	5	11	4	36	2	4	10	7	4	16	2	45	143
S01001685	149	125	157	78	47	119	5	680	75	68	91	43	24	63	5	369	74	57	66	35	23	56	0	311	7	12	24	28	20	53	2	146	4	6	14	15	6	29	2	76	3	6	10	13	14	24	0	70	142
S01001686	208	163	224	140	43	143	8	929	115	86	120	76	18	75	6	496	93	77	104	64	25	68	2	433	7	4	18	28	14	54	4	129	3	2	7	18	7	21	4	62	4	2	11	10	7	33	0	67	201
S01001687	140	167	185	117	55	286	42	992	68	82	95	62	35	176	32	550	72	85	90	55	20	110	10	442	4	9	11	24	10	114	31	203	2	5	6	13	3	69	24	122	2	4	5	11	7	45	7	81	136
S01001688	195	238	226	62	27	85	5	838	87	126	134	37	17	55	3	459	108	112	92	25	10	30	2	379	4	9	13	7	9	39	2	83	1	4	10	4	6	26	0	51	3	5	3	3	3	13	2	32	191
S01001689	132	137	164	118	43	124	9	727	63	64	93	60	22	67	8	377	69	73	71	58	21	57	1	350	4	4	11	18	7	41	7	92	1	2	8	10	5	21	7	54	3	2	3	8	2	20	0	38	128
S01001690	144	112	142	43	14	82	8	545	65	72	71	23	6	48	6	291	79	40	71	20	8	34	2	254	7	7	12	11	6	42	4	89	0	6	8	7	3	22	3	49	7	1	4	4	3	20	1	40	137
S01001691	170	143	194	165	56	139	9	876	77	73	101	84	25	74	6	440	93	70	93	81	31	65	3	436	4	6	10	16	12	52	6	106	3	5	4	7	6	25	4	54	1	1	6	9	6	27	2	52	166
S01001692	150	140	159	82	23	72	6	632	78	73	86	39	9	41	5	331	72	67	73	43	14	31	1	301	6	7	22	24	9	42	2	112	4	3	9	11	2	25	2	56	2	4	13	13	7	17	0	56	144
S01001693	263	248	224	20	6	9	0	770	113	131	104	11	4	4	0	367	150	117	120	9	2	5	0	403	4	7	4	6	0	4	0	25	0	4	0	5	0	2	0	11	4	3	4	1	0	2	0	14	259
S01001694	102	156	170	80	36	92	8	644	44	79	88	50	20	52	5	338	58	77	82	30	16	40	3	306	3	6	17	14	14	42	6	102	0	3	8	9	5	22	4	51	3	3	9	5	9	20	2	51	99
S01001695	140	173	177	108	49	90	7	744	72	81	97	58	23	51	4	386	68	92	80	50	26	39	3	358	6	9	11	13	9	31	3	82	3	5	9	8	7	18	1	51	3	4	2	5	2	13	2	31	134
S01001696	166	173	184	119	26	90	4	762	87	91	104	59	13	50	4	408	79	82	80	60	13	40	0	354	7	10	12	17	5	27	3	81	1	7	6	8	4	17	3	46	6	3	6	9	1	10	0	35	159
S01001697	198	180	213	130	31	53	2	807	101	91	120	61	15	27	2	417	97	89	93	69	16	26	0	390	7	8	28	19	8	22	2	94	1	5	20	8	3	11	2	50	6	3	8	11	5	11	0	44	191
S01001698	108	119	119	73	26	72	6	523	50	62	63	37	18	41	2	273	58	57	56	36	8	31	4	250	4	9	11	8	7	32	5	76	2	4	6	5	5	17	1	40	2	5	5	3	2	15	4	36	104
S01001699	221	135	226	51	17	16	0	666	104	77	109	25	9	7	0	331	117	58	117	26	8	9	0	335	3	4	8	8	5	1	0	29	1	3	4	5	1	1	0	15	2	1	4	3	4	0	0	14	218
S01001700	219	161	213	151	56	170	10	980	97	74	111	78	27	87	7	481	122	87	102	73	29	83	3	499	6	10	10	21	18	51	4	120	1	4	5	11	9	22	3	55	5	6	5	10	9	29	1	65	213
S01001701	157	171	180	78	37	203	33	859	76	83	100	39	22	133	23	476	81	88	80	39	15	70	10	383	8	10	24	22	10	107	27	208	3	7	15	12	6	72	20	135	5	3	9	10	4	35	7	73	149
S01001702	118	145	152	144	58	230	49	896	46	76	78	81	24	149	32	486	72	69	74	63	34	81	17	410	6	7	9	26	14	105	35	202	0	5	5	17	8	66	22	123	6	2	4	9	6	39	13	79	112
S01001703	226	177	219	79	17	38	1	757	113	91	110	44	6	19	1	384	113	86	109	35	11	19	0	373	7	5	17	10	2	18	1	60	1	2	8	10	0	9	1	31	6	3	9	0	2	9	0	29	219
S01001704	176	163	196	182	64	147	9	937	81	79	106	97	31	75	4	473	95	84	90	85	33	72	5	464	8	7	13	17	9	38	5	97	4	3	9	11	6	18	1	52	4	4	4	6	3	20	4	45	168
S01001705	156	173	172	58	16	14	1	590	75	92	85	31	6	8	0	297	81	81	87	27	10	6	1	293	3	4	13	8	3	3	0	34	2	3	8	4	0	3	0	20	1	1	5	4	3	0	0	14	153
S01001706	180	129	196	109	45	118	7	784	88	63	94	60	20	65	5	395	92	66	102	49	25	53	2	389	4	7	14	11	11	49	2	98	2	4	4	4	5	30	2	51	2	3	10	7	6	19	0	47	176
S01001707	138	205	169	77	47	130	20	786	66	104	89	46	27	80	16	428	72	101	80	31	20	50	4	358	6	22	29	26	21	70	16	190	5	8	16	14	14	46	13	116	1	14	13	12	7	24	3	74	132
S01001708	157	146	196	124	64	160	16	863	76	68	102	69	31	104	11	461	81	78	94	55	33	56	5	402	4	13	12	19	16	74	9	147	2	6	6	13	12	49	7	95	2	7	6	6	4	25	2	52	153
S01001709	156	167	174	66	13	29	0	605	74	90	94	33	6	18	0	315	82	77	80	33	7	11	0	290	9	9	10	6	3	11	0	48	1	2	6	5	2	7	0	23	8	7	4	1	1	4	0	25	147
S01001710	120	160	156	87	36	93	11	663	53	83	76	44	20	50	9	335	67	77	80	43	16	43	2	328	2	10	17	14	8	36	8	95	1	2	13	5	7	21	7	56	1	8	4	9	1	15	1	39	118
S01001711	178	162	201	110	46	61	7	765	92	84	101	57	24	32	6	396	86	78	100	53	22	29	1	369	6	6	19	14	6	15	5	71	1	4	12	5	3	5	4	34	5	2	7	9	3	10	1	37	172
S01001712	104	129	129	89	23	40	3	517	49	63	65	49	11	23	2	262	55	66	64	40	12	17	1	255	6	9	9	17	6	16	2	65	2	4	6	6	2	12	2	34	4	5	3	11	4	4	0	31	98
S01001713	254	232	290	115	33	31	2	957	131	116	156	57	16	14	2	492	123	116	134	58	17	17	0	465	8	9	30	26	8	14	1	96	5	4	16	12	5	7	1	50	3	5	14	14	3	7	0	46	246
S01001714	137	143	184	86	29	118	10	707	59	66	96	43	13	69	6	352	78	77	88	43	16	49	4	355	2	7	9	12	7	49	6	92	0	5	5	8	2	27	3	50	2	2	4	4	5	22	3	42	135
S01001715	249	221	287	145	29	27	2	960	129	117	149	72	12	15	2	496	120	104	138	73	17	12	0	464	8	7	22	22	10	12	1	82	3	3	12	14	4	5	1	42	5	4	10	8	6	7	0	40	241
S01001716	161	165	187	113	50	99	10	785	82	88	94	57	25	58	8	412	79	77	93	56	25	41	2	373	8	14	27	27	24	53	10	163	3	6	12	13	11	28	8	81	5	8	15	14	13	25	2	82	153
S01001717	170	178	187	105	46	83	7	776	83	96	103	49	29	45	5	410	87	82	84	56	17	38	2	366	7	9	7	14	5	35	4	81	2	4	6	8	3	18	2	43	5	5	1	6	2	17	2	38	163
S01001718	131	101	142	66	24	37	4	505	54	45	71	37	11	19	3	240	77	56	71	29	13	18	1	265	2	6	17	4	8	14	3	54	0	4	11	2	5	6	2	30	2	2	6	2	3	8	1	24	129
S01001719	199	178	205	99	33	75	6	795	99	98	104	54	18	36	4	413	100	80	101	45	15	39	2	382	2	9	19	13	5	24	4	76	1	8	14	6	3	9	3	44	1	1	5	7	2	15	1	32	197
S01001720	203	197	183	51	17	38	1	690	109	102	89	28	7	20	0	355	94	95	94	23	10	18	1	335	8	6	14	8	2	16	0	54	2	3	9	4	1	8	0	27	6	3	5	4	1	8	0	27	195
S01001721	114	93	137	76	44	144	13	621	48	44	71	41	23	78	5	310	66	49	66	35	21	66	8	311	2	2	8	16	4	52	12	96	2	2	3	8	2	26	4	47	0	0	5	8	2	26	8	49	112
S01001722	154	172	199	77	30	109	13	754	83	75	103	42	15	66	9	393	71	97	96	35	15	43	4	361	4	8	10	10	8	38	10	88	1	4	4	4	3	26	6	48	3	4	6	6	5	12	4	40	150
S01001723	130	138	154	153	37	89	8	709	72	71	86	77	18	49	5	378	58	67	68	76	19	40	3	331	1	5	10	16	4	22	5	63	1	2	7	11	2	15	3	41	0	3	3	5	2	7	2	22	129
S01001724	175	171	163	79	41	145	19	793	74	85	78	38	20	89	16	400	101	86	85	41	21	56	3	393	13	29	29	35	16	102	16	240	1	12	12	16	7	66	14	128	12	17	17	19	9	36	2	112	162
S01001725	160	137	165	75	43	125	10	715	93	76	93	36	27	71	10	406	67	61	72	39	16	54	0	309	5	7	22	18	28	69	10	159	4	5	13	10	19	38	10	99	1	2	9	8	9	31	0	60	155
S01001726	174	121	185	77	35	62	8	662	72	54	95	41	16	32	5	315	102	67	90	36	19	30	3	347	2	5	14	11	10	22	7	71	1	1	8	6	5	11	4	36	1	4	6	5	5	11	3	35	172
S01001727	211	179	226	121	58	131	16	942	102	82	125	63	32	69	10	483	109	97	101	58	26	62	6	459	4	9	13	11	13	55	10	115	2	4	9	6	6	31	7	65	2	5	4	5	7	24	3	50	207
S01001728	163	146	166	95	33	61	8	672	77	82	91	43	17	30	5	345	86	64	75	52	16	31	3	327	5	6	9	14	9	27	5	75	3	2	4	7	3	15	3	37	2	4	5	7	6	12	2	38	158
S01001729	220	197	256	120	45	120	12	970	104	95	137	66	21	69	7	499	116	102	119	54	24	51	5	471	6	8	18	22	11	57	8	130	1	5	9	11	5	30	7	68	5	3	9	11	6	27	1	62	214
S01001730	122	137	161	79	35	87	9	630	54	73	74	40	15	49	4	309	68	64	87	39	20	38	5	321	2	6	7	12	13	42	7	89	0	4	3	8	3	20	4	42	2	2	4	4	10	22	3	47	120
S01001731	116	132	145	116	31	88	7	635	59	55	75	64	13	46	5	317	57	77	70	52	18	42	2	318	1	3	13	14	7	32	7	77	1	2	8	8	2	16	5	42	0	1	5	6	5	16	2	35	115
S01001732	120	139	143	90	37	64	3	596	66	73	74	44	22	38	2	319	54	66	69	46	15	26	1	277	6	8	14	9	11	22	3	73	2	4	6	5	6	15	2	40	4	4	8	4	5	7	1	33	114
S01001733	150	184	149	89	29	93	14	708	64	99	75	43	16	59	10	366	86	85	74	46	13	34	4	342	9	8	15	17	8	49	10	116	2	5	9	6	5	32	8	67	7	3	6	11	3	17	2	49	141
S01001734	92	92	138	83	33	79	10	527	38	49	69	43	18	39	9	265	54	43	69	40	15	40	1	262	4	8	11	9	8	31	10	81	1	3	8	5	5	17	9	48	3	5	3	4	3	14	1	33	88
S01001735	127	101	111	68	27	66	6	506	57	44	60	40	12	38	4	255	70	57	51	28	15	28	2	251	7	5	5	14	9	21	6	67	3	1	3	11	1	12	4	35	4	4	2	3	8	9	2	32	120
S01001736	212	148	213	182	59	164	20	998	101	69	117	86	33	91	10	507	111	79	96	96	26	73	10	491	8	7	14	19	9	53	8	118	4	3	11	9	4	34	3	68	4	4	3	10	5	19	5	50	204
S01001737	147	181	140	64	23	53	6	614	71	92	72	33	14	27	6	315	76	89	68	31	9	26	0	299	1	9	8	8	4	20	3	53	0	4	7	5	4	10	3	33	1	5	1	3	0	10	0	20	146
S01001738	142	129	138	94	45	67	4	619	66	62	77	45	27	32	1	310	76	67	61	49	18	35	3	309	7	2	14	4	13	21	2	63	4	1	6	1	7	11	0	30	3	1	8	3	6	10	2	33	135
S01001739	180	143	209	45	16	31	4	628	94	71	115	21	11	17	4	333	86	72	94	24	5	14	0	295	5	6	14	5	7	13	4	54	1	3	8	2	6	7	4	31	4	3	6	3	1	6	0	23	175
S01001740	188	173	221	106	32	66	2	788	77	80	115	51	13	33	1	370	111	93	106	55	19	33	1	418	6	10	31	32	8	30	1	118	1	4	19	11	1	13	1	50	5	6	12	21	7	17	0	68	182
S01001741	143	162	131	94	43	70	7	650	69	75	70	51	23	38	5	331	74	87	61	43	20	32	2	319	8	19	19	40	23	52	6	167	4	4	9	28	8	29	5	87	4	15	10	12	15	23	1	80	135
S01001742	186	182	156	83	37	59	4	707	90	90	81	41	21	31	3	357	96	92	75	42	16	28	1	350	16	35	44	33	18	28	3	177	11	19	22	15	8	12	3	90	5	16	22	18	10	16	0	87	170
S01001743	201	244	199	109	61	93	4	911	104	133	115	62	40	49	4	507	97	111	84	47	21	44	0	404	11	26	38	33	27	49	2	186	5	12	23	21	17	24	2	104	6	14	15	12	10	25	0	82	190
S01001744	181	118	196	72	15	32	2	616	86	70	97	34	8	17	2	314	95	48	99	38	7	15	0	302	9	8	15	15	4	9	1	61	7	5	11	9	2	3	1	38	2	3	4	6	2	6	0	23	172
S01001745	214	182	242	95	45	120	11	909	88	86	126	48	26	67	6	447	126	96	116	47	19	53	5	462	8	7	12	17	13	58	10	125	6	4	8	9	7	30	6	70	2	3	4	8	6	28	4	55	206
S01001746	190	175	234	135	38	164	22	958	88	88	124	69	17	93	15	494	102	87	110	66	21	71	7	464	9	8	17	18	9	72	12	145	4	2	13	10	4	36	7	76	5	6	4	8	5	36	5	69	181
S01001747	143	157	205	104	61	195	9	874	74	68	100	54	33	120	5	454	69	89	105	50	28	75	4	420	7	13	33	26	27	123	9	238	3	7	14	15	15	81	5	140	4	6	19	11	12	42	4	98	136
S01001748	118	100	153	107	40	114	8	640	46	48	81	54	23	61	6	319	72	52	72	53	17	53	2	321	2	1	8	8	10	47	5	81	1	1	5	4	5	25	4	45	1	0	3	4	5	22	1	36	116
S01001749	106	147	151	84	80	185	8	761	54	83	69	46	48	113	7	420	52	64	82	38	32	72	1	341	5	10	29	32	42	79	7	204	3	7	12	17	21	53	6	119	2	3	17	15	21	26	1	85	101
S01001750	120	143	137	112	71	141	7	731	63	73	73	59	44	73	4	389	57	70	64	53	27	68	3	342	11	16	18	34	17	59	5	160	5	10	11	18	8	26	4	82	6	6	7	16	9	33	1	78	109
S01001751	178	226	204	105	55	139	7	914	96	112	101	55	27	79	6	476	82	114	103	50	28	60	1	438	7	16	35	35	21	90	7	211	3	7	16	20	7	55	6	114	4	9	19	15	14	35	1	97	171
S01001752	212	195	257	169	56	98	7	994	105	99	143	85	28	45	5	510	107	96	114	84	28	53	2	484	5	8	13	20	12	42	7	107	1	3	9	9	8	21	5	56	4	5	4	11	4	21	2	51	207
S01001753	226	193	207	94	46	81	4	851	115	99	109	48	26	43	3	443	111	94	98	46	20	38	1	408	23	27	55	40	22	38	3	208	11	14	28	21	15	19	3	111	12	13	27	19	7	19	0	97	203
S01001754	229	150	208	106	33	87	7	820	110	72	108	51	14	52	4	411	119	78	100	55	19	35	3	409	4	3	5	6	5	25	1	49	2	2	3	1	2	13	0	23	2	1	2	5	3	12	1	26	225
S01001755	211	144	248	100	61	129	13	906	98	73	131	52	35	72	9	470	113	71	117	48	26	57	4	436	5	7	21	21	18	67	11	150	1	3	10	12	9	36	8	79	4	4	11	9	9	31	3	71	206
S01001756	84	59	113	76	28	227	38	625	47	31	61	46	17	145	25	372	37	28	52	30	11	82	13	253	5	3	11	11	6	79	22	137	2	2	9	7	2	47	13	82	3	1	2	4	4	32	9	55	79
S01001757	159	153	194	132	27	89	8	762	66	77	99	70	10	48	7	377	93	76	95	62	17	41	1	385	8	14	22	28	8	31	7	118	2	5	12	14	3	15	6	57	6	9	10	14	5	16	1	61	151
S01001758	153	117	160	85	45	167	39	766	68	61	84	41	23	111	29	417	85	56	76	44	22	56	10	349	8	11	8	9	9	74	31	150	2	6	6	4	4	53	22	97	6	5	2	5	5	21	9	53	145
S01001759	123	227	108	58	20	70	3	609	61	128	56	30	9	39	2	325	62	99	52	28	11	31	1	284	8	32	30	23	11	43	2	149	1	17	17	13	5	26	2	81	7	15	13	10	6	17	0	68	115
S01001760	168	139	177	66	40	93	12	695	79	76	87	43	20	56	8	369	89	63	90	23	20	37	4	326	10	11	34	27	19	42	9	152	3	5	23	18	8	28	7	92	7	6	11	9	11	14	2	60	158
S01001761	116	169	109	73	44	133	18	662	54	88	54	41	20	89	13	359	62	81	55	32	24	44	5	303	4	16	23	24	15	78	14	174	1	7	8	15	3	53	10	97	3	9	15	9	12	25	4	77	112
S01001762	162	169	164	121	46	255	70	987	80	86	90	55	33	163	57	564	82	83	74	66	13	92	13	423	6	12	15	16	14	140	55	258	4	5	7	6	11	95	44	172	2	7	8	10	3	45	11	86	156
S01001763	226	152	229	98	34	93	8	840	102	66	124	50	18	49	5	414	124	86	105	48	16	44	3	426	5	6	10	7	8	33	6	75	2	3	8	3	3	15	5	39	3	3	2	4	5	18	1	36	221
S01001764	150	120	157	57	16	29	1	530	78	58	79	30	9	15	0	269	72	62	78	27	7	14	1	261	1	3	13	15	2	7	1	42	1	1	4	7	1	3	0	17	0	2	9	8	1	4	1	25	149
S01001765	172	186	250	91	44	204	16	963	82	103	127	48	30	129	12	531	90	83	123	43	14	75	4	432	12	16	30	24	17	139	13	251	4	7	15	11	11	90	10	148	8	9	15	13	6	49	3	103	160
S01001766	177	143	166	83	30	93	4	696	82	74	87	46	9	58	4	360	95	69	79	37	21	35	0	336	2	6	18	13	12	45	3	99	1	2	9	7	2	28	3	52	1	4	9	6	10	17	0	47	175
S01001767	145	108	157	80	20	103	15	628	79	53	87	40	11	66	10	346	66	55	70	40	9	37	5	282	6	1	7	14	5	49	9	91	3	0	4	8	1	31	7	54	3	1	3	6	4	18	2	37	139
S01001768	109	146	158	93	27	80	4	617	55	79	84	50	13	40	4	325	54	67	74	43	14	40	0	292	2	5	16	14	11	30	4	82	1	3	6	11	6	17	4	48	1	2	10	3	5	13	0	34	107
S01001769	127	124	152	80	39	185	11	718	60	53	80	42	25	114	7	381	67	71	72	38	14	71	4	337	3	2	11	18	7	71	7	119	0	2	5	10	2	42	4	65	3	0	6	8	5	29	3	54	124
S01001770	132	179	135	35	13	42	6	542	60	91	73	15	8	25	2	274	72	88	62	20	5	17	4	268	7	30	32	17	6	23	3	118	2	21	16	6	2	14	0	61	5	9	16	11	4	9	3	57	125
S01001771	199	192	242	88	44	127	8	900	99	98	135	45	26	73	6	482	100	94	107	43	18	54	2	418	16	15	28	24	12	59	8	162	5	5	16	13	5	36	6	86	11	10	12	11	7	23	2	76	183
S01001772	75	81	114	44	26	148	28	516	34	43	55	28	16	101	22	299	41	38	59	16	10	47	6	217	9	11	21	13	11	80	16	161	5	7	8	8	7	51	12	98	4	4	13	5	4	29	4	63	66
S01001773	211	244	216	94	53	118	20	956	119	117	119	46	34	74	17	526	92	127	97	48	19	44	3	430	11	18	29	31	27	61	16	193	4	9	18	14	15	37	15	112	7	9	11	17	12	24	1	81	200
S01001774	141	148	187	51	26	67	3	623	65	74	100	31	15	45	3	333	76	74	87	20	11	22	0	290	3	9	9	5	9	24	2	61	2	6	6	3	4	16	2	39	1	3	3	2	5	8	0	22	138
S01001775	147	137	170	96	34	142	25	751	69	62	94	47	18	93	18	401	78	75	76	49	16	49	7	350	3	7	9	17	8	61	20	125	1	4	5	9	3	42	15	79	2	3	4	8	5	19	5	46	144
S01001776	109	135	146	65	24	123	11	613	57	68	76	31	13	87	8	340	52	67	70	34	11	36	3	273	3	5	8	26	12	80	9	143	1	2	4	14	9	57	6	93	2	3	4	12	3	23	3	50	106
S01001777	242	162	253	130	30	88	9	914	118	86	136	65	15	50	8	478	124	76	117	65	15	38	1	436	7	9	8	21	9	35	5	94	3	6	4	10	4	19	5	51	4	3	4	11	5	16	0	43	235
S01001778	149	190	168	175	71	111	0	864	82	91	96	91	35	69	0	464	67	99	72	84	36	42	0	400	11	23	32	86	47	70	0	269	7	15	16	45	21	39	0	143	4	8	16	41	26	31	0	126	138
S01001779	66	79	104	86	40	140	23	538	35	41	58	48	22	90	17	311	31	38	46	38	18	50	6	227	1	6	12	13	19	63	12	126	0	4	11	8	10	34	10	77	1	2	1	5	9	29	2	49	65
S01001780	153	181	201	82	36	135	19	807	76	90	102	40	18	85	14	425	77	91	99	42	18	50	5	382	3	8	30	17	15	63	16	152	0	3	19	8	7	42	12	91	3	5	11	9	8	21	4	61	150
S01001781	141	111	163	95	41	109	9	669	60	64	85	47	23	66	7	352	81	47	78	48	18	43	2	317	3	5	15	16	7	39	6	91	1	3	9	9	4	22	5	53	2	2	6	7	3	17	1	38	138
S01001782	188	169	186	144	49	175	25	936	97	93	99	74	22	115	17	517	91	76	87	70	27	60	8	419	6	4	15	13	15	72	18	143	2	1	7	7	8	49	12	86	4	3	8	6	7	23	6	57	182
S01001783	228	202	119	39	10	38	2	638	115	115	60	14	7	22	2	335	113	87	59	25	3	16	0	303	19	30	43	22	7	21	1	143	6	15	18	8	6	10	1	64	13	15	25	14	1	11	0	79	209
S01001784	117	103	137	57	25	118	30	587	57	56	73	30	15	86	24	341	60	47	64	27	10	32	6	246	4	12	15	11	5	52	21	120	3	3	7	8	5	36	16	78	1	9	8	3	0	16	5	42	113
S01001785	151	150	177	113	33	52	3	679	73	75	89	56	15	28	2	338	78	75	88	57	18	24	1	341	5	10	11	24	5	25	1	81	1	7	9	12	1	13	1	44	4	3	2	12	4	12	0	37	146
S01001786	134	171	140	51	22	49	2	569	70	95	67	24	15	26	1	298	64	76	73	27	7	23	1	271	0	4	14	7	9	24	2	60	0	0	7	4	5	10	1	27	0	4	7	3	4	14	1	33	134
S01001787	123	137	131	105	56	80	10	642	64	64	71	52	28	41	6	326	59	73	60	53	28	39	4	316	4	8	13	20	12	33	8	98	2	1	10	7	5	17	5	47	2	7	3	13	7	16	3	51	119
S01001788	180	179	228	159	41	85	2	874	91	85	116	83	17	47	1	440	89	94	112	76	24	38	1	434	8	10	19	40	10	32	1	120	2	5	9	23	6	14	1	60	6	5	10	17	4	18	0	60	172
S01001789	153	212	170	54	35	35	0	659	75	111	85	25	16	16	0	328	78	101	85	29	19	19	0	331	6	26	43	28	16	25	0	144	2	13	24	13	8	14	0	74	4	13	19	15	8	11	0	70	147
S01001790	135	178	171	139	54	78	7	762	79	84	86	73	30	48	4	404	56	94	85	66	24	30	3	358	3	5	5	17	12	33	5	80	2	1	2	12	7	18	3	45	1	4	3	5	5	15	2	35	132
S01001791	160	152	178	167	30	59	2	748	82	81	99	83	12	35	2	394	78	71	79	84	18	24	0	354	3	6	7	17	4	20	0	57	2	2	4	11	1	13	0	33	1	4	3	6	3	7	0	24	157
S01001792	166	133	182	114	35	94	9	733	84	61	93	61	19	53	5	376	82	72	89	53	16	41	4	357	5	5	13	15	8	42	6	94	2	2	4	9	4	24	2	47	3	3	9	6	4	18	4	47	161
S01001793	193	169	225	104	33	99	19	842	84	85	117	55	19	58	15	433	109	84	108	49	14	41	4	409	7	12	14	13	10	54	16	126	0	8	11	6	6	29	14	74	7	4	3	7	4	25	2	52	186
S01001794	191	175	201	168	38	133	18	924	93	85	113	82	19	78	17	487	98	90	88	86	19	55	1	437	14	11	14	23	7	54	13	136	5	6	8	10	5	27	12	73	9	5	6	13	2	27	1	63	177
S01001795	139	119	176	58	15	57	4	568	74	63	87	29	6	28	3	290	65	56	89	29	9	29	1	278	5	11	9	10	4	21	3	63	2	5	5	4	3	9	2	30	3	6	4	6	1	12	1	33	134
S01001796	141	96	156	177	84	155	4	813	78	41	83	90	42	82	4	420	63	55	73	87	42	73	0	393	5	10	9	18	10	53	3	108	1	5	6	9	6	30	3	60	4	5	3	9	4	23	0	48	136
S01001797	127	135	133	89	32	165	20	701	69	64	71	44	19	97	15	379	58	71	62	45	13	68	5	322	7	8	19	22	5	81	16	158	6	5	9	14	3	50	12	99	1	3	10	8	2	31	4	59	120
S01001798	169	132	245	181	62	110	10	909	92	56	131	88	30	60	7	464	77	76	114	93	32	50	3	445	3	8	15	23	10	29	6	94	1	4	5	11	4	10	5	40	2	4	10	12	6	19	1	54	166
S01001799	383	219	179	103	52	62	4	1002	181	127	104	56	22	38	4	532	202	92	75	47	30	24	0	470	28	25	52	41	25	38	4	213	8	18	31	18	11	23	4	113	20	7	21	23	14	15	0	100	355
S01001800	274	197	319	128	33	44	4	999	144	104	161	63	15	24	1	512	130	93	158	65	18	20	3	487	11	12	19	18	13	21	2	96	5	6	10	6	6	9	1	43	6	6	9	12	7	12	1	53	263
S01001801	221	159	237	153	43	95	3	911	107	76	120	74	24	46	1	448	114	83	117	79	19	49	2	463	2	13	5	15	7	24	2	68	0	2	2	11	3	11	0	29	2	11	3	4	4	13	2	39	219
S01001802	179	316	209	73	16	26	0	819	87	160	100	34	8	14	0	403	92	156	109	39	8	12	0	416	5	18	14	14	8	14	0	73	0	9	4	8	5	9	0	35	5	9	10	6	3	5	0	38	174
S01001803	196	363	259	107	18	56	4	1003	93	194	136	57	7	29	2	518	103	169	123	50	11	27	2	485	10	17	19	29	7	23	3	108	2	8	9	18	1	12	2	52	8	9	10	11	6	11	1	56	186
S01001804	215	272	282	139	52	108	8	1076	108	138	145	75	24	62	7	559	107	134	137	64	28	46	1	517	3	16	27	33	21	52	6	158	2	7	18	17	10	33	6	93	1	9	9	16	11	19	0	65	212
S01001805	154	146	170	119	45	140	10	784	75	74	88	63	27	77	6	410	79	72	82	56	18	63	4	374	17	13	24	18	12	61	5	150	8	6	14	11	7	32	4	82	9	7	10	7	5	29	1	68	137
S01001806	116	122	144	96	49	112	5	644	60	58	75	46	30	58	5	332	56	64	69	50	19	54	0	312	3	7	17	16	10	45	5	103	3	3	8	9	7	22	5	57	0	4	9	7	3	23	0	46	113
S01001807	133	125	181	101	73	213	18	844	59	56	96	52	41	112	10	426	74	69	85	49	32	101	8	418	3	5	18	12	16	88	16	158	2	1	9	7	7	47	9	82	1	4	9	5	9	41	7	76	130
S01001808	117	128	137	94	40	100	9	625	50	64	75	54	23	55	6	327	67	64	62	40	17	45	3	298	9	11	20	23	11	45	8	127	4	3	13	13	4	22	6	65	5	8	7	10	7	23	2	62	108
S01001809	214	196	151	109	41	82	16	809	115	121	92	51	25	45	15	464	99	75	59	58	16	37	1	345	16	33	56	55	20	46	13	239	8	18	33	22	10	22	12	125	8	15	23	33	10	24	1	114	198
S01001810	184	185	225	184	49	116	4	947	97	84	127	103	24	62	3	500	87	101	98	81	25	54	1	447	8	10	17	20	10	36	1	102	5	6	12	11	5	20	1	60	3	4	5	9	5	16	0	42	176
S01001811	136	100	190	119	52	109	10	716	71	49	98	63	29	59	7	376	65	51	92	56	23	50	3	340	4	1	12	8	6	32	7	70	3	0	5	4	3	13	5	33	1	1	7	4	3	19	2	37	132
S01001812	145	63	136	93	37	80	12	566	66	35	71	49	20	48	5	294	79	28	65	44	17	32	7	272	3	1	5	12	9	20	9	59	1	1	2	8	4	13	4	33	2	0	3	4	5	7	5	26	142
S01001813	145	117	192	124	40	93	4	715	70	55	100	64	22	46	3	360	75	62	92	60	18	47	1	355	3	5	12	20	7	33	3	83	1	2	6	12	5	18	2	46	2	3	6	8	2	15	1	37	142
S01001814	212	212	218	63	15	29	4	753	107	116	108	30	9	17	3	390	105	96	110	33	6	12	1	363	12	13	14	6	2	11	1	59	5	8	7	3	1	6	1	31	7	5	7	3	1	5	0	28	200
S01001815	171	158	207	141	51	143	8	879	77	74	101	69	31	73	7	432	94	84	106	72	20	70	1	447	2	12	18	18	7	61	6	124	2	3	7	8	3	31	6	60	0	9	11	10	4	30	0	64	169
S01001816	248	206	278	142	70	116	16	1076	145	109	143	68	40	61	7	573	103	97	135	74	30	55	9	503	5	7	17	9	10	32	10	90	5	5	8	3	5	17	4	47	0	2	9	6	5	15	6	43	243
S01001817	137	145	118	107	51	128	8	694	64	77	67	55	25	74	5	367	73	68	51	52	26	54	3	327	10	13	25	35	24	82	5	194	2	4	14	22	8	45	2	97	8	9	11	13	16	37	3	97	127
S01001818	122	97	159	128	46	205	10	767	58	56	82	67	29	111	8	411	64	41	77	61	17	94	2	356	2	3	11	18	9	69	8	120	0	1	6	12	5	34	7	65	2	2	5	6	4	35	1	55	120
S01001819	214	129	240	188	77	170	14	1032	97	64	125	102	33	94	13	528	117	65	115	86	44	76	1	504	8	8	14	17	12	66	10	135	2	2	12	8	5	34	9	72	6	6	2	9	7	32	1	63	206
S01001820	170	193	143	83	42	160	9	800	83	106	78	39	24	89	5	424	87	87	65	44	18	71	4	376	10	18	31	26	21	88	6	200	4	11	17	13	10	52	3	110	6	7	14	13	11	36	3	90	160
S01001821	171	227	76	6	8	31	5	524	79	111	35	4	5	19	3	256	92	116	41	2	3	12	2	268	7	21	10	2	1	16	5	62	3	8	2	1	0	12	3	29	4	13	8	1	1	4	2	33	164
S01001822	149	221	252	154	61	153	9	999	63	107	139	87	37	96	8	537	86	114	113	67	24	57	1	462	4	15	21	21	19	55	6	141	2	6	11	12	12	36	6	85	2	9	10	9	7	19	0	56	145
S01001823	208	270	192	102	40	180	11	1003	117	135	92	41	19	107	8	519	91	135	100	61	21	73	3	484	11	45	54	44	23	91	6	274	2	23	21	15	10	51	4	126	9	22	33	29	13	40	2	148	197
S01001824	135	136	174	97	45	171	22	780	72	73	93	52	27	107	15	439	63	63	81	45	18	64	7	341	5	11	31	20	13	77	15	172	3	7	16	10	8	49	11	104	2	4	15	10	5	28	4	68	130
S01001825	179	172	249	123	38	54	0	815	82	87	135	72	15	27	0	418	97	85	114	51	23	27	0	397	2	9	21	20	8	19	0	79	0	4	14	11	3	11	0	43	2	5	7	9	5	8	0	36	177
S01001826	254	263	166	75	39	144	17	958	124	155	93	32	22	92	13	531	130	108	73	43	17	52	4	427	18	42	54	42	23	86	10	275	8	19	29	15	12	55	8	146	10	23	25	27	11	31	2	129	236
S01001827	229	264	229	95	62	126	16	1021	130	151	113	52	34	85	14	579	99	113	116	43	28	41	2	442	12	29	44	28	21	73	13	220	6	19	19	16	12	49	12	133	6	10	25	12	9	24	1	87	217
S01001828	253	145	275	90	12	15	1	791	110	75	141	44	7	9	1	387	143	70	134	46	5	6	0	404	2	4	12	7	0	6	1	32	2	3	8	1	0	4	1	19	0	1	4	6	0	2	0	13	251
S01001829	117	145	161	78	20	151	33	705	61	75	80	41	13	92	24	386	56	70	81	37	7	59	9	319	1	5	16	15	5	71	26	139	1	3	12	10	2	46	19	93	0	2	4	5	3	25	7	46	116
S01001830	229	163	279	123	25	106	11	936	111	73	141	60	12	58	6	461	118	90	138	63	13	48	5	475	5	9	11	11	2	35	10	83	3	5	3	6	2	20	5	44	2	4	8	5	0	15	5	39	224
S01001831	121	134	171	92	42	199	6	765	69	81	90	50	25	121	4	440	52	53	81	42	17	78	2	325	7	9	18	34	14	98	5	185	3	3	9	17	8	52	3	95	4	6	9	17	6	46	2	90	114
S01001832	121	131	150	98	31	141	5	677	69	67	80	51	17	83	3	370	52	64	70	47	14	58	2	307	6	12	35	43	16	93	4	209	2	3	24	27	8	56	3	123	4	9	11	16	8	37	1	86	115
S01001833	208	187	251	157	48	110	8	969	100	80	136	82	27	58	7	490	108	107	115	75	21	52	1	479	4	8	10	19	13	45	3	102	1	5	5	10	9	22	3	55	3	3	5	9	4	23	0	47	204
S01001834	78	141	98	87	46	117	9	576	34	74	49	52	26	69	7	311	44	67	49	35	20	48	2	265	6	9	14	31	29	74	7	170	2	6	7	17	17	49	6	104	4	3	7	14	12	25	1	66	72
S01001835	149	144	183	86	21	53	9	645	73	74	92	42	12	34	8	335	76	70	91	44	9	19	1	310	5	5	8	14	5	23	5	65	2	1	3	5	3	14	5	33	3	4	5	9	2	9	0	32	144
S01001836	137	133	167	138	27	98	16	716	67	57	88	73	13	58	8	364	70	76	79	65	14	40	8	352	2	9	13	19	7	41	14	105	0	4	6	10	3	22	8	53	2	5	7	9	4	19	6	52	135
S01001837	223	141	271	104	48	140	11	938	96	76	142	52	30	81	7	484	127	65	129	52	18	59	4	454	4	5	14	11	9	50	6	99	2	3	7	8	6	34	5	65	2	2	7	3	3	16	1	34	219
S01001838	123	114	130	70	26	116	4	583	60	62	67	35	12	66	3	305	63	52	63	35	14	50	1	278	12	10	17	17	9	65	4	134	4	5	7	5	5	39	3	68	8	5	10	12	4	26	1	66	111
S01001839	192	207	168	99	51	190	14	921	97	109	89	60	21	121	9	506	95	98	79	39	30	69	5	415	19	24	31	29	24	95	12	234	5	12	21	20	10	57	7	132	14	12	10	9	14	38	5	102	173
S01001840	143	113	175	111	57	134	3	736	75	63	88	56	28	70	3	383	68	50	87	55	29	64	0	353	6	4	12	8	5	50	3	88	2	3	4	5	1	26	3	44	4	1	8	3	4	24	0	44	137
S01001841	191	183	185	72	29	59	21	740	102	102	100	38	20	31	17	410	89	81	85	34	9	28	4	330	8	10	13	17	9	22	13	92	4	6	5	13	6	12	13	59	4	4	8	4	3	10	0	33	183
S01001842	188	204	253	70	9	34	0	758	89	111	127	37	6	18	0	388	99	93	126	33	3	16	0	370	0	10	16	6	5	8	0	45	0	5	8	3	2	4	0	22	0	5	8	3	3	4	0	23	188
S01001843	152	213	137	82	40	119	12	755	79	112	78	47	21	73	8	418	73	101	59	35	19	46	4	337	13	23	37	28	21	56	8	186	4	14	20	16	10	28	5	97	9	9	17	12	11	28	3	89	139
S01001844	219	175	264	174	75	178	6	1091	121	80	132	93	34	97	4	561	98	95	132	81	41	81	2	530	13	9	18	24	20	58	6	148	4	5	10	12	9	31	4	75	9	4	8	12	11	27	2	73	206
S01001845	253	148	249	117	23	54	4	848	118	77	132	55	12	28	3	425	135	71	117	62	11	26	1	423	7	5	14	17	7	19	1	70	1	2	7	9	3	11	1	34	6	3	7	8	4	8	0	36	246
S01001846	245	179	255	119	51	92	2	943	125	86	133	63	25	47	0	479	120	93	122	56	26	45	2	464	5	10	13	18	8	27	1	82	5	7	7	9	3	11	0	42	0	3	6	9	5	16	1	40	240
S01001847	134	159	145	106	58	174	23	799	81	82	69	60	30	112	18	452	53	77	76	46	28	62	5	347	8	27	30	32	22	84	19	222	4	15	12	17	9	56	15	128	4	12	18	15	13	28	4	94	126
S01001848	149	153	148	89	64	170	15	788	78	87	74	51	40	103	11	444	71	66	74	38	24	67	4	344	10	14	38	22	29	91	10	214	4	6	20	11	17	51	7	116	6	8	18	11	12	40	3	98	139
S01001849	106	100	125	126	37	103	19	616	54	52	63	63	19	63	11	325	52	48	62	63	18	40	8	291	4	6	9	18	8	28	13	86	1	2	4	9	4	18	9	47	3	4	5	9	4	10	4	39	102
S01001850	177	215	184	73	28	98	9	784	95	111	100	39	18	61	8	432	82	104	84	34	10	37	1	352	5	13	17	7	12	44	6	104	2	8	9	4	6	29	6	64	3	5	8	3	6	15	0	40	172
S01001851	155	225	203	79	23	62	5	752	70	112	98	42	14	34	5	375	85	113	105	37	9	28	0	377	7	7	18	16	7	30	3	88	1	2	13	9	2	14	3	44	6	5	5	7	5	16	0	44	148
S01001852	130	149	205	172	59	84	9	808	61	72	104	91	30	40	5	403	69	77	101	81	29	44	4	405	3	9	7	18	14	34	7	92	1	6	2	8	7	13	4	41	2	3	5	10	7	21	3	51	127
S01001853	127	115	188	123	45	170	8	776	65	55	102	63	30	90	6	411	62	60	86	60	15	80	2	365	0	4	9	15	6	65	6	105	0	2	7	7	3	34	4	57	0	2	2	8	3	31	2	48	127
S01001854	222	214	153	82	34	189	67	961	123	115	73	47	21	126	47	552	99	99	80	35	13	63	20	409	10	9	12	13	14	105	46	209	5	6	6	7	6	70	31	131	5	3	6	6	8	35	15	78	212
S01001855	205	168	208	86	22	65	2	756	96	87	110	37	13	39	2	384	109	81	98	49	9	26	0	372	8	7	9	10	6	24	2	66	4	3	5	4	4	14	2	36	4	4	4	6	2	10	0	30	197
S01001856	105	135	122	53	30	174	23	642	48	70	63	27	18	119	16	361	57	65	59	26	12	55	7	281	7	9	26	15	18	105	19	199	4	5	13	9	9	76	12	128	3	4	13	6	9	29	7	71	98
S01001857	147	170	166	114	50	143	12	802	71	82	81	62	24	86	11	417	76	88	85	52	26	57	1	385	10	17	17	33	19	81	9	186	4	11	6	17	10	54	8	110	6	6	11	16	9	27	1	76	137
S01001858	157	101	221	106	39	145	22	791	77	51	120	59	19	84	15	425	80	50	101	47	20	61	7	366	8	5	14	14	8	58	16	123	0	3	6	9	5	33	12	68	8	2	8	5	3	25	4	55	149
S01001859	204	221	177	174	63	119	8	966	95	123	106	94	32	70	6	526	109	98	71	80	31	49	2	440	16	28	38	51	30	79	6	248	6	20	25	31	14	46	5	147	10	8	13	20	16	33	1	101	188
S01001860	169	118	208	104	51	140	16	806	93	62	112	46	28	77	12	430	76	56	96	58	23	63	4	376	6	4	13	13	10	39	11	96	1	1	9	5	7	20	8	51	5	3	4	8	3	19	3	45	163
S01001861	192	268	222	96	30	177	14	999	92	142	112	42	16	107	11	522	100	126	110	54	14	70	3	477	15	44	48	32	17	86	11	253	2	21	24	11	11	48	9	126	13	23	24	21	6	38	2	127	177
S01001862	175	194	242	187	43	65	3	909	84	96	125	95	21	34	2	457	91	98	117	92	22	31	1	452	4	7	18	26	8	20	3	86	2	4	8	15	2	9	2	42	2	3	10	11	6	11	1	44	171
S01001863	163	229	210	199	45	69	1	916	90	118	109	100	20	36	1	474	73	111	101	99	25	33	0	442	5	13	17	34	12	28	0	109	3	9	9	13	4	17	0	55	2	4	8	21	8	11	0	54	158
S01001864	217	281	191	94	21	53	5	862	109	159	104	51	10	30	1	464	108	122	87	43	11	23	4	398	16	29	46	30	9	22	2	154	8	17	25	16	4	16	1	87	8	12	21	14	5	6	1	67	201
S01001865	256	213	138	54	12	31	3	707	132	120	79	26	5	15	3	380	124	93	59	28	7	16	0	327	18	39	41	31	7	15	3	154	7	21	18	15	3	8	3	75	11	18	23	16	4	7	0	79	238
S01001866	128	113	170	128	44	106	15	704	60	50	85	63	24	59	9	350	68	63	85	65	20	47	6	354	2	4	5	14	8	37	9	79	2	1	2	4	5	25	6	45	0	3	3	10	3	12	3	34	126
S01001867	139	106	122	72	35	67	7	548	74	58	62	40	19	38	4	295	65	48	60	32	16	29	3	253	13	10	28	21	20	39	6	137	5	7	17	12	11	24	3	79	8	3	11	9	9	15	3	58	126
S01001868	96	95	166	125	41	136	14	673	47	48	85	61	21	77	8	347	49	47	81	64	20	59	6	326	1	1	9	16	5	43	7	82	0	0	2	6	1	26	4	39	1	1	7	10	4	17	3	43	95
S01001869	132	191	201	132	41	132	16	845	71	94	107	67	25	77	8	449	61	97	94	65	16	55	8	396	8	2	12	16	12	59	12	121	3	1	8	8	8	39	5	72	5	1	4	8	4	20	7	49	124
S01001870	173	181	148	87	28	110	6	733	84	103	77	42	18	61	4	389	89	78	71	45	10	49	2	344	10	28	37	31	15	59	4	184	2	15	19	13	11	34	3	97	8	13	18	18	4	25	1	87	163
S01001871	176	186	189	82	31	179	17	860	81	96	96	41	16	119	7	456	95	90	93	41	15	60	10	404	16	19	23	17	10	104	15	204	6	11	12	11	2	66	7	115	10	8	11	6	8	38	8	89	160
S01001872	126	189	146	113	47	113	3	737	65	91	78	53	28	57	1	373	61	98	68	60	19	56	2	364	13	15	18	28	18	47	2	141	3	6	12	14	12	26	1	74	10	9	6	14	6	21	1	67	113
S01001873	155	105	190	107	53	114	21	745	78	53	100	47	26	64	16	384	77	52	90	60	27	50	5	361	2	6	8	7	8	47	13	91	1	2	3	5	3	21	10	45	1	4	5	2	5	26	3	46	153
S01001874	262	224	130	61	17	25	1	720	126	116	74	30	10	8	1	365	136	108	56	31	7	17	0	355	15	37	39	16	9	13	1	130	5	16	21	7	5	5	1	60	10	21	18	9	4	8	0	70	247
S01001875	170	110	221	168	51	134	26	880	77	54	117	89	26	72	18	453	93	56	104	79	25	62	8	427	4	8	12	17	8	37	17	103	3	3	5	12	4	22	14	63	1	5	7	5	4	15	3	40	166
S01001876	197	207	213	149	58	215	16	1055	101	114	110	76	26	128	15	570	96	93	103	73	32	87	1	485	14	27	33	50	21	125	14	284	4	13	14	22	8	70	14	145	10	14	19	28	13	55	0	139	183
S01001877	339	299	203	76	26	40	3	986	170	177	114	37	16	24	3	541	169	122	89	39	10	16	0	445	28	38	44	32	12	24	2	180	13	22	26	16	7	14	2	100	15	16	18	16	5	10	0	80	311
S01001878	176	151	232	205	69	223	9	1065	75	85	118	108	40	116	4	546	101	66	114	97	29	107	5	519	3	10	9	14	14	69	7	126	2	7	5	5	5	37	3	64	1	3	4	9	9	32	4	62	173
S01001879	179	229	128	58	20	57	5	676	76	139	54	25	3	35	3	335	103	90	74	33	17	22	2	341	10	64	42	28	12	35	5	196	4	29	17	14	1	21	3	89	6	35	25	14	11	14	2	107	169
S01001880	185	227	166	83	32	45	7	745	102	123	90	47	18	20	7	407	83	104	76	36	14	25	0	338	10	36	39	25	11	31	5	157	5	21	23	15	4	13	5	86	5	15	16	10	7	18	0	71	175
S01001881	121	103	173	108	54	108	7	674	46	50	84	57	29	60	6	332	75	53	89	51	25	48	1	342	4	4	14	17	8	39	6	92	2	2	7	8	4	21	5	49	2	2	7	9	4	18	1	43	117
S01001882	194	192	194	100	30	60	1	771	110	104	97	55	18	29	1	414	84	88	97	45	12	31	0	357	10	11	23	28	10	23	0	105	2	7	13	15	5	7	0	49	8	4	10	13	5	16	0	56	184
S01001883	121	115	156	96	28	48	5	569	54	61	80	51	16	24	4	290	67	54	76	45	12	24	1	279	2	3	6	12	7	15	1	46	2	1	3	8	3	9	1	27	0	2	3	4	4	6	0	19	119
S01001884	170	202	184	118	59	240	25	998	68	108	99	69	33	157	17	551	102	94	85	49	26	83	8	447	15	20	38	39	36	145	21	314	3	11	24	22	21	97	15	193	12	9	14	17	15	48	6	121	155
S01001885	207	132	253	151	65	225	25	1058	112	65	132	76	36	118	20	559	95	67	121	75	29	107	5	499	5	5	14	23	8	75	19	149	2	1	11	11	3	43	16	87	3	4	3	12	5	32	3	62	202
S01001886	109	97	138	121	46	80	10	601	65	47	57	51	27	43	8	298	44	50	81	70	19	37	2	303	6	22	51	61	20	36	9	205	2	10	21	28	12	16	7	96	4	12	30	33	8	20	2	109	103
S01001887	186	205	203	126	59	102	6	887	99	114	106	64	32	60	5	480	87	91	97	62	27	42	1	407	8	7	24	22	16	49	5	131	3	3	15	11	10	29	4	75	5	4	9	11	6	20	1	56	178
S01001888	193	148	225	131	54	139	17	907	90	72	108	73	22	81	13	459	103	76	117	58	32	58	4	448	5	6	20	14	10	40	11	106	1	2	7	9	2	26	8	55	4	4	13	5	8	14	3	51	188
S01001889	111	142	140	75	21	79	9	577	56	64	75	39	11	52	9	306	55	78	65	36	10	27	0	271	6	5	14	17	8	48	9	107	2	3	6	10	6	33	9	69	4	2	8	7	2	15	0	38	105
S01001890	190	266	205	134	37	83	12	927	81	134	108	65	18	49	8	463	109	132	97	69	19	34	4	464	5	22	32	30	16	45	10	160	2	9	25	16	6	26	7	91	3	13	7	14	10	19	3	69	185
S01001891	143	113	119	65	33	177	15	665	74	59	66	32	16	109	12	368	69	54	53	33	17	68	3	297	7	15	20	28	16	111	13	210	5	5	12	13	7	67	11	120	2	10	8	15	9	44	2	90	136
S01001892	141	284	139	112	22	67	4	769	62	157	60	52	9	39	3	382	79	127	79	60	13	28	1	387	9	60	31	41	10	34	3	188	0	33	14	19	4	19	2	91	9	27	17	22	6	15	1	97	132
S01001893	186	266	174	134	55	108	16	939	91	138	92	64	32	56	12	485	95	128	82	70	23	52	4	454	6	31	40	44	23	58	13	215	4	14	18	20	12	34	11	113	2	17	22	24	11	24	2	102	180
S01001894	228	209	165	67	31	38	1	739	118	113	96	37	16	23	1	404	110	96	69	30	15	15	0	335	24	45	48	30	15	18	0	180	7	22	23	14	8	12	0	86	17	23	25	16	7	6	0	94	204
S01001895	154	184	122	95	40	150	11	756	77	103	68	48	21	86	6	409	77	81	54	47	19	64	5	347	13	14	25	22	18	82	8	182	6	6	15	10	8	47	4	96	7	8	10	12	10	35	4	86	141
S01001896	215	127	227	118	35	105	17	844	101	62	118	65	16	67	12	441	114	65	109	53	19	38	5	403	5	7	13	11	6	40	12	94	3	4	7	5	2	24	10	55	2	3	6	6	4	16	2	39	210
S01001897	231	307	164	91	32	54	5	884	105	187	93	49	19	29	2	484	126	120	71	42	13	25	3	400	14	50	41	24	21	33	5	188	8	27	24	17	10	17	2	105	6	23	17	7	11	16	3	83	217
S01001898	88	133	113	115	46	125	29	649	37	70	53	66	31	83	26	366	51	63	60	49	15	42	3	283	5	15	28	38	26	83	26	221	2	7	10	22	18	59	23	141	3	8	18	16	8	24	3	80	83
S01001899	145	200	196	122	60	61	12	796	88	97	100	65	35	35	8	428	57	103	96	57	25	26	4	368	2	8	28	27	23	29	9	126	0	1	12	11	13	16	6	59	2	7	16	16	10	13	3	67	143
S01001900	147	174	187	116	34	164	11	833	68	91	85	62	15	101	9	431	79	83	102	54	19	63	2	402	11	17	21	29	12	82	7	179	3	8	10	18	7	52	6	104	8	9	11	11	5	30	1	75	136
S01001901	211	143	247	104	37	155	27	924	125	69	118	57	19	109	17	514	86	74	129	47	18	46	10	410	2	9	14	16	11	66	16	134	2	2	6	10	5	48	12	85	0	7	8	6	6	18	4	49	209
S01001902	177	238	218	105	39	112	13	902	80	111	106	52	21	66	9	445	97	127	112	53	18	46	4	457	3	8	10	8	5	36	8	78	1	4	6	1	2	22	6	42	2	4	4	7	3	14	2	36	174
S01001903	116	175	116	78	27	71	5	588	50	85	65	41	16	47	4	308	66	90	51	37	11	24	1	280	11	15	28	29	15	41	3	142	2	10	13	14	9	26	3	77	9	5	15	15	6	15	0	65	105
S01001904	101	149	111	79	29	151	17	637	44	82	54	48	16	82	12	338	57	67	57	31	13	69	5	299	12	19	15	24	15	78	14	177	4	11	10	15	9	40	10	99	8	8	5	9	6	38	4	78	89
S01001905	203	221	241	117	29	93	16	920	105	109	122	63	17	56	9	481	98	112	119	54	12	37	7	439	8	11	16	14	4	29	11	93	5	4	10	9	3	16	7	54	3	7	6	5	1	13	4	39	195
S01001906	149	200	165	153	60	146	15	888	76	114	87	79	29	81	13	479	73	86	78	74	31	65	2	409	8	40	70	89	31	102	11	351	2	23	35	44	12	54	9	179	6	17	35	45	19	48	2	172	141
S01001907	142	142	146	112	40	191	21	794	67	63	74	59	19	117	16	415	75	79	72	53	21	74	5	379	7	14	36	34	19	118	17	245	2	8	19	19	8	67	14	137	5	6	17	15	11	51	3	108	135
S01001908	140	232	168	130	43	104	13	830	73	93	83	68	19	54	8	398	67	139	85	62	24	50	5	432	7	10	8	11	12	27	9	84	1	4	7	7	6	13	5	43	6	6	1	4	6	14	4	41	133
S01001909	147	202	129	77	38	67	9	669	75	110	70	45	22	36	7	365	72	92	59	32	16	31	2	304	5	29	44	27	19	37	9	170	2	10	17	13	9	21	7	79	3	19	27	14	10	16	2	91	142
S01001910	168	213	168	106	33	58	20	766	87	112	84	50	19	35	13	400	81	101	84	56	14	23	7	366	9	13	10	11	6	26	13	88	4	8	4	7	2	17	9	51	5	5	6	4	4	9	4	37	159
S01001911	183	170	213	80	27	75	12	760	80	87	117	41	18	44	8	395	103	83	96	39	9	31	4	365	1	6	8	6	7	29	5	62	1	1	5	3	4	20	3	37	0	5	3	3	3	9	2	25	182
S01001912	161	225	156	107	26	104	14	793	74	116	91	61	13	61	10	426	87	109	65	46	13	43	4	367	6	18	13	28	12	50	10	137	1	12	11	16	6	28	8	82	5	6	2	12	6	22	2	55	155
S01001913	236	265	217	123	64	76	2	983	107	122	113	66	29	40	1	478	129	143	104	57	35	36	1	505	9	14	22	28	21	29	0	123	3	6	13	15	10	15	0	62	6	8	9	13	11	14	0	61	227
S01001914	120	69	138	125	27	89	16	584	63	34	72	70	15	54	11	319	57	35	66	55	12	35	5	265	5	6	5	16	4	32	12	80	2	3	4	12	3	18	8	50	3	3	1	4	1	14	4	30	115
S01001915	157	130	211	114	62	155	16	845	69	65	104	65	37	88	12	440	88	65	107	49	25	67	4	405	5	7	13	16	3	58	11	113	1	4	5	7	2	35	8	62	4	3	8	9	1	23	3	51	152
S01001916	83	368	151	48	25	115	25	815	49	196	68	27	17	79	18	454	34	172	83	21	8	36	7	361	4	18	15	6	8	56	17	124	2	7	5	3	6	35	15	73	2	11	10	3	2	21	2	51	79
S01001917	167	96	161	111	26	80	9	650	83	41	83	62	10	49	5	333	84	55	78	49	16	31	4	317	2	3	9	13	1	20	7	55	1	0	2	9	0	13	5	30	1	3	7	4	1	7	2	25	165
S01001918	54	462	143	63	20	107	17	866	32	218	72	37	9	68	15	451	22	244	71	26	11	39	2	415	5	18	25	23	7	40	12	130	3	5	12	17	3	23	11	74	2	13	13	6	4	17	1	56	49
S01001919	159	235	207	114	52	121	20	908	73	122	107	60	28	67	13	470	86	113	100	54	24	54	7	438	7	9	21	25	14	61	11	148	3	5	12	13	8	33	6	80	4	4	9	12	6	28	5	68	152
S01001920	114	153	126	64	28	222	13	720	56	89	62	36	17	133	8	401	58	64	64	28	11	89	5	319	2	10	15	13	7	139	8	194	1	5	8	8	2	76	3	103	1	5	7	5	5	63	5	91	112
S01001921	76	120	104	76	44	152	30	602	33	64	56	36	26	93	22	330	43	56	48	40	18	59	8	272	7	11	18	19	20	82	23	180	3	5	12	11	12	44	17	104	4	6	6	8	8	38	6	76	69
S01001922	173	145	245	130	29	54	6	782	74	76	123	67	10	34	4	388	99	69	122	63	19	20	2	394	8	5	8	19	8	22	6	76	3	4	8	14	4	16	4	53	5	1	0	5	4	6	2	23	165
S01001923	158	267	159	85	36	62	7	774	66	122	79	47	20	33	4	371	92	145	80	38	16	29	3	403	7	39	31	32	22	28	5	164	3	19	16	22	11	13	3	87	4	20	15	10	11	15	2	77	151
S01001924	127	188	150	83	38	113	30	729	63	80	85	41	22	71	22	384	64	108	65	42	16	42	8	345	6	4	10	15	11	48	21	115	5	1	5	9	6	29	16	71	1	3	5	6	5	19	5	44	121
S01001925	163	133	197	118	49	119	15	794	77	65	109	64	25	66	10	416	86	68	88	54	24	53	5	378	2	6	12	14	12	43	10	99	0	5	10	10	7	25	8	65	2	1	2	4	5	18	2	34	161
S01001926	159	221	175	99	36	88	9	787	72	105	89	46	20	47	8	387	87	116	86	53	16	41	1	400	13	32	28	27	21	50	8	179	3	10	18	10	11	28	7	87	10	22	10	17	10	22	1	92	146
S01001927	124	149	176	128	57	196	30	860	63	80	86	71	31	126	17	474	61	69	90	57	26	70	13	386	4	10	7	12	7	79	21	140	2	5	4	8	4	55	12	90	2	5	3	4	3	24	9	50	120
S01001928	63	365	136	73	31	101	11	780	29	194	64	42	23	66	8	426	34	171	72	31	8	35	3	354	1	13	15	18	4	28	7	86	1	5	7	11	3	22	5	54	0	8	8	7	1	6	2	32	62
S01001929	120	143	162	107	46	154	22	754	57	57	87	58	24	97	18	398	63	86	75	49	22	57	4	356	4	4	4	9	7	64	14	106	3	1	2	7	1	45	11	70	1	3	2	2	6	19	3	36	116
S01001930	70	399	134	68	23	65	13	772	31	215	62	35	15	43	10	411	39	184	72	33	8	22	3	361	3	14	11	16	5	24	12	85	2	7	7	7	4	19	9	55	1	7	4	9	1	5	3	30	67
S01001931	208	166	152	98	33	91	6	754	90	83	85	59	17	57	5	396	118	83	67	39	16	34	1	358	18	25	48	41	20	58	6	216	7	9	25	24	12	35	5	117	11	16	23	17	8	23	1	99	190
S01001932	215	215	230	142	71	103	7	983	101	101	126	77	38	56	5	504	114	114	104	65	33	47	2	479	17	28	40	30	29	55	6	205	5	16	24	15	13	33	4	110	12	12	16	15	16	22	2	95	198
S01001933	173	171	231	133	45	142	23	918	100	81	118	70	29	91	17	506	73	90	113	63	16	51	6	412	5	8	14	16	12	53	16	124	3	4	8	8	8	32	12	75	2	4	6	8	4	21	4	49	168
S01001934	106	180	157	86	53	191	20	793	55	93	86	41	34	124	15	448	51	87	71	45	19	67	5	345	6	12	28	21	27	113	16	223	6	9	13	10	20	72	13	143	0	3	15	11	7	41	3	80	100
S01001935	205	173	191	78	29	43	1	720	111	89	79	35	12	18	0	344	94	84	112	43	17	25	1	376	19	38	63	34	15	28	0	197	6	14	21	15	5	9	0	70	13	24	42	19	10	19	0	127	186
S01001936	145	209	194	103	42	268	38	999	74	105	101	52	21	181	30	564	71	104	93	51	21	87	8	435	1	6	9	11	11	120	32	190	0	3	6	10	6	82	24	131	1	3	3	1	5	38	8	59	144
S01001937	138	194	196	126	55	170	21	900	63	93	108	61	32	92	16	465	75	101	88	65	23	78	5	435	3	7	21	24	25	101	18	199	0	2	9	13	12	54	14	104	3	5	12	11	13	47	4	95	135
S01001938	63	251	108	46	19	61	9	557	27	116	49	23	8	42	7	272	36	135	59	23	11	19	2	285	2	6	7	11	4	24	7	61	2	3	2	5	2	19	5	38	0	3	5	6	2	5	2	23	61
S01001939	48	327	83	25	14	75	14	586	25	168	39	15	8	53	13	321	23	159	44	10	6	22	1	265	0	12	10	7	5	39	9	82	0	4	4	5	3	28	8	52	0	8	6	2	2	11	1	30	48
S01001940	122	239	174	75	35	87	8	740	71	104	92	44	21	55	6	393	51	135	82	31	14	32	2	347	5	7	13	9	8	38	5	85	1	3	9	5	6	24	3	51	4	4	4	4	2	14	2	34	117
S01001941	122	214	194	133	44	96	13	816	68	98	102	69	26	50	5	418	54	116	92	64	18	46	8	398	3	7	6	12	9	34	8	79	2	2	4	5	4	14	4	35	1	5	2	7	5	20	4	44	119
S01001942	59	209	92	56	22	100	24	562	32	107	49	29	12	76	20	325	27	102	43	27	10	24	4	237	1	8	13	9	9	52	18	110	0	4	8	6	6	37	14	75	1	4	5	3	3	15	4	35	58
S01001943	136	154	127	79	32	89	4	621	65	77	59	46	16	55	4	322	71	77	68	33	16	34	0	299	12	12	22	21	19	40	3	129	5	6	12	14	7	21	3	68	7	6	10	7	12	19	0	61	124
S01001944	82	78	115	95	48	166	23	607	31	42	65	46	25	89	15	313	51	36	50	49	23	77	8	294	4	4	3	7	6	69	11	104	2	2	3	3	2	39	9	60	2	2	0	4	4	30	2	44	78
S01001945	120	103	168	109	35	125	22	682	57	51	90	58	18	75	19	368	63	52	78	51	17	50	3	314	1	9	12	12	7	43	19	103	0	4	7	6	2	27	16	62	1	5	5	6	5	16	3	41	119
S01001946	261	237	181	79	25	49	6	838	127	138	99	44	12	26	4	450	134	99	82	35	13	23	2	388	19	32	51	33	16	36	5	192	4	17	30	17	8	18	4	98	15	15	21	16	8	18	1	94	242
S01001947	110	146	165	112	45	165	27	770	51	72	83	59	26	108	12	411	59	74	82	53	19	57	15	359	3	6	14	11	9	67	22	132	1	3	8	6	5	45	10	78	2	3	6	5	4	22	12	54	107
S01001948	249	233	159	52	15	50	8	766	122	127	89	25	6	26	4	399	127	106	70	27	9	24	4	367	21	33	43	23	8	34	6	168	9	16	26	11	3	18	3	86	12	17	17	12	5	16	3	82	228
S01001949	178	205	142	65	36	83	15	724	81	113	73	35	23	48	12	385	97	92	69	30	13	35	3	339	19	12	32	27	16	37	9	152	11	6	22	14	10	20	8	91	8	6	10	13	6	17	1	61	159
S01001950	94	302	181	106	57	149	18	907	44	144	83	53	30	94	13	461	50	158	98	53	27	55	5	446	4	14	22	24	19	80	10	173	1	7	10	12	11	45	7	93	3	7	12	12	8	35	3	80	90
S01001951	89	150	158	115	39	195	30	776	45	80	80	62	24	126	27	444	44	70	78	53	15	69	3	332	3	17	29	41	14	123	23	250	1	7	17	22	4	80	20	151	2	10	12	19	10	43	3	99	86
S01001952	140	226	175	102	30	74	17	764	69	94	90	57	12	43	15	380	71	132	85	45	18	31	2	384	4	22	5	20	5	25	12	93	2	6	2	11	3	14	10	48	2	16	3	9	2	11	2	45	136
S01001953	112	273	167	72	32	102	31	789	56	129	80	36	18	68	27	414	56	144	87	36	14	34	4	375	4	12	13	10	5	36	22	102	2	5	4	5	3	25	19	63	2	7	9	5	2	11	3	39	108
S01001954	62	114	133	71	29	87	3	499	25	51	64	37	21	53	3	254	37	63	69	34	8	34	0	245	5	11	17	18	10	30	3	94	2	0	9	10	8	18	3	50	3	11	8	8	2	12	0	44	57
S01001955	157	164	154	88	41	181	15	800	80	85	93	44	25	103	10	440	77	79	61	44	16	78	5	360	10	14	34	28	21	85	10	202	4	5	24	17	11	46	7	114	6	9	10	11	10	39	3	88	147
S01001956	223	190	191	83	31	68	3	789	111	105	103	44	16	37	2	418	112	85	88	39	15	31	1	371	18	25	48	31	17	43	2	184	9	10	25	18	7	24	1	94	9	15	23	13	10	19	1	90	205
S01001957	162	227	175	87	36	95	9	791	89	128	97	38	18	51	9	430	73	99	78	49	18	44	0	361	10	33	52	52	26	62	7	242	5	14	26	21	12	34	7	119	5	19	26	31	14	28	0	123	152
S01001958	109	244	121	120	49	207	26	876	46	138	63	59	27	123	21	477	63	106	58	61	22	84	5	399	4	30	27	47	27	108	24	267	2	17	9	23	12	61	19	143	2	13	18	24	15	47	5	124	105
S01001959	109	115	142	91	39	118	10	624	52	56	77	52	22	65	6	330	57	59	65	39	17	53	4	294	3	9	18	22	11	43	9	115	0	4	9	14	4	22	6	59	3	5	9	8	7	21	3	56	106
S01001960	160	295	194	108	32	80	10	879	73	137	100	49	17	53	7	436	87	158	94	59	15	27	3	443	4	10	16	13	6	29	6	84	3	3	7	7	4	17	5	46	1	7	9	6	2	12	1	38	156
S01001961	131	345	262	101	20	68	22	949	62	173	139	53	12	38	14	491	69	172	123	48	8	30	8	458	9	16	20	14	5	28	15	107	2	9	14	8	2	19	11	65	7	7	6	6	3	9	4	42	122
S01001962	156	207	218	98	51	90	13	833	69	103	109	57	25	47	10	420	87	104	109	41	26	43	3	413	5	19	25	24	22	48	9	152	4	6	15	11	8	27	8	79	1	13	10	13	14	21	1	73	151
S01001963	97	293	130	70	39	123	14	766	54	137	53	43	26	73	10	396	43	156	77	27	13	50	4	370	10	15	17	14	14	72	10	152	5	3	4	11	11	40	7	81	5	12	13	3	3	32	3	71	87
S01001964	143	298	211	64	20	40	2	778	68	151	108	34	13	20	2	396	75	147	103	30	7	20	0	382	2	13	18	6	7	20	1	67	2	4	10	2	4	11	1	34	0	9	8	4	3	9	0	33	141
S01001965	122	179	118	104	51	234	14	822	64	95	65	54	34	145	10	467	58	84	53	50	17	89	4	355	5	18	32	30	27	127	8	247	3	11	17	15	16	75	6	143	2	7	15	15	11	52	2	104	117
S01001966	190	214	171	77	26	80	9	767	82	121	94	36	8	44	4	389	108	93	77	41	18	36	5	378	16	28	51	46	13	50	6	210	7	13	24	23	3	25	3	98	9	15	27	23	10	25	3	112	174
S01001967	144	281	175	52	10	13	0	675	74	151	88	23	3	8	0	347	70	130	87	29	7	5	0	328	12	14	22	13	5	6	0	72	6	7	11	3	1	4	0	32	6	7	11	10	4	2	0	40	132
S01001968	72	229	144	86	44	159	37	771	37	111	81	41	27	105	28	430	35	118	63	45	17	54	9	341	2	7	9	4	8	66	23	119	1	3	6	2	5	44	18	79	1	4	3	2	3	22	5	40	70
S01001969	92	156	143	99	37	109	12	648	46	86	78	52	18	69	7	356	46	70	65	47	19	40	5	292	5	18	29	18	14	40	11	135	1	7	16	9	6	27	7	73	4	11	13	9	8	13	4	62	87
S01001970	86	70	106	113	42	137	19	573	37	36	56	60	20	76	16	301	49	34	50	53	22	61	3	272	3	2	6	10	8	63	14	106	2	1	5	4	4	33	11	60	1	1	1	6	4	30	3	46	83
S01001971	115	164	143	64	67	199	22	774	66	86	61	35	43	123	20	434	49	78	82	29	24	76	2	340	8	9	30	29	30	105	17	228	4	4	11	17	16	66	15	133	4	5	19	12	14	39	2	95	107
S01001972	151	258	218	59	17	52	10	765	83	127	119	30	11	33	8	411	68	131	99	29	6	19	2	354	2	11	14	12	2	19	6	66	2	5	10	5	1	14	4	41	0	6	4	7	1	5	2	25	149
S01001973	144	206	159	78	31	77	9	704	73	105	82	39	14	47	5	365	71	101	77	39	17	30	4	339	5	12	12	5	12	24	3	73	1	5	6	2	2	15	2	33	4	7	6	3	10	9	1	40	139
S01001974	104	333	177	62	24	59	9	768	49	183	94	30	11	38	7	412	55	150	83	32	13	21	2	356	1	12	11	6	5	27	8	70	0	6	6	1	2	19	6	40	1	6	5	5	3	8	2	30	103
S01001975	110	250	129	95	39	156	66	845	48	117	61	50	20	106	56	458	62	133	68	45	19	50	10	387	4	7	5	11	7	73	50	157	2	2	4	5	5	49	43	110	2	5	1	6	2	24	7	47	106
S01001976	78	328	128	73	31	100	15	753	34	167	58	41	17	58	11	386	44	161	70	32	14	42	4	367	5	13	13	14	18	49	12	124	2	9	9	8	9	29	8	74	3	4	4	6	9	20	4	50	73
S01001977	100	156	139	72	42	208	31	748	45	72	68	45	20	134	26	410	55	84	71	27	22	74	5	338	4	24	21	15	18	109	28	219	2	12	11	10	6	70	24	135	2	12	10	5	12	39	4	84	96
S01001978	194	200	147	68	40	123	9	781	100	116	88	35	19	63	6	427	94	84	59	33	21	60	3	354	14	23	29	29	30	85	6	216	8	16	18	18	12	47	4	123	6	7	11	11	18	38	2	93	180
S01001979	76	259	118	63	19	83	15	633	40	136	65	30	8	48	13	340	36	123	53	33	11	35	2	293	2	8	5	7	2	24	10	58	0	4	5	5	0	13	9	36	2	4	0	2	2	11	1	22	74
S01001980	77	349	137	51	16	48	7	685	37	169	63	24	9	30	7	339	40	180	74	27	7	18	0	346	6	16	10	10	2	21	5	70	1	6	4	4	1	14	5	35	5	10	6	6	1	7	0	35	71
S01001981	78	353	130	111	37	79	12	800	35	180	57	59	16	45	11	403	43	173	73	52	21	34	1	397	6	11	4	14	12	38	8	93	1	1	2	7	5	24	7	47	5	10	2	7	7	14	1	46	72
S01001982	104	146	118	67	23	63	8	529	38	74	61	30	11	31	6	251	66	72	57	37	12	32	2	278	9	27	39	38	11	32	7	163	5	15	22	19	3	16	5	85	4	12	17	19	8	16	2	78	95
S01001983	100	350	165	58	11	54	5	743	52	175	80	27	5	33	4	376	48	175	85	31	6	21	1	367	2	16	9	3	1	27	4	62	0	7	1	1	0	14	4	27	2	9	8	2	1	13	0	35	98
S01001984	102	254	104	22	20	19	3	524	48	134	52	8	12	8	2	264	54	120	52	14	8	11	1	260	7	31	20	9	11	10	3	91	1	17	12	3	5	4	2	44	6	14	8	6	6	6	1	47	95
S01001985	174	203	163	82	28	97	30	777	84	118	89	47	12	58	21	429	90	85	74	35	16	39	9	348	6	10	15	9	7	51	23	121	1	7	7	6	2	36	17	76	5	3	8	3	5	15	6	45	168
S01001986	22	457	94	23	3	18	5	622	6	216	42	8	2	9	5	288	16	241	52	15	1	9	0	334	0	10	5	2	0	8	3	28	0	3	3	0	0	3	3	12	0	7	2	2	0	5	0	16	22
S01001987	58	558	86	56	14	45	8	825	27	287	45	27	6	34	4	430	31	271	41	29	8	11	4	395	0	16	6	8	1	15	5	51	0	8	2	3	0	11	3	27	0	8	4	5	1	4	2	24	58
S01001988	152	212	187	96	32	98	17	794	83	107	105	47	17	61	15	435	69	105	82	49	15	37	2	359	13	17	15	19	9	40	14	127	1	8	11	8	4	25	13	70	12	9	4	11	5	15	1	57	139
S01001989	132	152	200	129	59	197	10	879	52	85	99	67	28	120	9	460	80	67	101	62	31	77	1	419	4	6	17	23	17	88	7	162	2	2	6	14	6	58	7	95	2	4	11	9	11	30	0	67	128
S01001990	88	547	151	86	24	79	14	989	40	278	78	41	15	45	11	508	48	269	73	45	9	34	3	481	2	14	7	14	3	25	13	78	1	6	3	5	1	16	10	42	1	8	4	9	2	9	3	36	86
S01001991	198	236	195	72	24	55	12	792	97	118	101	36	12	34	7	405	101	118	94	36	12	21	5	387	9	10	10	13	11	25	9	87	2	8	6	6	7	18	5	52	7	2	4	7	4	7	4	35	189
S01001992	164	253	187	93	38	78	19	832	75	110	99	48	21	38	9	400	89	143	88	45	17	40	10	432	7	9	12	11	10	28	12	89	1	2	4	7	6	14	6	40	6	7	8	4	4	14	6	49	157
S01001993	145	250	174	81	31	69	6	756	73	126	89	37	17	41	2	385	72	124	85	44	14	28	4	371	3	8	5	8	4	32	4	64	1	4	4	3	1	23	1	37	2	4	1	5	3	9	3	27	142
S01001994	93	413	211	59	13	48	8	845	43	247	103	28	7	34	5	467	50	166	108	31	6	14	3	378	1	13	17	15	4	12	4	66	1	6	9	5	2	8	3	34	0	7	8	10	2	4	1	32	92
S01001995	150	244	195	51	12	33	2	687	82	132	100	25	7	18	2	366	68	112	95	26	5	15	0	321	6	9	16	11	2	17	1	62	3	3	8	6	1	10	1	32	3	6	8	5	1	7	0	30	144
S01001996	60	623	138	39	13	52	5	930	36	346	73	18	9	30	4	516	24	277	65	21	4	22	1	414	5	19	23	6	4	22	3	82	1	9	20	5	3	11	2	51	4	10	3	1	1	11	1	31	55
S01001997	86	240	147	74	36	149	12	744	42	121	82	39	21	87	9	401	44	119	65	35	15	62	3	343	2	8	16	13	10	90	10	149	0	6	10	7	4	50	9	86	2	2	6	6	6	40	1	63	84
S01001998	185	209	202	46	16	49	9	716	91	121	103	22	7	26	7	377	94	88	99	24	9	23	2	339	5	16	19	13	5	21	8	87	1	6	10	6	4	16	6	49	4	10	9	7	1	5	2	38	180
S01001999	45	551	84	26	12	24	6	748	22	306	49	10	6	17	4	414	23	245	35	16	6	7	2	334	0	20	5	1	4	12	5	47	0	13	3	0	1	7	3	27	0	7	2	1	3	5	2	20	45
[truncated: 4,506 more rows]
[truncated: 125 more columns]
