# Supplementary material for: Small-area deprivation measure datasets for Scotland, 2001 and 2011
Source: Data Brief. 2016 Apr 30;7:1682–6. doi: 10.1016/j.dib.2016.04.060 (PMC5063812; doi:10.1016/j.dib.2016.04.060)
Supplement: Supplementary file 1 — Supplementary material [file mmc1.zip › Supplement/Table_2_deprivation_measure_data_2011_dz.csv]

datazone	all.hh_all_0_4	all.hh_all_5_9	all.hh_all_10_14	all.hh_all_15_19	all.hh_all_20_24	all.hh_all_25_29	all.hh_all_30_34	all.hh_all_35_39	all.hh_all_40_44	all.hh_all_45_49	all.hh_all_50_54	all.hh_all_55_59	all.hh_all_60_64	all.hh_all_65_69	all.hh_all_70_74	all.hh_all_75	all.hh_all_T	all.hh_F_0_4	all.hh_F_5_9	all.hh_F_10_14	all.hh_F_15_19	all.hh_F_20_24	all.hh_F_25_29	all.hh_F_30_34	all.hh_F_35_39	all.hh_F_40_44	all.hh_F_45_49	all.hh_F_50_54	all.hh_F_55_59	all.hh_F_60_64	all.hh_F_65_69	all.hh_F_70_74	all.hh_F_75	all.hh_F_T	all.hh_M_0_4	all.hh_M_5_9	all.hh_M_10_14	all.hh_M_15_19	all.hh_M_20_24	all.hh_M_25_29	all.hh_M_30_34	all.hh_M_35_39	all.hh_M_40_44	all.hh_M_45_49	all.hh_M_50_54	all.hh_M_55_59	all.hh_M_60_64	all.hh_M_65_69	all.hh_M_70_74
S01000001	60	30	29	32	46	82	67	69	59	76	64	61	53	38	29	57	852	38	17	12	14	22	41	39	33	28	42	34	20	30	22	16	38	446	22	13	17	18	24	41	28	36	31	34	30	41	23	16	13
S01000002	63	66	51	26	14	38	83	84	91	53	43	27	17	11	4	7	678	28	29	27	9	7	21	42	41	47	26	19	14	8	5	3	3	329	35	37	24	17	7	17	41	43	44	27	24	13	9	6	1
S01000003	43	29	47	50	66	97	65	37	80	83	84	45	27	15	10	10	788	26	17	26	24	33	58	28	17	40	43	41	20	14	8	5	6	406	17	12	21	26	33	39	37	20	40	40	43	25	13	7	5
S01000004	31	38	41	35	47	33	47	50	51	81	61	22	28	16	10	21	612	16	14	17	19	25	14	29	26	24	44	29	8	15	9	6	10	305	15	24	24	16	22	19	18	24	27	37	32	14	13	7	4
S01000005	36	27	25	20	46	54	67	60	44	68	50	54	37	23	10	22	643	15	12	10	9	27	27	33	28	21	34	22	27	17	10	4	18	314	21	15	15	11	19	27	34	32	23	34	28	27	20	13	6
S01000006	29	20	44	32	34	27	26	37	46	54	44	40	27	32	34	51	577	18	8	21	20	11	13	12	19	22	29	24	20	9	25	21	29	301	11	12	23	12	23	14	14	18	24	25	20	20	18	7	13
S01000007	20	35	52	62	29	20	19	35	51	67	62	54	56	53	54	80	749	10	20	15	29	14	11	9	18	34	36	30	19	30	24	35	42	376	10	15	37	33	15	9	10	17	17	31	32	35	26	29	19
S01000008	33	41	23	22	27	26	46	49	39	42	32	44	52	22	23	59	580	15	20	9	8	17	16	24	25	22	21	14	24	27	16	8	40	306	18	21	14	14	10	10	22	24	17	21	18	20	25	6	15
S01000009	26	32	41	40	39	24	41	34	58	71	52	50	61	26	32	54	681	9	19	16	24	13	15	20	17	31	34	25	25	35	10	16	30	339	17	13	25	16	26	9	21	17	27	37	27	25	26	16	16
S01000010	12	11	16	29	39	26	17	26	42	46	65	50	49	41	19	26	514	5	5	10	9	23	10	11	14	22	24	36	26	21	24	9	18	267	7	6	6	20	16	16	6	12	20	22	29	24	28	17	10
S01000011	50	70	90	59	34	28	29	47	88	93	91	69	57	49	34	52	940	14	30	49	19	17	12	15	29	47	46	50	33	26	24	22	29	462	36	40	41	40	17	16	14	18	41	47	41	36	31	25	12
S01000012	141	98	113	81	74	76	138	123	161	115	92	86	76	53	53	48	1528	71	47	50	37	40	42	77	58	83	50	44	42	37	22	29	26	755	70	51	63	44	34	34	61	65	78	65	48	44	39	31	24
S01000013	38	32	57	56	37	33	46	49	62	66	55	67	88	49	45	56	836	18	16	23	30	21	19	25	29	33	36	31	31	45	23	27	31	438	20	16	34	26	16	14	21	20	29	30	24	36	43	26	18
S01000014	38	48	43	56	43	52	52	62	67	90	71	79	79	41	21	39	881	16	24	23	26	27	29	30	27	33	53	42	39	37	19	9	21	455	22	24	20	30	16	23	22	35	34	37	29	40	42	22	12
S01000015	39	32	34	47	44	73	55	61	53	83	62	37	21	12	10	6	669	28	19	16	19	25	37	27	28	34	41	30	22	9	4	7	3	349	11	13	18	28	19	36	28	33	19	42	32	15	12	8	3
S01000016	14	22	30	29	20	21	16	25	36	50	37	42	38	28	30	29	467	8	9	12	15	13	6	5	13	19	26	22	23	16	20	18	15	240	6	13	18	14	7	15	11	12	17	24	15	19	22	8	12
S01000017	44	29	29	44	55	64	71	53	55	66	68	79	60	43	40	48	848	28	14	16	20	33	37	33	24	28	35	34	43	32	26	26	25	454	16	15	13	24	22	27	38	29	27	31	34	36	28	17	14
S01000018	35	33	21	24	27	36	34	46	35	38	38	34	56	32	17	14	520	17	13	12	11	18	21	17	22	20	17	19	19	31	17	8	6	268	18	20	9	13	9	15	17	24	15	21	19	15	25	15	9
S01000019	28	29	53	35	18	13	21	24	46	64	39	37	35	34	40	52	568	10	11	27	15	8	8	11	12	27	30	20	21	20	17	29	27	293	18	18	26	20	10	5	10	12	19	34	19	16	15	17	11
S01000020	26	30	54	50	33	32	33	32	49	54	64	52	42	33	33	94	711	12	16	19	26	14	17	20	19	26	29	33	26	19	19	17	63	375	14	14	35	24	19	15	13	13	23	25	31	26	23	14	16
S01000021	36	35	36	58	55	47	60	61	63	87	66	56	55	34	40	72	861	15	14	21	30	17	26	27	26	40	45	38	26	26	21	18	39	429	21	21	15	28	38	21	33	35	23	42	28	30	29	13	22
S01000022	28	41	32	48	21	18	20	24	42	62	59	53	53	45	31	50	627	12	22	13	22	9	8	10	14	24	37	25	25	26	27	16	26	316	16	19	19	26	12	10	10	10	18	25	34	28	27	18	15
S01000023	41	64	70	59	30	19	30	42	71	61	71	59	50	35	28	32	762	21	29	34	30	9	9	16	25	40	30	35	25	25	20	12	21	381	20	35	36	29	21	10	14	17	31	31	36	34	25	15	16
S01000024	34	46	57	34	10	3	15	37	49	59	37	38	28	17	12	20	496	19	24	28	17	4	2	13	15	33	24	19	16	13	8	5	12	252	15	22	29	17	6	1	2	22	16	35	18	22	15	9	7
S01000025	36	56	80	60	37	22	23	30	69	75	83	81	55	44	22	34	807	13	27	34	25	17	12	16	15	39	40	47	40	28	23	7	16	399	23	29	46	35	20	10	7	15	30	35	36	41	27	21	15
S01000026	54	38	45	44	47	70	53	45	52	58	57	42	59	39	38	79	820	28	18	21	25	23	43	30	23	24	31	28	19	24	20	24	52	433	26	20	24	19	24	27	23	22	28	27	29	23	35	19	14
S01000027	36	40	61	47	33	23	22	45	72	56	62	54	61	58	44	84	798	21	22	21	15	12	10	11	29	39	28	33	28	31	31	22	44	397	15	18	40	32	21	13	11	16	33	28	29	26	30	27	22
S01000028	53	47	38	60	50	77	59	52	62	67	82	49	40	28	37	118	919	25	25	22	25	36	45	30	24	36	36	41	23	28	18	21	67	502	28	22	16	35	14	32	29	28	26	31	41	26	12	10	16
S01000029	52	68	82	70	30	11	8	52	77	83	75	52	32	18	11	8	729	19	38	45	29	14	3	7	28	47	42	35	21	16	8	5	5	362	33	30	37	41	16	8	1	24	30	41	40	31	16	10	6
S01000030	24	20	16	25	33	36	23	21	32	30	42	25	21	11	32	58	449	10	11	6	14	15	21	10	11	21	15	21	15	9	8	21	33	241	14	9	10	11	18	15	13	10	11	15	21	10	12	3	11
S01000031	50	50	62	47	46	45	39	64	60	74	82	60	59	47	45	111	941	28	28	29	21	26	16	22	39	25	41	39	28	29	24	29	74	498	22	22	33	26	20	29	17	25	35	33	43	32	30	23	16
S01000032	58	40	61	64	62	60	68	47	75	88	84	55	89	42	56	114	1063	27	23	34	34	28	33	36	23	39	52	39	28	47	24	32	68	567	31	17	27	30	34	27	32	24	36	36	45	27	42	18	24
S01000033	62	33	40	36	52	83	53	47	42	55	64	23	33	32	37	110	802	35	20	26	14	26	48	24	21	23	28	37	11	22	20	17	73	445	27	13	14	22	26	35	29	26	19	27	27	12	11	12	20
S01000034	94	87	81	87	46	35	67	91	108	117	105	96	78	47	44	54	1237	55	36	46	46	24	22	32	50	56	57	52	49	37	25	26	28	641	39	51	35	41	22	13	35	41	52	60	53	47	41	22	18
S01000035	55	50	42	73	108	83	74	49	49	68	53	55	42	42	67	71	981	28	29	19	34	59	48	34	21	28	36	25	33	23	27	34	43	521	27	21	23	39	49	35	40	28	21	32	28	22	19	15	33
S01000036	43	38	35	45	65	43	36	41	45	45	42	49	33	25	26	63	674	18	20	19	22	38	18	15	25	24	22	24	18	14	16	18	37	348	25	18	16	23	27	25	21	16	21	23	18	31	19	9	8
S01000037	38	14	37	38	52	66	51	41	60	69	54	52	31	34	29	39	705	20	7	19	17	21	32	22	20	27	32	21	27	13	13	19	25	335	18	7	18	21	31	34	29	21	33	37	33	25	18	21	10
S01000038	30	23	30	56	38	36	33	34	52	56	64	49	47	38	40	49	675	20	11	13	26	18	15	17	24	21	29	44	25	24	19	24	25	355	10	12	17	30	20	21	16	10	31	27	20	24	23	19	16
S01000039	52	28	26	74	123	86	53	55	38	56	59	48	32	36	28	108	902	20	16	11	36	63	48	23	28	19	32	35	27	17	23	18	60	476	32	12	15	38	60	38	30	27	19	24	24	21	15	13	10
S01000040	52	50	50	63	60	45	53	48	72	102	73	53	42	38	57	74	932	30	33	27	35	22	24	32	24	43	54	29	29	24	21	32	47	506	22	17	23	28	38	21	21	24	29	48	44	24	18	17	25
S01000041	36	32	27	34	45	42	40	43	61	64	56	55	62	55	52	114	818	17	18	13	14	13	20	18	20	24	32	32	26	36	28	31	79	421	19	14	14	20	32	22	22	23	37	32	24	29	26	27	21
S01000042	24	23	32	44	93	56	46	50	37	48	66	56	56	32	32	53	748	15	8	14	16	51	23	23	24	20	25	36	34	33	16	17	39	394	9	15	18	28	42	33	23	26	17	23	30	22	23	16	15
S01000043	44	26	31	48	99	132	71	60	45	51	48	37	43	34	29	94	892	33	11	18	24	58	62	29	19	15	21	22	18	21	13	20	65	449	11	15	13	24	41	70	42	41	30	30	26	19	22	21	9
S01000044	44	38	49	77	129	79	64	62	59	43	57	42	53	31	35	93	955	18	22	16	39	66	41	26	39	29	19	33	20	28	16	17	59	488	26	16	33	38	63	38	38	23	30	24	24	22	25	15	18
S01000045	31	33	22	27	30	12	29	42	33	49	44	44	39	34	30	70	569	16	20	11	14	14	5	17	22	17	31	20	23	19	17	18	39	303	15	13	11	13	16	7	12	20	16	18	24	21	20	17	12
S01000046	35	34	39	35	24	24	30	44	48	65	61	46	57	58	54	100	754	16	17	20	15	11	15	15	20	22	37	30	27	33	33	32	56	399	19	17	19	20	13	9	15	24	26	28	31	19	24	25	22
S01000047	32	13	10	23	106	102	75	65	43	37	52	46	44	22	32	103	805	15	5	3	10	62	55	30	28	16	18	24	21	25	12	16	69	409	17	8	7	13	44	47	45	37	27	19	28	25	19	10	16
S01000048	62	36	36	36	50	73	73	88	59	73	71	74	59	34	34	102	960	32	20	17	20	26	34	37	45	31	38	31	38	24	18	17	61	489	30	16	19	16	24	39	36	43	28	35	40	36	35	16	17
S01000049	46	30	37	34	28	31	39	50	59	42	60	52	57	36	39	73	713	26	13	17	19	13	18	22	25	35	19	33	24	33	22	23	40	382	20	17	20	15	15	13	17	25	24	23	27	28	24	14	16
S01000050	38	32	22	44	35	30	50	49	45	55	50	36	44	39	39	95	703	20	18	12	15	7	14	28	19	24	25	23	19	21	21	20	60	346	18	14	10	29	28	16	22	30	21	30	27	17	23	18	19
S01000051	41	37	30	35	30	21	33	48	63	61	61	50	50	50	35	152	797	15	21	19	21	13	13	17	24	37	34	31	24	29	25	22	88	433	26	16	11	14	17	8	16	24	26	27	30	26	21	25	13
S01000052	45	38	43	59	36	38	25	21	49	57	55	41	44	24	22	30	627	22	17	23	28	22	19	13	14	27	32	29	18	24	12	14	15	329	23	21	20	31	14	19	12	7	22	25	26	23	20	12	8
S01000053	39	36	38	39	85	91	118	82	71	77	63	55	47	26	51	140	1058	18	21	17	18	46	51	47	38	29	39	32	28	22	12	32	97	547	21	15	21	21	39	40	71	44	42	38	31	27	25	14	19
S01000054	56	30	29	25	29	39	43	66	53	49	49	44	46	33	43	167	801	31	12	13	12	12	22	26	26	28	28	28	20	19	26	24	109	436	25	18	16	13	17	17	17	40	25	21	21	24	27	7	19
S01000055	57	47	39	54	71	59	51	46	42	66	58	31	45	24	14	20	724	28	25	14	28	39	28	28	21	22	33	33	17	15	15	8	12	366	29	22	25	26	32	31	23	25	20	33	25	14	30	9	6
S01000056	50	55	88	69	39	25	36	51	70	98	96	78	80	60	38	81	1014	30	21	40	31	20	14	20	29	35	51	51	33	41	31	23	47	517	20	34	48	38	19	11	16	22	35	47	45	45	39	29	15
S01000057	45	53	56	61	52	50	48	45	59	42	55	32	34	25	16	26	699	16	28	24	31	21	28	25	28	34	24	26	15	17	10	9	19	355	29	25	32	30	31	22	23	17	25	18	29	17	17	15	7
S01000058	41	25	37	38	36	30	37	55	50	61	66	51	46	36	30	55	694	21	10	22	25	14	14	21	28	27	30	33	24	24	17	18	33	361	20	15	15	13	22	16	16	27	23	31	33	27	22	19	12
S01000059	69	39	37	42	45	89	86	84	80	75	72	63	65	38	34	39	957	29	21	14	23	24	44	32	42	37	36	34	31	26	19	24	20	456	40	18	23	19	21	45	54	42	43	39	38	32	39	19	10
S01000060	53	52	54	40	49	67	53	43	43	45	38	25	29	13	10	20	634	29	31	28	18	28	35	27	21	22	27	21	12	12	3	5	9	328	24	21	26	22	21	32	26	22	21	18	17	13	17	10	5
S01000061	42	43	37	40	28	39	56	69	69	72	75	72	72	44	75	167	1000	24	24	17	23	10	22	26	33	36	43	38	31	38	22	46	94	527	18	19	20	17	18	17	30	36	33	29	37	41	34	22	29
S01000062	59	38	21	46	99	151	132	86	84	63	62	54	44	28	30	41	1038	33	17	9	14	45	69	61	42	44	30	26	31	22	14	21	24	502	26	21	12	32	54	82	71	44	40	33	36	23	22	14	9
S01000063	58	62	48	42	35	47	68	80	84	76	65	52	56	37	34	66	910	31	38	24	24	15	26	32	39	39	37	38	27	24	22	15	40	471	27	24	24	18	20	21	36	41	45	39	27	25	32	15	19
S01000064	33	14	26	34	54	55	39	32	48	56	56	45	39	29	26	37	623	20	9	15	19	23	25	20	17	24	29	30	23	20	14	10	24	322	13	5	11	15	31	30	19	15	24	27	26	22	19	15	16
S01000065	35	28	34	43	102	129	107	81	70	95	64	48	44	41	29	52	1002	20	12	17	23	50	63	46	37	33	39	31	23	22	25	14	29	484	15	16	17	20	52	66	61	44	37	56	33	25	22	16	15
S01000066	31	16	17	27	96	112	88	72	54	65	57	49	33	33	23	33	806	20	8	8	18	49	56	33	28	18	30	21	22	15	18	16	15	375	11	8	9	9	47	56	55	44	36	35	36	27	18	15	7
S01000067	54	40	31	30	49	78	95	61	70	60	75	72	71	47	56	176	1065	28	18	16	15	21	39	51	25	24	27	34	39	37	20	36	120	550	26	22	15	15	28	39	44	36	46	33	41	33	34	27	20
S01000068	50	36	45	49	37	52	60	63	69	70	61	47	46	22	33	111	851	24	21	26	21	25	25	27	25	26	43	29	21	18	12	22	74	439	26	15	19	28	12	27	33	38	43	27	32	26	28	10	11
S01000069	37	28	34	36	65	59	60	55	52	42	32	51	40	32	29	66	718	23	15	13	16	41	38	27	23	30	20	16	29	19	20	15	39	384	14	13	21	20	24	21	33	32	22	22	16	22	21	12	14
S01000070	49	43	40	39	46	40	43	48	59	54	44	28	27	31	30	37	658	19	19	18	19	22	24	28	19	32	21	20	12	18	18	14	22	325	30	24	22	20	24	16	15	29	27	33	24	16	9	13	16
S01000071	65	43	41	35	53	80	91	50	60	64	61	42	42	34	17	34	812	33	22	21	23	33	45	45	28	30	31	26	26	22	17	9	24	435	32	21	20	12	20	35	46	22	30	33	35	16	20	17	8
S01000072	39	46	45	43	51	45	46	50	56	61	62	59	66	58	49	131	907	23	16	18	22	29	23	23	26	34	29	32	37	32	29	28	89	490	16	30	27	21	22	22	23	24	22	32	30	22	34	29	21
S01000073	28	33	37	37	27	21	27	37	46	53	60	39	49	44	33	55	626	14	20	22	19	9	11	15	20	23	30	28	19	20	24	22	33	329	14	13	15	18	18	10	12	17	23	23	32	20	29	20	11
S01000074	88	67	67	56	51	58	67	79	69	63	37	40	35	27	28	38	870	49	27	34	32	27	36	36	39	38	33	18	21	15	17	15	23	460	39	40	33	24	24	22	31	40	31	30	19	19	20	10	13
S01000075	16	6	8	16	73	78	67	38	28	17	26	24	27	25	28	62	539	8	2	4	7	46	42	24	18	10	11	13	13	14	11	17	49	289	8	4	4	9	27	36	43	20	18	6	13	11	13	14	11
S01000076	32	29	33	36	31	23	36	28	49	61	47	36	62	50	53	115	721	17	14	12	18	15	14	17	16	24	33	26	19	32	28	30	64	379	15	15	21	18	16	9	19	12	25	28	21	17	30	22	23
S01000077	59	41	66	48	78	77	67	74	66	86	63	45	38	30	25	46	909	25	20	30	22	30	30	35	38	31	46	30	17	16	17	15	32	434	34	21	36	26	48	47	32	36	35	40	33	28	22	13	10
S01000078	74	29	14	39	165	202	129	98	80	78	72	47	32	6	8	24	1097	41	16	9	11	85	90	55	34	30	32	25	17	14	2	5	13	479	33	13	5	28	80	112	74	64	50	46	47	30	18	4	3
S01000079	76	32	21	53	227	323	210	117	83	74	70	35	38	31	12	20	1422	37	19	11	22	106	126	78	42	29	37	31	11	15	16	9	11	600	39	13	10	31	121	197	132	75	54	37	39	24	23	15	3
S01000080	53	22	16	44	142	183	128	73	74	67	46	40	39	27	21	38	1013	27	16	6	25	76	82	55	32	35	37	25	16	20	13	8	30	503	26	6	10	19	66	101	73	41	39	30	21	24	19	14	13
S01000081	29	43	60	55	38	40	45	59	74	96	78	71	52	38	36	75	889	12	18	18	17	18	18	21	27	39	52	36	33	28	21	21	48	427	17	25	42	38	20	22	24	32	35	44	42	38	24	17	15
S01000082	40	45	37	42	62	95	68	59	75	60	63	55	46	50	39	68	904	19	25	15	25	29	50	37	32	39	32	24	26	20	26	21	50	470	21	20	22	17	33	45	31	27	36	28	39	29	26	24	18
S01000083	41	54	42	31	66	81	84	74	80	42	51	37	18	28	10	33	772	18	29	18	9	34	31	34	46	39	23	22	16	9	17	6	19	370	23	25	24	22	32	50	50	28	41	19	29	21	9	11	4
S01000084	50	17	12	36	105	120	104	80	62	75	57	46	28	18	13	20	843	20	9	6	22	54	64	43	39	24	38	29	22	16	7	7	14	414	30	8	6	14	51	56	61	41	38	37	28	24	12	11	6
S01000085	11	5	3	9	107	120	97	48	31	18	19	14	5	5	11	10	513	7	2	1	7	49	60	34	25	11	9	9	5	2	0	6	8	235	4	3	2	2	58	60	63	23	20	9	10	9	3	5	5
S01000086	48	19	13	16	79	102	85	80	52	40	39	37	23	15	6	24	678	28	7	7	11	39	48	38	38	18	21	19	13	12	6	3	17	325	20	12	6	5	40	54	47	42	34	19	20	24	11	9	3
S01000087	55	45	33	38	73	91	112	80	67	84	78	67	65	33	25	74	1020	38	20	20	20	38	38	56	34	28	29	31	37	27	16	13	40	485	17	25	13	18	35	53	56	46	39	55	47	30	38	17	12
S01000088	39	19	21	30	131	195	157	75	49	58	38	28	35	9	11	21	916	13	9	12	19	67	112	59	35	21	26	20	13	16	2	8	13	445	26	10	9	11	64	83	98	40	28	32	18	15	19	7	3
S01000089	42	36	33	50	38	34	36	34	68	76	75	77	75	39	59	137	909	23	18	18	20	21	12	21	15	40	42	40	35	35	22	31	67	460	19	18	15	30	17	22	15	19	28	34	35	42	40	17	28
S01000090	31	24	29	32	77	138	87	48	55	49	59	41	28	15	25	31	769	12	9	14	17	34	75	36	23	20	28	31	23	10	8	18	23	381	19	15	15	15	43	63	51	25	35	21	28	18	18	7	7
S01000091	35	14	21	41	167	237	154	90	55	51	38	37	40	19	6	27	1032	15	7	9	26	90	109	71	35	21	25	12	21	19	5	5	13	483	20	7	12	15	77	128	83	55	34	26	26	16	21	14	1
S01000092	25	15	6	27	171	226	141	83	37	48	32	30	16	7	10	32	906	7	6	3	14	90	100	63	33	13	22	14	10	9	4	6	18	412	18	9	3	13	81	126	78	50	24	26	18	20	7	3	4
S01000093	42	13	20	31	127	135	88	60	43	34	42	30	22	8	5	5	705	25	7	9	20	68	57	41	24	21	23	22	15	12	6	3	3	356	17	6	11	11	59	78	47	36	22	11	20	15	10	2	2
S01000094	17	11	5	54	197	162	85	62	35	23	16	15	6	8	4	12	712	8	7	2	28	118	63	43	15	21	8	7	5	5	3	3	9	345	9	4	3	26	79	99	42	47	14	15	9	10	1	5	1
S01000095	26	21	23	28	72	120	103	57	54	41	48	39	23	18	12	27	712	14	14	9	12	43	56	44	26	26	20	22	17	9	9	6	19	346	12	7	14	16	29	64	59	31	28	21	26	22	14	9	6
S01000096	31	36	22	38	25	43	44	46	48	59	41	29	44	45	40	99	690	16	16	12	12	14	27	19	20	16	35	23	11	19	22	28	57	347	15	20	10	26	11	16	25	26	32	24	18	18	25	23	12
S01000097	51	43	81	74	40	61	51	54	82	85	101	71	68	41	29	45	977	26	26	38	32	22	33	22	26	45	40	48	33	33	18	14	27	483	25	17	43	42	18	28	29	28	37	45	53	38	35	23	15
S01000098	45	12	16	42	261	277	165	84	68	56	45	26	34	11	12	14	1168	21	4	10	21	127	136	56	38	27	16	23	10	15	4	3	7	518	24	8	6	21	134	141	109	46	41	40	22	16	19	7	9
S01000099	36	29	37	42	36	36	42	43	67	71	57	64	58	53	47	93	811	14	16	19	20	14	21	24	19	35	40	27	26	31	26	23	54	409	22	13	18	22	22	15	18	24	32	31	30	38	27	27	24
S01000100	33	8	12	20	167	194	123	63	36	23	32	36	19	7	4	20	797	12	4	6	13	89	83	46	21	14	10	17	13	6	2	3	10	349	21	4	6	7	78	111	77	42	22	13	15	23	13	5	1
S01000101	51	51	34	30	73	91	67	91	73	63	51	47	68	28	17	51	886	18	24	20	13	39	40	34	40	34	41	21	26	31	14	10	29	434	33	27	14	17	34	51	33	51	39	22	30	21	37	14	7
S01000102	18	19	21	43	139	127	79	63	27	37	35	41	50	29	24	43	795	7	7	12	28	79	59	29	20	9	20	17	20	17	12	11	30	377	11	12	9	15	60	68	50	43	18	17	18	21	33	17	13
S01000103	28	11	15	46	134	108	86	37	37	40	25	18	18	9	4	12	628	14	5	9	28	80	55	41	14	17	17	11	5	8	5	3	8	320	14	6	6	18	54	53	45	23	20	23	14	13	10	4	1
S01000104	53	60	58	60	31	26	40	54	63	97	82	63	63	49	30	72	901	29	31	28	28	11	13	24	29	32	47	42	28	35	20	18	42	457	24	29	30	32	20	13	16	25	31	50	40	35	28	29	12
S01000105	46	27	34	42	43	68	90	59	46	58	82	71	66	47	38	53	870	18	15	15	22	15	33	38	29	20	34	47	40	33	25	26	32	442	28	12	19	20	28	35	52	30	26	24	35	31	33	22	12
S01000106	33	50	61	52	29	43	41	46	72	79	67	44	32	24	19	32	724	17	27	33	26	17	21	18	25	32	47	33	19	13	16	9	20	373	16	23	28	26	12	22	23	21	40	32	34	25	19	8	10
S01000107	47	19	21	74	321	314	166	94	51	38	37	33	33	9	5	6	1268	26	10	11	39	148	140	70	34	19	12	20	13	8	3	2	4	559	21	9	10	35	173	174	96	60	32	26	17	20	25	6	3
S01000108	34	7	11	30	108	112	73	51	45	36	35	45	41	18	15	45	706	21	6	9	14	50	53	22	21	18	10	16	18	20	10	8	36	332	13	1	2	16	58	59	51	30	27	26	19	27	21	8	7
S01000109	16	4	5	36	224	204	110	50	53	39	31	56	61	42	24	62	1017	7	1	2	23	105	96	49	14	23	20	14	23	26	20	14	38	475	9	3	3	13	119	108	61	36	30	19	17	33	35	22	10
S01000110	33	42	38	37	24	28	29	39	56	56	56	46	61	59	62	160	826	20	23	20	15	13	14	12	22	34	32	24	20	34	38	30	103	454	13	19	18	22	11	14	17	17	22	24	32	26	27	21	32
S01000111	52	40	31	35	74	79	77	57	73	54	47	35	31	32	19	47	783	26	18	16	15	35	46	38	30	33	22	26	17	14	17	11	30	394	26	22	15	20	39	33	39	27	40	32	21	18	17	15	8
S01000112	41	24	23	50	161	147	100	75	66	63	53	37	29	24	14	73	980	23	12	9	20	85	79	51	35	28	32	21	22	16	14	8	46	501	18	12	14	30	76	68	49	40	38	31	32	15	13	10	6
S01000113	27	28	33	42	47	46	53	23	44	59	46	53	34	18	13	41	607	11	16	15	16	20	19	21	10	25	33	26	27	15	12	7	31	304	16	12	18	26	27	27	32	13	19	26	20	26	19	6	6
S01000114	61	40	44	37	59	79	66	77	65	46	43	34	47	19	19	27	763	32	15	21	14	32	48	31	41	32	26	19	19	25	8	11	17	391	29	25	23	23	27	31	35	36	33	20	24	15	22	11	8
S01000115	51	41	32	46	48	52	66	47	59	53	58	50	46	21	30	138	838	24	19	14	17	18	38	38	24	30	27	29	22	17	12	20	91	440	27	22	18	29	30	14	28	23	29	26	29	28	29	9	10
S01000116	28	7	11	27	183	253	137	71	54	46	31	35	14	8	5	13	923	15	4	6	18	95	119	60	41	26	21	15	16	7	2	2	9	456	13	3	5	9	88	134	77	30	28	25	16	19	7	6	3
S01000117	64	51	60	62	44	67	68	60	81	94	54	59	60	39	25	97	985	36	24	33	25	20	32	36	25	42	54	27	30	29	21	17	69	520	28	27	27	37	24	35	32	35	39	40	27	29	31	18	8
S01000118	32	31	29	22	53	64	39	53	48	40	55	43	39	33	37	74	692	16	14	12	10	27	31	20	28	18	18	30	18	22	20	21	43	348	16	17	17	12	26	33	19	25	30	22	25	25	17	13	16
S01000119	20	11	12	28	165	187	79	57	35	49	30	38	34	18	18	54	835	7	4	8	17	93	85	39	30	10	23	13	16	13	8	8	35	409	13	7	4	11	72	102	40	27	25	26	17	22	21	10	10
S01000120	32	14	17	31	68	93	57	52	31	40	38	20	17	19	12	25	566	16	9	7	17	45	50	20	22	14	22	22	9	8	12	5	14	292	16	5	10	14	23	43	37	30	17	18	16	11	9	7	7
S01000121	23	39	43	33	36	23	36	45	48	60	63	58	42	40	37	77	703	8	13	25	12	16	9	18	22	27	32	27	29	17	23	25	44	347	15	26	18	21	20	14	18	23	21	28	36	29	25	17	12
S01000122	44	37	33	41	52	48	43	52	53	66	41	39	48	27	21	56	701	22	15	15	18	28	21	23	26	23	39	19	25	26	14	11	38	363	22	22	18	23	24	27	20	26	30	27	22	14	22	13	10
S01000123	32	49	40	32	27	44	32	38	56	62	58	35	50	28	37	49	669	14	23	18	12	13	22	14	21	29	24	35	17	26	12	24	25	329	18	26	22	20	14	22	18	17	27	38	23	18	24	16	13
S01000124	23	7	3	28	176	196	115	65	54	37	32	26	30	16	14	28	850	12	0	1	16	82	86	50	33	21	14	8	12	16	7	6	13	377	11	7	2	12	94	110	65	32	33	23	24	14	14	9	8
S01000125	41	27	25	31	115	83	52	38	46	36	29	32	28	22	22	21	648	16	13	10	20	69	35	29	13	23	16	18	15	15	11	10	15	328	25	14	15	11	46	48	23	25	23	20	11	17	13	11	12
S01000126	23	6	14	38	222	149	92	36	45	47	43	41	36	21	37	95	945	9	4	6	27	118	66	40	14	17	17	15	18	18	7	21	67	464	14	2	8	11	104	83	52	22	28	30	28	23	18	14	16
S01000127	44	47	54	48	30	35	45	47	66	64	67	43	57	31	31	57	766	21	27	29	22	17	17	22	26	36	29	33	27	27	14	18	34	399	23	20	25	26	13	18	23	21	30	35	34	16	30	17	13
S01000128	39	15	12	54	278	228	136	91	59	45	35	31	29	9	6	11	1078	20	9	5	36	148	110	60	27	28	13	14	14	12	1	3	7	507	19	6	7	18	130	118	76	64	31	32	21	17	17	8	3
S01000129	13	9	2	31	163	117	57	29	19	14	12	11	18	11	8	36	550	4	3	0	19	94	49	23	12	8	3	5	4	10	6	4	24	268	9	6	2	12	69	68	34	17	11	11	7	7	8	5	4
S01000130	35	24	11	109	427	327	178	103	77	50	65	38	36	18	21	38	1557	25	12	6	54	215	129	72	42	32	22	34	16	20	9	12	24	724	10	12	5	55	212	198	106	61	45	28	31	22	16	9	9
S01000131	23	16	12	22	63	91	59	58	40	36	43	36	32	21	18	52	622	12	10	6	5	37	31	35	30	15	17	23	16	15	9	12	34	307	11	6	6	17	26	60	24	28	25	19	20	20	17	12	6
S01000132	30	16	24	16	91	165	80	58	45	45	40	39	41	24	13	21	748	19	8	16	8	52	77	37	37	17	22	21	17	21	13	9	13	387	11	8	8	8	39	88	43	21	28	23	19	22	20	11	4
S01000133	82	56	48	59	66	50	63	51	43	69	59	54	50	35	34	59	878	47	31	19	29	36	20	37	26	24	35	29	25	28	20	17	33	456	35	25	29	30	30	30	26	25	19	34	30	29	22	15	17
S01000134	47	62	51	48	33	64	60	44	60	51	43	47	24	22	25	47	728	21	37	24	26	24	33	37	27	30	25	19	24	9	11	14	26	387	26	25	27	22	9	31	23	17	30	26	24	23	15	11	11
S01000135	65	24	17	24	88	83	78	45	41	50	42	35	27	21	17	30	687	35	13	11	12	58	47	36	18	18	20	24	21	8	10	11	18	360	30	11	6	12	30	36	42	27	23	30	18	14	19	11	6
S01000136	45	49	50	39	39	31	51	46	49	58	47	48	29	31	9	54	675	21	23	23	21	17	21	28	24	26	32	23	25	15	19	7	36	361	24	26	27	18	22	10	23	22	23	26	24	23	14	12	2
S01000137	45	33	21	46	209	168	104	66	61	49	34	38	25	14	17	24	954	16	13	7	28	109	78	52	21	30	28	17	18	15	4	10	16	462	29	20	14	18	100	90	52	45	31	21	17	20	10	10	7
S01000138	26	9	3	64	256	143	82	63	33	20	31	31	27	7	9	26	830	13	4	1	32	128	59	39	21	12	7	14	15	4	3	5	18	375	13	5	2	32	128	84	43	42	21	13	17	16	23	4	4
S01000139	35	40	41	36	41	38	38	58	47	62	46	55	54	37	52	110	790	15	26	16	13	24	16	23	37	24	24	24	28	34	17	32	69	422	20	14	25	23	17	22	15	21	23	38	22	27	20	20	20
S01000140	29	34	29	42	35	42	35	44	43	66	81	75	69	60	56	113	853	9	20	15	19	23	17	13	28	20	36	46	40	36	30	39	69	460	20	14	14	23	12	25	22	16	23	30	35	35	33	30	17
S01000141	54	45	48	32	49	39	59	72	67	52	44	48	63	40	43	69	824	17	25	27	13	15	29	35	33	28	21	20	26	35	23	25	41	413	37	20	21	19	34	10	24	39	39	31	24	22	28	17	18
S01000142	45	57	34	42	41	54	51	47	64	49	47	43	31	25	18	37	685	20	30	18	24	23	33	27	20	32	28	27	21	16	11	13	23	366	25	27	16	18	18	21	24	27	32	21	20	22	15	14	5
S01000143	36	31	41	39	20	13	22	38	41	38	50	63	48	35	33	70	618	19	15	21	20	9	10	9	22	20	17	29	32	24	22	19	38	326	17	16	20	19	11	3	13	16	21	21	21	31	24	13	14
S01000144	15	4	2	37	306	147	77	30	29	17	25	9	11	8	5	8	730	4	3	1	25	181	78	25	12	12	8	9	2	6	5	2	7	380	11	1	1	12	125	69	52	18	17	9	16	7	5	3	3
S01000145	30	38	36	25	49	48	42	51	46	55	71	59	78	41	40	106	815	10	19	14	12	29	27	23	21	22	23	40	32	40	23	31	76	442	20	19	22	13	20	21	19	30	24	32	31	27	38	18	9
S01000146	52	27	13	80	426	315	192	108	52	73	59	59	30	19	12	20	1537	23	10	8	37	231	137	80	37	25	32	24	25	11	4	5	12	701	29	17	5	43	195	178	112	71	27	41	35	34	19	15	7
S01000147	32	21	5	75	253	210	126	54	50	47	45	37	25	6	8	6	1000	13	15	5	46	120	91	56	16	20	19	19	13	8	1	4	3	449	19	6	0	29	133	119	70	38	30	28	26	24	17	5	4
S01000148	51	44	25	25	44	49	46	46	41	37	51	47	24	22	18	35	605	27	20	12	14	25	26	23	21	26	14	29	17	13	11	11	19	308	24	24	13	11	19	23	23	25	15	23	22	30	11	11	7
S01000149	21	18	12	57	331	223	123	74	50	38	36	40	43	25	30	59	1180	5	7	7	30	135	91	41	35	15	14	19	15	21	13	16	35	499	16	11	5	27	196	132	82	39	35	24	17	25	22	12	14
S01000150	51	34	33	40	42	44	38	46	50	47	45	35	30	16	24	44	619	22	20	14	19	27	24	21	20	30	23	24	15	14	8	11	31	323	29	14	19	21	15	20	17	26	20	24	21	20	16	8	13
S01000151	61	30	32	32	55	60	32	33	40	37	46	35	65	55	72	180	865	29	15	19	16	30	42	12	14	19	20	22	18	37	30	42	113	478	32	15	13	16	25	18	20	19	21	17	24	17	28	25	30
S01000152	55	45	22	42	209	166	140	96	68	75	60	70	45	35	26	34	1188	27	24	13	20	94	83	71	50	29	34	33	38	23	21	11	22	593	28	21	9	22	115	83	69	46	39	41	27	32	22	14	15
S01000153	23	10	14	67	299	173	103	64	43	40	25	31	28	9	12	22	963	13	6	7	34	168	84	44	29	16	16	17	11	14	4	7	14	484	10	4	7	33	131	89	59	35	27	24	8	20	14	5	5
S01000154	27	16	20	28	19	33	27	26	34	44	44	37	40	27	29	73	524	14	10	6	10	9	17	14	15	20	23	24	19	17	17	15	46	276	13	6	14	18	10	16	13	11	14	21	20	18	23	10	14
S01000155	34	32	37	44	36	43	37	35	47	57	49	62	63	44	38	81	739	18	15	21	21	18	24	20	14	26	29	27	28	30	26	24	55	396	16	17	16	23	18	19	17	21	21	28	22	34	33	18	14
S01000156	59	39	44	72	222	165	118	78	56	44	26	29	25	5	13	24	1019	27	18	14	41	98	78	54	38	19	19	11	8	11	3	6	18	463	32	21	30	31	124	87	64	40	37	25	15	21	14	2	7
S01000157	36	22	19	26	73	76	76	34	32	37	35	31	30	35	32	97	691	17	13	9	17	41	42	35	14	15	20	15	15	17	17	17	67	371	19	9	10	9	32	34	41	20	17	17	20	16	13	18	15
S01000158	48	48	51	61	81	58	51	69	75	66	55	39	55	43	45	81	926	31	19	29	27	47	30	26	37	36	37	27	17	34	24	32	43	496	17	29	22	34	34	28	25	32	39	29	28	22	21	19	13
S01000159	84	67	61	42	29	44	83	90	96	87	79	43	34	29	22	20	910	43	27	31	29	9	24	48	40	48	49	37	18	17	19	12	11	462	41	40	30	13	20	20	35	50	48	38	42	25	17	10	10
S01000160	47	32	34	40	36	54	45	45	50	52	54	65	54	40	41	72	761	23	15	18	23	18	29	21	20	29	23	33	37	26	23	19	48	405	24	17	16	17	18	25	24	25	21	29	21	28	28	17	22
S01000161	26	19	8	32	342	109	66	51	26	33	31	45	38	38	12	39	915	16	9	4	14	173	51	23	25	9	14	18	24	21	18	3	27	449	10	10	4	18	169	58	43	26	17	19	13	21	17	20	9
S01000162	26	33	15	41	78	73	67	39	40	54	57	63	42	46	60	96	830	16	14	4	23	43	44	28	19	21	25	29	34	24	25	31	61	441	10	19	11	18	35	29	39	20	19	29	28	29	18	21	29
S01000163	47	53	60	56	74	57	58	62	72	90	98	71	72	38	31	110	1049	29	25	24	19	37	31	28	31	40	54	43	40	32	24	17	65	539	18	28	36	37	37	26	30	31	32	36	55	31	40	14	14
S01000164	14	6	4	13	79	103	48	39	26	33	11	21	37	12	22	62	530	4	5	2	5	38	55	26	18	12	18	7	6	20	6	9	39	270	10	1	2	8	41	48	22	21	14	15	4	15	17	6	13
S01000165	46	32	33	33	127	107	64	70	56	55	57	47	44	25	38	70	904	30	16	16	17	64	63	29	35	28	31	27	19	23	12	22	49	481	16	16	17	16	63	44	35	35	28	24	30	28	21	13	16
S01000166	43	13	14	76	441	170	86	57	38	36	32	27	41	19	17	36	1146	24	6	6	47	233	83	34	25	18	12	15	11	16	9	11	25	575	19	7	8	29	208	87	52	32	20	24	17	16	25	10	6
S01000167	35	31	38	27	52	34	33	39	45	43	49	44	66	37	33	76	682	18	15	21	11	16	18	16	15	26	23	28	22	35	15	18	54	351	17	16	17	16	36	16	17	24	19	20	21	22	31	22	15
S01000168	58	43	43	54	47	72	69	42	68	67	71	72	66	42	46	114	974	29	23	20	21	29	39	33	23	37	33	35	49	34	26	28	75	534	29	20	23	33	18	33	36	19	31	34	36	23	32	16	18
S01000169	31	34	27	35	42	44	32	54	38	55	38	52	64	45	48	73	712	13	16	10	17	17	23	18	28	16	31	18	26	34	22	31	43	363	18	18	17	18	25	21	14	26	22	24	20	26	30	23	17
S01000170	31	22	14	72	367	173	84	51	35	34	52	56	46	27	25	36	1125	10	9	7	35	200	75	37	25	13	12	29	27	21	15	14	21	550	21	13	7	37	167	98	47	26	22	22	23	29	25	12	11
S01000171	138	90	64	43	40	67	132	133	119	77	71	44	31	14	6	10	1079	57	48	37	23	19	42	71	71	61	41	38	19	14	5	2	5	553	81	42	27	20	21	25	61	62	58	36	33	25	17	9	4
S01000172	25	19	15	24	50	41	34	22	42	33	32	24	26	26	25	33	471	16	12	7	13	21	23	20	10	19	17	18	11	14	14	13	21	249	9	7	8	11	29	18	14	12	23	16	14	13	12	12	12
S01000173	45	46	50	68	71	68	53	58	54	48	39	47	49	33	33	87	849	20	18	20	39	34	41	27	29	34	25	18	22	24	22	18	50	441	25	28	30	29	37	27	26	29	20	23	21	25	25	11	15
S01000174	73	88	78	57	26	19	55	102	106	99	66	40	32	18	20	21	900	40	48	43	28	13	15	30	52	58	50	32	17	16	8	10	12	472	33	40	35	29	13	4	25	50	48	49	34	23	16	10	10
S01000175	25	14	11	30	114	91	63	54	41	21	19	19	17	7	2	8	536	16	4	2	13	60	44	21	27	19	13	10	7	9	1	0	7	253	9	10	9	17	54	47	42	27	22	8	9	12	8	6	2
S01000176	11	6	3	43	175	120	62	31	17	23	26	16	16	5	6	22	582	4	4	2	21	97	52	30	5	8	11	14	4	10	2	4	13	281	7	2	1	22	78	68	32	26	9	12	12	12	6	3	2
S01000177	35	15	8	32	93	76	53	44	32	31	24	21	29	15	20	31	559	16	8	6	13	49	41	19	23	16	15	8	10	14	8	12	17	275	19	7	2	19	44	35	34	21	16	16	16	11	15	7	8
S01000178	46	43	55	56	49	55	52	38	50	53	66	51	49	50	27	34	774	23	27	25	17	29	25	26	21	27	28	35	28	31	26	10	21	399	23	16	30	39	20	30	26	17	23	25	31	23	18	24	17
S01000179	66	31	34	32	77	94	65	52	47	43	36	56	67	48	38	91	877	34	16	19	16	44	44	26	23	20	27	15	26	24	25	20	58	437	32	15	15	16	33	50	39	29	27	16	21	30	43	23	18
S01000180	39	25	37	44	33	41	37	40	52	49	39	61	49	25	28	46	645	17	13	17	20	19	15	18	24	27	31	21	33	21	14	14	27	331	22	12	20	24	14	26	19	16	25	18	18	28	28	11	14
S01000181	28	30	42	53	45	36	37	43	36	53	54	39	41	23	28	18	606	11	12	25	25	18	23	16	27	20	28	30	18	18	14	16	10	311	17	18	17	28	27	13	21	16	16	25	24	21	23	9	12
S01000182	62	64	53	65	61	56	59	63	81	68	53	67	59	43	29	33	916	25	37	27	37	26	32	26	33	44	45	22	31	35	22	22	15	479	37	27	26	28	35	24	33	30	37	23	31	36	24	21	7
S01000183	73	64	51	69	254	165	119	83	67	61	39	33	23	13	4	9	1127	28	28	23	42	121	82	55	40	24	18	21	13	13	6	2	1	517	45	36	28	27	133	83	64	43	43	43	18	20	10	7	2
S01000184	34	15	21	24	104	60	43	42	42	37	67	57	46	38	32	75	737	12	8	7	9	50	30	17	21	23	17	37	27	23	26	14	53	374	22	7	14	15	54	30	26	21	19	20	30	30	23	12	18
S01000185	49	33	20	39	119	97	102	76	42	58	38	48	56	27	29	45	878	27	14	8	18	62	55	36	27	15	31	16	18	25	16	15	24	407	22	19	12	21	57	42	66	49	27	27	22	30	31	11	14
S01000186	35	25	35	25	63	51	47	50	46	53	55	59	90	66	69	179	948	18	10	14	15	33	28	23	21	17	29	29	36	45	36	40	114	508	17	15	21	10	30	23	24	29	29	24	26	23	45	30	29
S01000187	22	35	38	62	40	36	17	38	53	54	41	49	44	23	27	48	627	13	17	20	23	21	14	10	16	27	33	25	25	20	12	16	25	317	9	18	18	39	19	22	7	22	26	21	16	24	24	11	11
S01000188	33	12	11	18	107	63	69	50	43	33	46	51	53	36	45	60	730	14	5	4	8	53	33	23	22	22	10	21	17	23	21	20	33	329	19	7	7	10	54	30	46	28	21	23	25	34	30	15	25
S01000189	41	52	75	66	34	36	33	51	59	36	28	27	34	18	10	23	623	17	24	35	41	14	15	22	31	31	14	13	16	18	6	6	16	319	24	28	40	25	20	21	11	20	28	22	15	11	16	12	4
S01000190	49	40	43	56	47	52	53	42	69	71	78	55	58	34	37	51	835	25	21	26	35	24	26	25	22	36	38	34	27	26	18	24	34	441	24	19	17	21	23	26	28	20	33	33	44	28	32	16	13
S01000191	68	40	30	57	159	153	123	95	70	66	80	76	52	37	39	78	1223	32	19	17	29	61	81	59	42	29	30	48	44	27	19	23	50	610	36	21	13	28	98	72	64	53	41	36	32	32	25	18	16
S01000192	57	32	34	42	123	94	62	48	41	43	30	23	29	27	31	36	752	22	13	17	18	65	50	30	32	17	21	17	12	14	15	16	21	380	35	19	17	24	58	44	32	16	24	22	13	11	15	12	15
S01000193	53	49	44	47	52	47	45	39	49	51	58	65	38	24	22	34	717	25	24	23	21	28	24	20	23	23	33	31	37	24	11	12	16	375	28	25	21	26	24	23	25	16	26	18	27	28	14	13	10
S01000194	78	44	40	77	110	104	103	77	57	66	32	23	21	17	10	13	872	33	22	17	34	49	60	47	36	26	34	17	11	8	7	4	8	413	45	22	23	43	61	44	56	41	31	32	15	12	13	10	6
S01000195	45	25	22	34	115	75	59	61	46	48	34	48	41	29	17	24	723	24	12	11	16	51	43	26	31	20	26	12	20	18	13	11	13	347	21	13	11	18	64	32	33	30	26	22	22	28	23	16	6
S01000196	89	107	93	123	62	65	67	84	78	76	54	36	32	18	10	11	1005	45	54	45	68	34	42	40	51	43	40	28	14	15	11	4	7	541	44	53	48	55	28	23	27	33	35	36	26	22	17	7	6
S01000197	35	28	36	45	23	43	38	33	49	43	49	49	42	18	25	31	587	16	11	18	19	7	23	19	17	29	23	25	23	20	8	15	18	291	19	17	18	26	16	20	19	16	20	20	24	26	22	10	10
S01000198	69	61	52	60	58	56	43	61	72	60	41	53	49	24	29	43	831	40	27	24	26	28	36	23	34	34	35	16	28	25	14	15	26	431	29	34	28	34	30	20	20	27	38	25	25	25	24	10	14
S01000199	61	55	59	62	83	88	70	66	59	55	42	41	38	25	16	33	853	37	26	29	33	45	47	37	33	28	28	12	23	13	12	5	22	430	24	29	30	29	38	41	33	33	31	27	30	18	25	13	11
S01000200	53	35	23	40	75	79	77	58	41	49	57	45	57	39	33	72	833	22	17	11	19	44	43	35	26	21	23	33	27	34	27	17	51	450	31	18	12	21	31	36	42	32	20	26	24	18	23	12	16
S01000201	48	28	19	37	47	62	52	42	44	44	34	41	32	22	21	49	622	26	19	10	16	27	35	23	18	21	25	15	24	15	9	13	29	325	22	9	9	21	20	27	29	24	23	19	19	17	17	13	8
S01000202	82	51	42	42	132	119	101	67	60	63	49	54	38	29	18	54	1001	39	33	13	15	55	70	49	34	35	31	24	27	24	10	11	29	499	43	18	29	27	77	49	52	33	25	32	25	27	14	19	7
S01000203	82	44	49	47	69	88	59	57	64	53	44	29	17	4	2	4	712	38	24	22	28	37	55	28	26	24	26	26	10	8	0	1	1	354	44	20	27	19	32	33	31	31	40	27	18	19	9	4	1
S01000204	27	29	35	40	37	32	32	41	37	46	46	44	63	35	19	14	577	15	17	14	18	15	15	11	25	18	23	26	23	41	14	6	10	291	12	12	21	22	22	17	21	16	19	23	20	21	22	21	13
S01000205	53	37	32	41	123	96	64	76	56	61	56	40	39	20	10	26	830	24	18	17	17	61	50	32	36	27	31	27	18	20	7	4	17	406	29	19	15	24	62	46	32	40	29	30	29	22	19	13	6
S01000206	36	34	44	54	41	47	44	36	47	73	66	47	50	33	20	32	704	19	14	22	19	20	23	20	21	28	36	39	20	28	17	8	16	350	17	20	22	35	21	24	24	15	19	37	27	27	22	16	12
S01000207	70	48	28	32	68	88	81	75	43	50	47	46	60	36	39	117	928	26	24	16	12	39	52	41	35	20	19	23	21	27	19	29	72	475	44	24	12	20	29	36	40	40	23	31	24	25	33	17	10
S01000208	80	75	66	80	74	80	76	71	66	68	59	44	40	21	21	35	956	32	30	30	33	39	42	37	46	35	34	28	20	15	10	13	24	468	48	45	36	47	35	38	39	25	31	34	31	24	25	11	8
S01000209	120	121	138	125	117	127	109	115	110	91	81	42	42	24	19	10	1391	51	54	63	62	64	73	58	55	65	49	33	16	23	15	6	7	694	69	67	75	63	53	54	51	60	45	42	48	26	19	9	13
S01000210	44	16	10	34	91	98	60	68	48	55	47	34	35	17	11	16	684	21	7	1	19	36	46	23	32	21	25	18	12	17	5	6	7	296	23	9	9	15	55	52	37	36	27	30	29	22	18	12	5
S01000211	69	38	25	36	78	84	55	53	43	39	45	39	41	25	40	37	747	36	22	13	21	40	46	27	24	16	15	21	15	20	13	21	21	371	33	16	12	15	38	38	28	29	27	24	24	24	21	12	19
S01000212	67	51	41	51	50	48	55	47	56	55	57	34	39	30	27	46	754	35	21	15	24	26	29	32	21	36	34	34	19	25	13	20	30	414	32	30	26	27	24	19	23	26	20	21	23	15	14	17	7
S01000213	41	38	20	30	77	95	71	65	52	48	39	42	36	22	23	41	740	20	16	10	18	47	52	34	26	26	24	17	17	17	11	13	25	373	21	22	10	12	30	43	37	39	26	24	22	25	19	11	10
S01000214	25	16	26	16	16	29	33	19	41	31	21	18	31	43	35	60	460	14	7	17	3	8	21	15	6	19	13	11	11	18	24	20	35	242	11	9	9	13	8	8	18	13	22	18	10	7	13	19	15
S01000215	77	82	68	62	54	48	76	88	80	107	73	68	50	44	27	31	1035	39	40	36	35	32	27	40	41	45	57	33	32	25	21	11	17	531	38	42	32	27	22	21	36	47	35	50	40	36	25	23	16
S01000216	36	17	17	19	59	46	36	55	49	39	42	51	61	53	41	33	654	13	6	8	11	33	28	17	22	29	16	22	24	33	26	24	20	332	23	11	9	8	26	18	19	33	20	23	20	27	28	27	17
S01000217	79	28	41	55	88	82	89	54	48	64	42	35	36	24	17	28	810	38	14	22	21	41	45	41	21	18	32	20	16	19	9	12	16	385	41	14	19	34	47	37	48	33	30	32	22	19	17	15	5
S01000218	30	15	20	24	21	40	36	44	32	33	45	40	65	60	61	100	666	16	7	6	12	13	22	16	17	14	17	26	20	33	39	33	58	349	14	8	14	12	8	18	20	27	18	16	19	20	32	21	28
S01000219	91	43	38	41	50	124	102	64	53	55	43	42	24	26	17	38	851	44	10	21	20	30	64	44	27	20	24	23	24	13	14	8	15	401	47	33	17	21	20	60	58	37	33	31	20	18	11	12	9
S01000220	34	33	19	34	105	78	48	42	48	35	33	37	40	30	36	40	692	16	16	8	18	49	50	19	18	26	16	17	21	17	20	16	23	350	18	17	11	16	56	28	29	24	22	19	16	16	23	10	20
S01000221	34	16	18	23	78	94	64	43	50	51	37	35	37	29	28	97	734	14	9	9	14	43	44	27	16	22	27	19	16	18	14	15	70	377	20	7	9	9	35	50	37	27	28	24	18	19	19	15	13
S01000222	38	26	25	52	40	49	45	44	43	56	54	60	64	28	33	80	737	17	11	13	19	18	22	23	24	23	31	22	34	30	12	20	48	367	21	15	12	33	22	27	22	20	20	25	32	26	34	16	13
S01000223	40	20	16	20	48	91	53	52	53	36	42	34	33	28	22	19	607	19	7	8	14	23	45	25	21	29	19	18	13	11	14	14	8	288	21	13	8	6	25	46	28	31	24	17	24	21	22	14	8
S01000224	45	48	33	53	56	52	45	42	64	63	39	44	63	27	45	87	806	19	20	20	28	28	27	24	23	38	29	22	26	30	15	19	56	424	26	28	13	25	28	25	21	19	26	34	17	18	33	12	26
S01000225	22	28	24	31	31	36	42	25	35	35	41	58	59	33	36	40	576	5	12	11	14	9	14	19	8	19	23	22	26	27	22	20	27	278	17	16	13	17	22	22	23	17	16	12	19	32	32	11	16
S01000226	28	14	13	17	54	52	51	27	48	54	43	44	48	28	33	45	599	16	6	4	8	22	25	20	12	25	26	22	24	26	8	21	27	292	12	8	9	9	32	27	31	15	23	28	21	20	22	20	12
S01000227	85	63	67	72	98	119	127	104	100	91	86	82	69	30	33	27	1253	41	33	39	39	42	60	63	47	50	50	41	38	35	14	19	13	624	44	30	28	33	56	59	64	57	50	41	45	44	34	16	14
S01000228	53	33	25	23	64	139	92	65	68	58	65	41	37	18	16	30	827	27	11	14	16	34	71	44	23	28	23	23	17	16	3	9	17	376	26	22	11	7	30	68	48	42	40	35	42	24	21	15	7
S01000229	40	31	34	51	52	41	51	64	51	64	46	63	53	40	35	106	822	23	17	15	28	24	15	25	41	25	33	19	35	28	21	21	73	443	17	14	19	23	28	26	26	23	26	31	27	28	25	19	14
S01000230	29	17	20	42	35	64	42	41	61	45	42	32	43	38	27	40	618	11	8	8	18	18	33	22	19	33	21	24	15	21	20	12	27	310	18	9	12	24	17	31	20	22	28	24	18	17	22	18	15
S01000231	30	27	28	45	35	57	39	50	53	70	64	64	51	26	31	24	694	12	13	19	20	16	30	22	24	32	36	28	39	17	13	13	12	346	18	14	9	25	19	27	17	26	21	34	36	25	34	13	18
S01000232	30	24	27	39	40	31	30	30	40	53	38	44	39	29	32	89	615	16	13	14	24	24	19	16	14	23	27	26	25	19	17	14	57	348	14	11	13	15	16	12	14	16	17	26	12	19	20	12	18
S01000233	17	13	15	16	17	30	27	21	24	32	37	35	49	40	28	95	496	8	10	9	8	10	17	10	8	10	18	18	20	29	17	16	65	273	9	3	6	8	7	13	17	13	14	14	19	15	20	23	12
S01000234	20	13	27	36	42	36	35	32	44	54	79	75	65	44	50	45	697	9	6	12	16	23	16	18	15	25	31	39	35	31	25	29	21	351	11	7	15	20	19	20	17	17	19	23	40	40	34	19	21
S01000235	32	26	23	51	42	78	56	56	43	77	74	64	26	23	26	40	737	14	13	11	23	24	40	28	26	23	40	37	35	10	12	17	21	374	18	13	12	28	18	38	28	30	20	37	37	29	16	11	9
S01000236	26	37	22	31	31	33	20	32	42	49	38	48	57	66	60	80	672	17	13	10	14	17	21	12	14	19	22	23	25	32	38	31	39	347	9	24	12	17	14	12	8	18	23	27	15	23	25	28	29
S01000237	28	22	30	33	36	29	28	37	71	57	63	44	68	87	76	107	816	11	12	15	18	20	9	18	16	40	31	29	20	39	53	37	53	421	17	10	15	15	16	20	10	21	31	26	34	24	29	34	39
S01000238	38	11	17	26	37	56	46	36	28	43	41	35	28	18	10	23	493	20	6	6	18	20	29	26	17	14	22	27	15	14	7	6	10	257	18	5	11	8	17	27	20	19	14	21	14	20	14	11	4
S01000239	23	18	32	53	40	24	23	25	44	58	71	51	51	57	57	64	691	12	9	16	25	20	9	12	12	20	31	39	25	27	33	28	34	352	11	9	16	28	20	15	11	13	24	27	32	26	24	24	29
S01000240	17	18	27	37	34	38	29	44	29	51	55	56	74	52	32	41	634	7	7	11	20	13	18	17	21	11	28	31	26	45	23	15	23	316	10	11	16	17	21	20	12	23	18	23	24	30	29	29	17
S01000241	24	24	38	61	32	16	35	26	49	62	56	69	55	29	11	12	599	15	6	21	29	12	8	17	15	24	32	33	31	28	16	3	6	296	9	18	17	32	20	8	18	11	25	30	23	38	27	13	8
S01000242	35	29	46	52	37	48	55	50	77	67	55	45	53	31	30	34	744	20	7	16	27	14	22	31	23	39	34	27	22	25	18	16	20	361	15	22	30	25	23	26	24	27	38	33	28	23	28	13	14
S01000243	30	30	29	35	25	18	39	27	37	47	51	69	112	55	26	19	649	15	9	14	15	12	9	20	14	16	30	26	36	60	30	9	11	326	15	21	15	20	13	9	19	13	21	17	25	33	52	25	17
S01000244	50	34	42	48	81	98	84	80	81	96	76	90	87	61	46	85	1139	24	17	20	25	33	54	37	47	38	59	32	47	47	34	19	47	580	26	17	22	23	48	44	47	33	43	37	44	43	40	27	27
S01000245	46	55	58	66	38	58	69	60	64	72	69	81	83	59	37	44	959	16	23	24	25	17	35	37	25	32	40	39	39	42	29	17	28	468	30	32	34	41	21	23	32	35	32	32	30	42	41	30	20
S01000246	37	23	35	46	48	45	36	36	49	56	63	56	50	37	25	47	689	19	11	11	21	26	21	19	15	27	33	37	28	26	20	14	26	354	18	12	24	25	22	24	17	21	22	23	26	28	24	17	11
S01000247	30	28	21	34	22	38	36	36	29	49	62	100	72	38	37	23	655	10	13	10	16	14	19	17	19	17	29	31	49	37	16	21	8	326	20	15	11	18	8	19	19	17	12	20	31	51	35	22	16
S01000248	21	27	36	39	37	58	36	53	46	65	60	79	86	30	25	43	741	8	14	12	11	20	29	14	30	21	29	29	42	41	15	14	24	353	13	13	24	28	17	29	22	23	25	36	31	37	45	15	11
S01000249	26	22	25	31	52	29	29	34	25	52	57	64	74	38	45	47	650	13	14	10	9	22	18	17	13	12	28	28	36	34	20	23	25	322	13	8	15	22	30	11	12	21	13	24	29	28	40	18	22
S01000250	42	48	48	55	59	21	35	47	65	83	79	58	56	30	13	31	770	20	19	26	20	16	9	18	23	36	49	45	24	27	14	7	16	369	22	29	22	35	43	12	17	24	29	34	34	34	29	16	6
S01000251	26	21	33	54	29	24	30	23	34	50	36	39	38	18	5	5	465	14	9	14	28	12	11	16	10	19	26	21	20	17	9	4	1	231	12	12	19	26	17	13	14	13	15	24	15	19	21	9	1
S01000252	47	37	36	44	53	88	70	68	49	73	86	56	44	16	14	9	790	26	14	16	23	20	39	42	35	21	38	42	27	23	8	8	4	386	21	23	20	21	33	49	28	33	28	35	44	29	21	8	6
S01000253	29	34	43	45	46	37	23	31	59	44	81	57	75	27	14	6	651	16	17	15	23	20	17	13	20	32	22	40	28	38	11	8	2	322	13	17	28	22	26	20	10	11	27	22	41	29	37	16	6
S01000254	45	40	63	50	50	62	47	60	76	68	60	69	66	27	22	27	832	18	18	30	26	23	27	22	31	37	32	30	32	33	13	15	12	399	27	22	33	24	27	35	25	29	39	36	30	37	33	14	7
S01000255	25	24	30	32	45	69	48	34	58	49	68	27	38	22	4	13	586	12	9	14	12	21	37	21	16	38	22	33	12	19	9	2	5	282	13	15	16	20	24	32	27	18	20	27	35	15	19	13	2
S01000256	23	28	27	27	30	27	35	27	49	51	71	79	88	49	49	145	805	15	15	11	15	17	12	15	15	22	26	37	43	50	24	35	91	443	8	13	16	12	13	15	20	12	27	25	34	36	38	25	14
S01000257	38	50	51	40	38	39	48	58	64	71	69	53	89	75	52	71	906	22	21	25	17	13	24	18	31	31	31	36	27	42	38	28	40	444	16	29	26	23	25	15	30	27	33	40	33	26	47	37	24
S01000258	20	31	44	44	42	49	32	41	51	57	54	64	40	13	8	18	608	11	11	26	16	19	25	17	23	26	32	31	27	19	7	4	10	304	9	20	18	28	23	24	15	18	25	25	23	37	21	6	4
S01000259	42	31	34	51	37	34	46	39	50	66	50	30	43	28	22	8	611	19	15	15	33	18	19	25	24	25	32	29	11	27	12	11	4	319	23	16	19	18	19	15	21	15	25	34	21	19	16	16	11
S01000260	77	61	56	53	37	90	96	107	92	57	55	42	18	12	7	5	865	42	37	30	30	25	55	48	61	41	28	27	24	5	6	2	3	464	35	24	26	23	12	35	48	46	51	29	28	18	13	6	5
S01000261	25	27	28	52	43	33	37	55	64	80	59	55	107	84	80	63	892	16	12	10	24	17	19	16	31	33	36	27	32	59	47	40	29	448	9	15	18	28	26	14	21	24	31	44	32	23	48	37	40
S01000262	52	34	38	56	36	31	46	54	68	70	49	84	61	88	73	73	913	21	15	14	27	20	11	20	31	28	37	26	36	29	54	33	45	447	31	19	24	29	16	20	26	23	40	33	23	48	32	34	40
S01000263	52	51	42	46	37	56	67	79	85	48	61	46	25	24	17	10	746	23	25	15	23	15	35	34	35	45	24	25	21	7	12	8	4	351	29	26	27	23	22	21	33	44	40	24	36	25	18	12	9
S01000264	40	32	50	58	35	66	60	47	70	66	62	71	88	65	28	71	909	21	17	18	25	18	27	29	20	40	37	35	39	41	36	14	52	469	19	15	32	33	17	39	31	27	30	29	27	32	47	29	14
S01000265	44	32	33	35	37	43	41	31	41	56	40	44	64	49	47	75	712	20	17	12	21	15	22	20	15	23	34	24	27	29	25	28	45	377	24	15	21	14	22	21	21	16	18	22	16	17	35	24	19
S01000266	79	75	71	71	51	83	81	106	101	100	85	70	72	53	38	104	1240	54	37	34	39	20	45	45	52	53	49	43	37	35	34	19	62	658	25	38	37	32	31	38	36	54	48	51	42	33	37	19	19
S01000267	36	15	22	30	29	40	30	48	48	32	33	53	82	61	29	53	641	18	5	12	15	10	20	9	25	24	16	15	29	41	31	15	37	322	18	10	10	15	19	20	21	23	24	16	18	24	41	30	14
S01000268	35	56	58	42	31	29	32	53	57	55	66	64	76	47	37	75	813	14	23	19	14	12	17	17	26	32	28	38	33	30	22	21	43	389	21	33	39	28	19	12	15	27	25	27	28	31	46	25	16
S01000269	32	40	40	39	23	29	19	39	46	51	63	44	64	33	24	40	626	18	22	20	25	9	16	10	22	27	22	32	23	29	19	12	20	326	14	18	20	14	14	13	9	17	19	29	31	21	35	14	12
S01000270	52	53	66	45	61	57	60	78	73	85	86	87	74	56	43	55	1031	24	26	23	25	28	31	29	41	39	43	46	43	33	24	20	34	509	28	27	43	20	33	26	31	37	34	42	40	44	41	32	23
S01000271	45	52	59	62	37	35	39	71	70	69	71	69	65	46	39	48	877	23	25	25	23	18	23	17	36	31	39	33	31	36	26	17	23	426	22	27	34	39	19	12	22	35	39	30	38	38	29	20	22
S01000272	63	66	88	89	67	59	65	72	97	93	75	63	75	42	35	73	1122	28	36	44	53	39	31	25	48	51	47	40	30	35	23	18	42	590	35	30	44	36	28	28	40	24	46	46	35	33	40	19	17
S01000273	41	39	48	32	23	27	31	48	62	59	50	50	42	31	25	12	620	18	17	26	12	11	16	17	18	38	25	24	26	21	11	11	7	298	23	22	22	20	12	11	14	30	24	34	26	24	21	20	14
S01000274	44	35	42	47	36	36	50	49	55	55	49	33	37	31	29	50	678	20	23	19	19	16	13	25	31	26	23	18	17	18	15	19	28	330	24	12	23	28	20	23	25	18	29	32	31	16	19	16	10
S01000275	106	93	76	61	54	84	117	130	103	95	82	92	78	77	60	127	1435	44	40	30	27	25	51	62	59	55	49	41	53	38	41	36	72	723	62	53	46	34	29	33	55	71	48	46	41	39	40	36	24
S01000276	50	42	58	73	36	20	37	40	71	99	67	46	55	28	30	30	782	26	25	30	38	17	13	18	24	43	48	33	20	26	16	17	14	408	24	17	28	35	19	7	19	16	28	51	34	26	29	12	13
S01000277	51	37	38	41	37	29	39	49	58	58	50	48	68	38	27	35	703	30	25	13	18	15	22	18	24	29	28	27	23	39	19	12	21	363	21	12	25	23	22	7	21	25	29	30	23	25	29	19	15
S01000278	30	36	21	22	27	56	43	36	31	25	46	44	40	27	16	77	577	12	19	6	11	16	34	16	15	21	12	20	28	18	10	7	59	304	18	17	15	11	11	22	27	21	10	13	26	16	22	17	9
S01000279	46	56	46	42	38	38	38	74	75	73	74	61	61	61	42	50	875	24	17	16	18	21	18	16	40	37	38	38	29	32	33	19	26	422	22	39	30	24	17	20	22	34	38	35	36	32	29	28	23
S01000280	61	54	38	43	28	54	61	62	53	60	54	52	49	36	26	30	761	30	27	17	16	15	21	31	30	26	29	26	30	27	18	9	17	369	31	27	21	27	13	33	30	32	27	31	28	22	22	18	17
S01000281	42	35	35	44	34	33	31	45	49	70	50	48	40	34	22	63	675	21	21	13	21	15	20	14	24	20	38	26	21	20	18	10	37	339	21	14	22	23	19	13	17	21	29	32	24	27	20	16	12
S01000282	56	39	46	39	27	39	54	67	61	64	52	66	50	27	22	26	735	29	19	21	12	13	25	26	33	29	33	25	30	17	15	9	12	348	27	20	25	27	14	14	28	34	32	31	27	36	33	12	13
S01000283	68	90	76	55	40	41	50	97	118	100	85	74	61	39	42	54	1090	29	42	43	19	20	22	29	47	67	42	47	37	30	20	20	32	546	39	48	33	36	20	19	21	50	51	58	38	37	31	19	22
S01000284	107	92	105	82	44	34	84	125	112	139	106	69	71	27	30	37	1264	57	48	56	43	21	19	45	65	58	69	49	34	33	13	15	20	645	50	44	49	39	23	15	39	60	54	70	57	35	38	14	15
S01000285	31	46	49	39	36	34	31	49	62	74	66	61	46	33	26	36	719	15	23	21	18	15	18	13	27	33	36	32	34	18	20	15	21	359	16	23	28	21	21	16	18	22	29	38	34	27	28	13	11
S01000286	39	28	40	41	64	72	47	70	76	72	63	55	53	47	50	97	914	14	11	22	24	29	33	16	32	36	40	34	22	29	28	24	56	450	25	17	18	17	35	39	31	38	40	32	29	33	24	19	26
S01000287	21	48	41	32	36	37	18	42	42	67	57	75	56	47	24	33	676	10	23	21	16	19	16	9	22	23	36	25	31	33	24	9	20	337	11	25	20	16	17	21	9	20	19	31	32	44	23	23	15
S01000288	43	38	43	48	52	53	44	41	50	71	72	64	57	52	47	32	807	16	17	22	23	29	24	20	24	27	42	35	29	31	32	27	17	415	27	21	21	25	23	29	24	17	23	29	37	35	26	20	20
S01000289	49	40	53	47	41	63	54	60	67	67	56	64	53	50	50	70	884	21	23	31	28	21	34	24	30	33	40	32	31	26	35	27	52	488	28	17	22	19	20	29	30	30	34	27	24	33	27	15	23
S01000290	61	56	45	54	47	63	61	60	60	63	52	39	47	30	25	50	813	28	24	21	24	28	33	31	30	33	36	26	20	25	15	13	32	419	33	32	24	30	19	30	30	30	27	27	26	19	22	15	12
S01000291	37	50	65	62	48	15	29	56	77	106	68	68	63	49	37	54	884	16	22	28	29	15	8	17	29	43	52	31	39	31	24	23	27	434	21	28	37	33	33	7	12	27	34	54	37	29	32	25	14
S01000292	51	51	58	67	56	59	47	45	75	79	83	73	85	55	42	77	1003	23	23	27	36	28	27	28	23	36	45	43	34	49	28	22	46	518	28	28	31	31	28	32	19	22	39	34	40	39	36	27	20
S01000293	43	18	29	39	45	57	49	42	53	60	49	52	57	47	39	162	841	17	5	17	20	18	23	24	21	24	30	22	27	31	25	24	110	438	26	13	12	19	27	34	25	21	29	30	27	25	26	22	15
S01000294	38	51	39	47	32	24	39	42	60	73	60	43	45	16	14	25	648	21	20	23	28	10	10	21	20	36	36	28	25	21	8	9	16	332	17	31	16	19	22	14	18	22	24	37	32	18	24	8	5
S01000295	17	24	39	31	20	17	13	32	29	45	37	51	73	43	38	29	538	10	10	24	11	7	8	5	15	13	23	20	31	37	19	18	17	268	7	14	15	20	13	9	8	17	16	22	17	20	36	24	20
S01000296	65	87	68	51	40	37	57	93	79	88	69	43	59	36	37	43	952	22	44	29	24	19	19	33	49	36	51	30	23	26	19	21	24	469	43	43	39	27	21	18	24	44	43	37	39	20	33	17	16
S01000297	29	23	35	72	59	28	28	36	52	76	65	40	58	36	36	56	729	11	14	16	35	31	14	12	23	28	41	35	21	32	20	21	25	379	18	9	19	37	28	14	16	13	24	35	30	19	26	16	15
S01000298	79	92	98	92	50	55	64	121	103	106	78	45	49	40	34	25	1131	26	49	44	50	16	30	34	61	52	62	34	19	29	19	21	17	563	53	43	54	42	34	25	30	60	51	44	44	26	20	21	13
S01000299	40	57	62	74	42	29	24	43	56	87	91	80	77	53	50	107	972	21	28	30	37	20	8	13	26	31	49	43	35	38	29	23	57	488	19	29	32	37	22	21	11	17	25	38	48	45	39	24	27
S01000300	37	44	52	64	40	27	23	42	69	76	76	72	57	38	17	25	759	17	23	25	28	25	10	16	23	35	37	41	31	27	16	7	11	372	20	21	27	36	15	17	7	19	34	39	35	41	30	22	10
S01000301	18	18	36	12	33	16	19	28	38	29	44	36	49	36	31	63	506	6	9	10	7	17	5	12	13	19	17	17	22	20	21	11	43	249	12	9	26	5	16	11	7	15	19	12	27	14	29	15	20
S01000302	38	38	51	40	23	19	18	39	54	48	62	47	53	25	29	41	625	20	20	24	26	14	9	11	23	23	29	27	23	23	14	13	17	316	18	18	27	14	9	10	7	16	31	19	35	24	30	11	16
S01000303	30	21	32	25	12	23	14	39	49	54	43	41	42	44	43	54	566	10	9	17	13	5	13	7	13	24	28	22	22	20	20	25	25	273	20	12	15	12	7	10	7	26	25	26	21	19	22	24	18
S01000304	42	76	59	56	37	18	41	79	61	67	54	62	58	47	33	39	829	22	34	27	28	19	10	24	39	29	37	27	28	34	21	17	21	417	20	42	32	28	18	8	17	40	32	30	27	34	24	26	16
S01000305	53	55	59	49	56	41	67	74	61	78	82	87	85	72	43	78	1040	23	28	24	27	27	19	34	35	33	47	38	44	48	39	16	45	527	30	27	35	22	29	22	33	39	28	31	44	43	37	33	27
S01000306	45	43	69	39	32	21	31	50	72	79	60	60	69	45	25	50	790	24	23	36	24	16	13	16	26	36	43	23	28	38	25	12	26	409	21	20	33	15	16	8	15	24	36	36	37	32	31	20	13
S01000307	63	60	57	65	58	57	59	61	98	98	59	56	55	34	23	19	922	28	31	29	31	26	32	25	35	49	55	31	28	33	15	10	11	469	35	29	28	34	32	25	34	26	49	43	28	28	22	19	13
S01000308	63	64	62	73	54	53	80	107	92	122	102	72	83	61	70	59	1217	34	33	34	31	29	33	45	49	47	64	49	38	35	33	35	31	620	29	31	28	42	25	20	35	58	45	58	53	34	48	28	35
S01000309	93	75	82	72	54	43	72	89	102	98	83	68	94	63	43	57	1188	45	43	46	39	26	24	35	52	46	45	41	34	41	35	19	28	599	48	32	36	33	28	19	37	37	56	53	42	34	53	28	24
S01000310	38	50	67	85	52	56	52	66	84	111	90	68	54	30	14	25	942	17	22	35	38	24	32	22	35	48	56	47	38	28	15	5	13	475	21	28	32	47	28	24	30	31	36	55	43	30	26	15	9
S01000311	38	40	51	49	50	80	44	45	58	68	67	87	73	43	46	63	902	19	21	19	24	24	37	19	20	29	37	34	39	35	20	27	39	443	19	19	32	25	26	43	25	25	29	31	33	48	38	23	19
S01000312	10	24	28	24	19	31	12	27	36	52	35	33	44	49	27	61	512	5	11	13	13	10	18	5	12	19	29	20	15	19	27	14	37	267	5	13	15	11	9	13	7	15	17	23	15	18	25	22	13
S01000313	37	30	35	31	29	28	39	39	49	47	55	51	53	48	37	73	681	19	13	12	16	13	13	24	21	23	24	27	30	27	29	18	40	349	18	17	23	15	16	15	15	18	26	23	28	21	26	19	19
S01000314	17	29	26	33	33	42	32	23	48	56	50	50	31	24	21	36	551	7	18	10	11	9	25	13	14	22	32	19	23	19	12	12	20	266	10	11	16	22	24	17	19	9	26	24	31	27	12	12	9
S01000315	33	22	41	46	31	24	23	24	43	37	60	57	61	48	38	71	659	17	14	16	26	10	13	13	12	21	21	31	30	32	23	20	40	339	16	8	25	20	21	11	10	12	22	16	29	27	29	25	18
S01000316	41	36	49	37	35	28	25	35	82	56	55	46	81	69	58	156	889	22	21	21	22	14	9	14	22	48	30	24	29	45	36	25	95	477	19	15	28	15	21	19	11	13	34	26	31	17	36	33	33
S01000317	19	29	21	37	24	27	28	33	36	43	34	42	38	36	23	72	542	12	14	11	24	9	11	17	15	17	26	20	19	22	22	13	42	294	7	15	10	13	15	16	11	18	19	17	14	23	16	14	10
S01000318	15	26	47	40	20	19	16	27	30	36	48	43	61	38	41	42	549	8	12	24	14	11	7	9	16	16	21	25	22	24	21	21	22	273	7	14	23	26	9	12	7	11	14	15	23	21	37	17	20
S01000319	40	37	38	63	42	44	39	59	52	77	52	28	31	19	15	23	659	14	16	27	28	21	23	19	30	28	40	26	14	14	9	7	14	330	26	21	11	35	21	21	20	29	24	37	26	14	17	10	8
S01000320	29	18	28	45	47	50	50	49	50	58	71	58	31	27	33	27	671	13	6	14	19	19	22	24	22	23	36	33	26	22	12	21	15	327	16	12	14	26	28	28	26	27	27	22	38	32	9	15	12
S01000321	38	22	38	35	31	22	38	29	38	54	53	53	47	43	30	24	595	21	10	21	16	13	11	21	13	20	29	24	32	26	21	8	11	297	17	12	17	19	18	11	17	16	18	25	29	21	21	22	22
S01000322	54	50	69	70	58	30	40	52	68	96	103	81	70	51	35	65	992	29	29	40	28	28	13	23	21	35	59	46	39	35	23	20	42	510	25	21	29	42	30	17	17	31	33	37	57	42	35	28	15
S01000323	48	58	54	55	37	43	29	51	76	76	70	74	35	41	47	85	879	21	29	24	30	11	21	13	30	40	37	34	39	14	24	24	54	445	27	29	30	25	26	22	16	21	36	39	36	35	21	17	23
S01000324	50	56	47	70	44	40	46	47	91	108	75	36	49	31	18	27	835	25	31	30	33	18	27	25	24	53	49	38	13	25	15	10	15	431	25	25	17	37	26	13	21	23	38	59	37	23	24	16	8
S01000325	124	89	90	83	43	58	107	114	124	112	75	66	54	33	41	78	1291	67	42	47	37	16	36	60	55	56	53	38	35	28	16	23	41	650	57	47	43	46	27	22	47	59	68	59	37	31	26	17	18
S01000326	30	47	65	61	51	29	38	43	65	77	64	48	54	45	26	62	805	17	20	29	29	23	14	19	22	46	42	30	23	27	20	12	43	416	13	27	36	32	28	15	19	21	19	35	34	25	27	25	14
S01000327	37	41	42	64	56	26	32	41	65	101	76	60	52	46	33	37	809	24	16	20	27	23	8	15	25	31	56	41	29	21	26	16	22	400	13	25	22	37	33	18	17	16	34	45	35	31	31	20	17
S01000328	32	34	36	52	35	37	36	44	48	36	47	36	25	15	10	11	534	17	18	14	33	15	17	22	21	27	22	25	21	10	11	3	7	283	15	16	22	19	20	20	14	23	21	14	22	15	15	4	7
S01000329	81	54	45	43	58	96	92	64	64	63	50	47	36	13	11	19	836	46	29	19	22	29	52	51	31	34	31	31	24	18	6	6	11	440	35	25	26	21	29	44	41	33	30	32	19	23	18	7	5
S01000330	109	100	133	86	44	54	84	102	94	105	88	96	84	55	39	44	1317	49	48	71	37	23	27	46	56	44	55	48	51	31	24	21	28	659	60	52	62	49	21	27	38	46	50	50	40	45	53	31	18
S01000331	12	15	28	27	31	23	18	20	40	40	45	51	66	34	47	63	560	6	6	18	15	12	11	11	11	18	24	22	27	34	19	26	42	302	6	9	10	12	19	12	7	9	22	16	23	24	32	15	21
S01000332	57	39	42	44	33	25	38	42	46	52	59	45	63	46	35	67	733	36	21	20	22	15	11	28	20	22	27	33	25	29	28	19	41	397	21	18	22	22	18	14	10	22	24	25	26	20	34	18	16
S01000333	46	76	73	58	38	36	27	49	95	100	97	90	56	42	26	29	938	25	41	34	30	21	19	14	18	47	56	49	40	29	22	16	18	479	21	35	39	28	17	17	13	31	48	44	48	50	27	20	10
S01000334	56	46	47	49	38	46	48	72	51	58	62	64	48	54	40	96	875	25	19	17	16	19	16	23	42	28	33	30	37	26	32	17	61	441	31	27	30	33	19	30	25	30	23	25	32	27	22	22	23
S01000335	56	32	43	47	30	22	37	70	66	65	54	54	68	53	36	59	792	26	13	20	22	14	11	20	40	35	37	29	24	31	32	19	26	399	30	19	23	25	16	11	17	30	31	28	25	30	37	21	17
S01000336	110	100	93	72	82	92	127	91	130	132	87	67	66	46	35	50	1380	53	47	38	38	36	46	66	43	74	61	32	38	29	23	15	24	663	57	53	55	34	46	46	61	48	56	71	55	29	37	23	20
S01000337	53	43	54	49	22	21	40	54	48	65	69	57	66	45	40	110	836	28	25	27	20	12	11	21	28	32	31	34	23	30	24	23	61	430	25	18	27	29	10	10	19	26	16	34	35	34	36	21	17
S01000338	32	33	19	30	40	18	30	32	34	40	33	36	46	22	23	22	490	15	14	9	16	17	8	15	17	19	17	17	16	20	9	12	11	232	17	19	10	14	23	10	15	15	15	23	16	20	26	13	11
S01000339	67	91	92	95	46	42	42	61	102	105	104	65	63	62	57	100	1194	37	37	44	45	22	23	23	32	58	48	55	27	30	33	32	54	600	30	54	48	50	24	19	19	29	44	57	49	38	33	29	25
S01000340	47	74	59	55	61	39	39	61	90	94	89	91	90	59	49	61	1058	21	33	40	21	32	18	19	34	48	41	44	48	46	27	23	32	527	26	41	19	34	29	21	20	27	42	53	45	43	44	32	26
S01000341	48	43	62	52	45	31	29	71	69	69	78	72	79	72	60	80	960	21	19	25	31	21	15	13	36	37	34	34	34	36	36	29	39	460	27	24	37	21	24	16	16	35	32	35	44	38	43	36	31
S01000342	31	26	37	26	27	27	20	36	33	40	26	23	28	28	19	47	474	14	18	20	8	16	15	9	16	20	20	11	12	12	16	17	26	250	17	8	17	18	11	12	11	20	13	20	15	11	16	12	2
S01000343	21	27	36	51	30	21	23	31	53	64	49	45	47	28	11	29	566	5	15	15	19	11	9	15	12	29	38	22	24	26	13	4	12	269	16	12	21	32	19	12	8	19	24	26	27	21	21	15	7
S01000344	59	67	59	67	43	38	34	66	83	89	71	82	82	28	31	93	992	20	37	33	32	24	18	20	40	42	43	25	38	37	14	15	52	490	39	30	26	35	19	20	14	26	41	46	46	44	45	14	16
S01000345	39	41	47	49	21	42	42	40	47	61	33	41	35	36	20	32	626	18	21	20	23	13	21	26	21	24	24	21	24	20	15	11	19	321	21	20	27	26	8	21	16	19	23	37	12	17	15	21	9
S01000346	41	37	34	34	34	31	35	44	46	47	39	50	56	47	27	41	643	18	19	24	21	15	15	19	26	23	25	23	28	32	22	13	27	350	23	18	10	13	19	16	16	18	23	22	16	22	24	25	14
S01000347	166	124	126	79	53	59	143	169	162	125	95	92	45	35	19	52	1544	88	73	59	39	25	34	82	78	84	67	45	50	22	20	12	28	806	78	51	67	40	28	25	61	91	78	58	50	42	23	15	7
S01000348	28	33	49	35	42	49	52	45	46	70	49	71	55	34	24	48	730	15	16	23	15	25	26	28	22	27	39	22	39	28	16	17	23	381	13	17	26	20	17	23	24	23	19	31	27	32	27	18	7
S01000349	41	22	16	19	29	33	38	37	33	37	46	43	25	23	21	74	537	28	12	7	7	11	19	21	16	18	23	21	24	13	13	11	49	293	13	10	9	12	18	14	17	21	15	14	25	19	12	10	10
S01000350	76	78	78	67	66	35	63	108	94	105	77	56	63	32	35	49	1082	36	34	36	39	37	22	36	55	47	53	36	29	29	18	20	31	558	40	44	42	28	29	13	27	53	47	52	41	27	34	14	15
S01000351	33	41	68	69	63	68	43	50	77	81	78	83	68	43	30	44	939	15	19	40	38	27	36	22	27	37	40	44	43	37	14	14	25	478	18	22	28	31	36	32	21	23	40	41	34	40	31	29	16
S01000352	26	34	35	31	48	23	30	38	49	42	63	72	68	47	30	63	699	12	14	13	20	22	11	12	23	21	24	33	34	41	25	15	36	356	14	20	22	11	26	12	18	15	28	18	30	38	27	22	15
S01000353	32	18	27	32	27	25	31	34	39	42	48	52	42	26	15	18	508	16	10	13	15	13	14	15	18	17	22	25	25	24	11	7	13	258	16	8	14	17	14	11	16	16	22	20	23	27	18	15	8
S01000354	118	129	133	126	79	119	131	168	156	130	85	73	54	32	17	26	1576	61	65	68	66	42	65	64	87	76	65	42	40	22	16	8	13	800	57	64	65	60	37	54	67	81	80	65	43	33	32	16	9
S01000355	28	20	40	46	38	29	32	39	55	47	52	52	46	39	21	31	615	14	10	15	28	18	9	14	21	28	28	26	25	24	17	10	20	307	14	10	25	18	20	20	18	18	27	19	26	27	22	22	11
S01000356	30	42	45	33	20	36	17	24	59	71	66	55	50	31	28	35	642	14	19	26	15	9	14	11	15	33	34	34	26	24	14	11	18	317	16	23	19	18	11	22	6	9	26	37	32	29	26	17	17
S01000357	24	29	40	50	29	39	16	46	55	47	54	72	47	20	5	7	580	12	16	17	28	13	18	8	28	27	26	26	40	20	7	3	3	292	12	13	23	22	16	21	8	18	28	21	28	32	27	13	2
S01000358	36	29	53	65	44	40	40	54	55	69	111	99	78	44	29	43	889	15	15	25	37	15	23	22	32	31	36	54	48	38	22	15	22	450	21	14	28	28	29	17	18	22	24	33	57	51	40	22	14
S01000359	31	54	91	70	45	24	27	43	87	79	68	95	68	17	13	24	836	21	22	34	41	18	10	9	26	45	43	35	44	32	5	8	13	406	10	32	57	29	27	14	18	17	42	36	33	51	36	12	5
S01000360	28	23	31	30	16	18	23	36	39	38	32	54	53	33	19	56	529	9	10	16	11	7	5	16	16	18	17	16	27	22	17	9	31	247	19	13	15	19	9	13	7	20	21	21	16	27	31	16	10
S01000361	46	50	50	35	22	29	32	51	64	69	48	52	38	36	21	35	678	23	25	30	17	11	9	20	24	39	37	22	23	21	15	11	21	348	23	25	20	18	11	20	12	27	25	32	26	29	17	21	10
S01000362	49	53	60	57	49	44	56	68	76	88	64	91	91	37	36	52	971	22	29	21	26	20	19	27	31	47	33	36	47	43	18	18	31	468	27	24	39	31	29	25	29	37	29	55	28	44	48	19	18
S01000363	86	67	81	58	44	37	54	105	108	107	100	85	90	57	41	58	1178	41	33	42	30	18	18	34	53	63	48	43	47	38	27	18	30	583	45	34	39	28	26	19	20	52	45	59	57	38	52	30	23
S01000364	48	43	68	59	46	32	37	60	74	124	70	74	77	36	29	51	928	27	17	33	26	27	14	18	33	38	59	33	37	36	14	13	27	452	21	26	35	33	19	18	19	27	36	65	37	37	41	22	16
S01000365	260	168	115	66	63	170	296	243	214	105	105	88	58	45	37	37	2070	125	78	51	23	29	103	156	119	101	49	55	40	26	27	18	18	1018	135	90	64	43	34	67	140	124	113	56	50	48	32	18	19
S01000366	283	192	139	89	57	107	209	285	209	117	111	84	83	73	39	46	2123	148	98	65	44	27	64	114	137	104	57	50	46	40	33	16	28	1071	135	94	74	45	30	43	95	148	105	60	61	38	43	40	23
S01000367	34	39	46	41	42	62	40	41	61	74	69	62	77	47	48	62	845	19	19	25	20	19	34	19	23	32	38	33	31	43	25	25	30	435	15	20	21	21	23	28	21	18	29	36	36	31	34	22	23
S01000368	77	88	88	74	51	58	61	90	118	119	81	97	80	60	42	102	1286	30	40	50	34	17	30	33	52	56	55	41	46	39	34	21	48	626	47	48	38	40	34	28	28	38	62	64	40	51	41	26	21
S01000369	48	45	40	54	33	42	49	59	70	76	78	89	98	68	33	56	938	23	15	15	31	15	23	20	30	30	48	33	46	44	37	13	31	454	25	30	25	23	18	19	29	29	40	28	45	43	54	31	20
S01000370	147	113	93	81	66	90	163	135	149	110	95	88	72	49	25	35	1511	73	48	44	39	29	50	77	65	82	54	46	43	35	24	8	18	735	74	65	49	42	37	40	86	70	67	56	49	45	37	25	17
S01000371	31	43	54	60	29	26	32	41	63	82	62	82	74	62	38	137	916	16	23	25	25	11	9	17	23	36	43	32	42	36	34	21	94	487	15	20	29	35	18	17	15	18	27	39	30	40	38	28	17
S01000372	41	58	47	59	36	57	58	63	69	80	67	64	73	37	33	71	913	23	31	17	30	14	33	29	24	41	37	34	32	36	15	20	40	456	18	27	30	29	22	24	29	39	28	43	33	32	37	22	13
S01000373	33	52	57	26	37	27	34	49	61	50	54	47	49	33	22	34	665	21	30	24	12	19	12	16	28	32	22	27	26	21	14	13	18	335	12	22	33	14	18	15	18	21	29	28	27	21	28	19	9
S01000374	38	34	40	47	32	19	26	39	43	46	61	41	40	39	36	66	647	17	19	18	24	10	4	15	18	27	20	35	21	16	21	23	35	323	21	15	22	23	22	15	11	21	16	26	26	20	24	18	13
S01000375	44	41	27	25	41	38	41	55	37	38	45	43	48	30	24	35	612	24	22	12	11	23	20	25	26	18	21	25	24	23	14	14	16	318	20	19	15	14	18	18	16	29	19	17	20	19	25	16	10
S01000376	47	58	53	48	39	46	51	47	59	40	51	88	77	45	42	35	826	26	31	22	25	23	20	26	30	31	21	26	49	38	24	25	17	434	21	27	31	23	16	26	25	17	28	19	25	39	39	21	17
S01000377	61	30	51	48	39	55	51	56	82	81	64	76	71	30	21	36	852	25	15	26	16	15	25	27	29	43	38	33	39	32	17	6	19	405	36	15	25	32	24	30	24	27	39	43	31	37	39	13	15
S01000378	24	33	61	42	26	16	30	38	42	45	35	36	38	33	17	27	543	14	16	26	21	12	11	16	21	28	23	19	20	19	15	5	14	280	10	17	35	21	14	5	14	17	14	22	16	16	19	18	12
S01000379	47	46	46	36	19	11	31	64	65	69	70	48	38	34	15	16	655	24	23	25	22	8	5	20	33	35	38	31	24	15	16	6	8	333	23	23	21	14	11	6	11	31	30	31	39	24	23	18	9
S01000380	77	64	46	58	51	51	63	87	91	73	66	72	70	38	26	24	957	36	32	23	27	28	25	33	44	40	39	35	40	29	19	11	11	472	41	32	23	31	23	26	30	43	51	34	31	32	41	19	15
S01000381	144	122	107	80	45	72	124	152	140	108	93	91	110	69	40	107	1604	77	54	49	43	13	45	66	77	79	53	44	48	53	32	24	63	820	67	68	58	37	32	27	58	75	61	55	49	43	57	37	16
S01000382	30	39	39	43	24	18	18	46	61	71	81	74	78	49	20	42	733	17	21	13	24	17	9	6	22	32	45	40	38	35	23	9	23	374	13	18	26	19	7	9	12	24	29	26	41	36	43	26	11
S01000383	105	82	72	48	67	99	122	110	85	70	87	53	76	31	27	32	1166	55	44	35	23	38	55	62	63	41	27	43	22	39	12	17	12	588	50	38	37	25	29	44	60	47	44	43	44	31	37	19	10
S01000384	29	39	43	28	26	20	21	49	68	60	49	61	55	52	37	67	704	19	22	21	15	8	8	10	26	24	30	28	33	27	31	17	36	355	10	17	22	13	18	12	11	23	44	30	21	28	28	21	20
S01000385	52	48	33	28	26	58	73	61	37	34	36	47	22	24	14	29	622	25	23	12	15	9	34	36	31	16	18	21	27	6	15	6	19	313	27	25	21	13	17	24	37	30	21	16	15	20	16	9	8
S01000386	103	81	85	60	90	98	87	83	95	102	82	56	73	53	45	67	1260	54	32	41	27	44	52	47	42	46	55	44	24	38	25	21	39	631	49	49	44	33	46	46	40	41	49	47	38	32	35	28	24
S01000387	53	39	43	41	47	34	50	63	56	68	65	62	84	52	39	75	871	27	18	18	22	31	20	25	27	29	37	32	34	40	27	21	45	453	26	21	25	19	16	14	25	36	27	31	33	28	44	25	18
S01000388	77	60	79	74	50	50	69	96	81	120	73	87	55	25	17	40	1053	32	31	31	35	20	30	38	47	36	62	35	46	27	11	11	20	512	45	29	48	39	30	20	31	49	45	58	38	41	28	14	6
S01000389	78	78	71	55	31	62	91	80	96	79	45	39	24	10	10	12	861	39	33	41	31	14	33	38	50	47	44	12	23	10	5	4	10	434	39	45	30	24	17	29	53	30	49	35	33	16	14	5	6
S01000390	50	44	46	32	52	60	59	48	55	61	42	52	55	34	36	52	778	21	23	22	17	29	32	24	28	35	30	27	26	28	17	18	34	411	29	21	24	15	23	28	35	20	20	31	15	26	27	17	18
S01000391	35	41	34	47	50	38	46	59	41	58	36	37	33	29	26	84	694	12	20	21	29	23	17	20	35	16	32	23	17	18	15	19	52	369	23	21	13	18	27	21	26	24	25	26	13	20	15	14	7
S01000392	47	46	47	44	48	59	52	76	54	52	73	58	60	36	19	29	800	29	24	26	16	25	32	27	36	28	27	36	32	29	20	8	17	412	18	22	21	28	23	27	25	40	26	25	37	26	31	16	11
S01000393	43	35	41	43	45	33	41	40	61	49	60	78	71	59	61	118	878	22	16	16	19	19	16	27	24	26	27	32	40	33	31	35	73	456	21	19	25	24	26	17	14	16	35	22	28	38	38	28	26
S01000394	50	44	51	37	41	48	36	60	59	59	51	36	39	26	18	38	693	25	20	21	14	18	27	19	31	29	33	25	18	18	14	8	23	343	25	24	30	23	23	21	17	29	30	26	26	18	21	12	10
S01000395	40	64	64	49	26	29	48	66	71	87	40	57	56	48	27	28	800	20	34	28	25	10	15	27	33	34	52	19	24	31	22	12	14	400	20	30	36	24	16	14	21	33	37	35	21	33	25	26	15
S01000396	48	25	30	40	47	44	39	48	48	48	51	53	64	54	54	150	843	27	12	18	18	24	24	23	18	28	20	26	30	36	28	31	97	460	21	13	12	22	23	20	16	30	20	28	25	23	28	26	23
S01000397	26	40	37	60	36	32	43	45	68	72	70	69	96	68	70	102	934	14	17	18	26	14	16	20	27	32	35	44	30	52	35	38	62	480	12	23	19	34	22	16	23	18	36	37	26	39	44	33	32
S01000398	267	166	167	127	95	154	270	245	196	191	176	114	92	59	43	46	2408	136	79	76	54	37	97	134	116	98	104	76	49	50	25	22	26	1179	131	87	91	73	58	57	136	129	98	87	100	65	42	34	21
S01000399	23	17	22	26	53	61	48	29	52	40	51	46	35	21	17	53	594	15	8	10	13	37	35	25	11	25	20	24	18	21	9	8	33	312	8	9	12	13	16	26	23	18	27	20	27	28	14	12	9
S01000400	32	29	23	35	76	64	66	49	43	56	52	47	56	42	38	95	803	17	17	10	13	39	31	28	20	24	28	24	24	36	31	26	54	422	15	12	13	22	37	33	38	29	19	28	28	23	20	11	12
S01000401	45	59	56	61	43	18	29	62	75	89	87	83	79	48	23	47	904	20	26	27	24	17	13	11	31	39	46	47	34	35	28	7	19	424	25	33	29	37	26	5	18	31	36	43	40	49	44	20	16
S01000402	43	36	48	45	44	31	35	53	51	55	81	64	47	27	37	54	751	13	20	21	20	20	19	20	31	27	32	44	26	19	12	23	32	379	30	16	27	25	24	12	15	22	24	23	37	38	28	15	14
S01000403	32	33	26	42	47	59	47	42	47	49	57	64	59	47	42	75	768	15	13	14	18	31	24	17	25	27	28	26	37	30	19	25	40	389	17	20	12	24	16	35	30	17	20	21	31	27	29	28	17
S01000404	37	27	33	46	52	55	42	45	61	52	50	53	57	41	25	32	708	15	16	15	20	18	26	20	21	31	29	24	23	31	21	12	18	340	22	11	18	26	34	29	22	24	30	23	26	30	26	20	13
S01000405	30	28	36	39	32	22	22	20	44	63	43	37	50	29	11	16	522	16	16	20	12	12	11	11	10	24	29	22	18	26	14	4	8	253	14	12	16	27	20	11	11	10	20	34	21	19	24	15	7
S01000406	33	22	26	20	39	51	58	43	43	22	28	36	27	27	20	39	534	19	10	9	13	20	27	27	14	16	10	11	23	13	13	10	27	262	14	12	17	7	19	24	31	29	27	12	17	13	14	14	10
S01000407	22	24	19	49	47	54	23	37	42	36	49	37	39	36	24	57	595	11	11	10	28	25	23	13	16	20	21	25	20	20	15	16	32	306	11	13	9	21	22	31	10	21	22	15	24	17	19	21	8
S01000408	42	31	41	41	26	45	36	52	72	62	45	28	28	22	10	28	609	25	18	20	21	15	27	22	27	33	31	18	15	13	12	5	18	320	17	13	21	20	11	18	14	25	39	31	27	13	15	10	5
S01000409	31	17	23	43	38	43	50	33	51	60	53	34	33	24	9	37	579	14	5	8	20	19	22	24	17	23	30	29	14	15	16	6	22	284	17	12	15	23	19	21	26	16	28	30	24	20	18	8	3
S01000410	42	45	59	57	33	27	28	60	73	73	60	51	60	27	15	33	743	24	17	32	31	13	14	15	34	33	34	29	26	28	13	7	17	367	18	28	27	26	20	13	13	26	40	39	31	25	32	14	8
S01000411	41	40	45	51	33	31	30	65	71	60	65	46	43	37	21	23	702	20	21	25	27	11	13	22	31	35	32	25	26	22	16	9	12	347	21	19	20	24	22	18	8	34	36	28	40	20	21	21	12
S01000412	48	39	51	49	39	46	44	47	68	75	84	68	61	32	19	28	798	16	19	24	29	17	23	19	23	35	38	42	26	28	23	13	16	391	32	20	27	20	22	23	25	24	33	37	42	42	33	9	6
S01000413	52	60	44	50	34	33	37	66	78	59	61	55	96	66	36	38	865	23	23	25	26	12	8	17	37	39	30	33	31	39	35	21	20	419	29	37	19	24	22	25	20	29	39	29	28	24	57	31	15
S01000414	39	40	36	46	42	39	33	45	60	58	90	49	46	31	16	24	694	17	19	16	23	19	25	17	23	32	29	46	25	23	16	8	14	352	22	21	20	23	23	14	16	22	28	29	44	24	23	15	8
S01000415	60	40	52	56	47	41	67	67	66	77	52	53	68	60	47	74	927	28	19	28	26	23	26	34	29	28	41	25	33	35	32	23	47	477	32	21	24	30	24	15	33	38	38	36	27	20	33	28	24
S01000416	84	75	54	60	41	47	65	93	84	74	39	56	47	31	17	43	910	43	37	26	25	25	30	34	49	38	40	17	28	27	16	9	26	470	41	38	28	35	16	17	31	44	46	34	22	28	20	15	8
S01000417	46	51	58	63	55	51	43	45	87	99	74	81	70	51	48	84	1006	24	28	28	29	27	24	20	20	42	47	46	36	36	24	22	50	503	22	23	30	34	28	27	23	25	45	52	28	45	34	27	26
S01000418	40	41	43	40	36	22	29	37	68	65	75	60	63	32	29	38	718	23	22	22	13	15	13	10	23	37	33	40	24	28	15	14	18	350	17	19	21	27	21	9	19	14	31	32	35	36	35	17	15
S01000419	136	121	134	97	50	100	126	175	154	141	68	73	59	30	25	28	1517	71	57	53	45	25	58	73	86	73	77	34	31	27	12	13	16	751	65	64	81	52	25	42	53	89	81	64	34	42	32	18	12
S01000420	107	83	80	69	60	87	100	99	108	88	91	82	77	52	44	84	1311	55	41	38	26	29	53	51	45	49	49	46	45	35	31	26	51	670	52	42	42	43	31	34	49	54	59	39	45	37	42	21	18
S01000421	58	55	55	61	29	30	42	75	80	73	72	46	39	25	18	28	786	20	24	25	30	16	22	20	35	37	41	35	21	18	10	9	12	375	38	31	30	31	13	8	22	40	43	32	37	25	21	15	9
S01000422	58	45	59	61	41	37	38	71	79	79	61	48	58	43	56	72	906	32	21	28	32	22	15	25	37	42	41	30	24	32	22	33	40	476	26	24	31	29	19	22	13	34	37	38	31	24	26	21	23
S01000423	69	74	67	71	45	35	55	71	103	85	102	81	76	45	21	26	1026	30	32	36	41	20	13	31	35	54	42	55	42	31	24	9	13	508	39	42	31	30	25	22	24	36	49	43	47	39	45	21	12
S01000424	52	42	60	45	33	23	53	63	64	57	63	44	62	39	22	21	743	21	19	32	16	14	9	27	30	37	30	32	20	32	17	10	14	360	31	23	28	29	19	14	26	33	27	27	31	24	30	22	12
S01000425	48	42	36	48	32	35	49	45	60	74	59	73	73	55	28	85	842	23	23	20	22	11	19	25	20	35	40	32	34	35	30	12	51	432	25	19	16	26	21	16	24	25	25	34	27	39	38	25	16
S01000426	61	56	52	56	35	26	37	65	58	80	84	69	57	36	23	31	826	27	25	27	23	13	10	19	35	29	43	40	35	24	19	11	14	394	34	31	25	33	22	16	18	30	29	37	44	34	33	17	12
S01000427	40	23	33	48	58	61	64	52	52	59	60	71	53	28	22	17	741	21	7	14	27	24	32	24	27	26	28	31	31	20	14	13	11	350	19	16	19	21	34	29	40	25	26	31	29	40	33	14	9
S01000428	24	22	43	58	34	33	24	40	44	63	52	72	72	25	28	29	663	9	11	23	28	18	12	7	19	25	35	27	44	30	15	15	15	333	15	11	20	30	16	21	17	21	19	28	25	28	42	10	13
S01000429	33	25	29	48	57	65	42	43	45	54	59	82	65	59	62	103	871	15	11	13	25	26	30	15	21	27	26	30	45	35	32	35	61	447	18	14	16	23	31	35	27	22	18	28	29	37	30	27	27
S01000430	19	17	22	37	31	15	33	24	34	33	36	60	41	31	28	27	488	7	6	12	22	7	5	15	13	16	17	19	28	23	21	14	14	239	12	11	10	15	24	10	18	11	18	16	17	32	18	10	14
S01000431	41	31	20	34	27	44	43	43	42	46	47	35	46	30	38	113	680	15	15	12	23	13	24	21	20	24	21	22	19	25	19	20	75	368	26	16	8	11	14	20	22	23	18	25	25	16	21	11	18
S01000432	16	32	39	40	36	23	40	41	56	54	71	85	85	73	60	125	876	7	15	19	20	14	11	19	17	26	30	35	50	45	38	34	75	455	9	17	20	20	22	12	21	24	30	24	36	35	40	35	26
S01000433	25	15	13	38	33	24	16	21	37	36	45	36	40	29	34	68	510	10	11	8	16	16	10	12	12	20	21	27	21	21	13	20	51	289	15	4	5	22	17	14	4	9	17	15	18	15	19	16	14
S01000434	26	30	45	52	32	42	38	33	42	49	52	34	34	29	19	45	602	13	19	27	27	14	24	16	19	26	27	29	21	18	17	9	27	333	13	11	18	25	18	18	22	14	16	22	23	13	16	12	10
S01000435	28	20	25	37	21	39	30	28	28	36	29	47	61	28	25	32	514	15	8	12	16	10	20	11	16	15	20	19	28	32	15	11	23	271	13	12	13	21	11	19	19	12	13	16	10	19	29	13	14
S01000436	36	32	44	47	39	44	30	33	42	80	64	39	39	21	21	18	629	17	18	20	19	18	19	19	16	23	39	32	19	19	11	14	8	311	19	14	24	28	21	25	11	17	19	41	32	20	20	10	7
S01000437	44	25	42	48	57	57	52	48	57	92	69	55	57	44	59	83	889	20	10	22	26	29	27	27	19	32	44	35	29	29	21	29	49	448	24	15	20	22	28	30	25	29	25	48	34	26	28	23	30
S01000438	30	33	36	42	38	18	19	32	41	48	77	59	39	23	16	39	590	14	15	15	25	14	10	9	17	22	28	44	21	20	12	8	24	298	16	18	21	17	24	8	10	15	19	20	33	38	19	11	8
S01000439	49	53	58	51	43	16	41	77	83	77	75	63	52	37	17	31	823	22	17	34	29	19	7	23	42	37	37	38	30	28	16	12	12	403	27	36	24	22	24	9	18	35	46	40	37	33	24	21	5
S01000440	66	60	55	59	45	62	65	92	86	89	93	88	84	44	33	70	1091	31	22	30	23	18	33	34	50	48	41	46	43	42	20	15	36	532	35	38	25	36	27	29	31	42	38	48	47	45	42	24	18
S01000441	47	44	63	49	39	42	36	53	75	80	65	64	80	64	37	60	898	24	19	31	18	17	22	17	25	37	38	34	31	40	30	19	34	436	23	25	32	31	22	20	19	28	38	42	31	33	40	34	18
S01000442	50	36	62	54	37	34	41	54	76	81	82	70	61	41	29	35	843	22	24	32	35	11	16	22	26	40	38	41	40	27	21	10	19	424	28	12	30	19	26	18	19	28	36	43	41	30	34	20	19
S01000443	40	33	26	41	24	16	47	32	58	55	62	52	42	40	26	14	608	20	15	15	20	8	9	23	18	29	26	32	20	22	17	9	7	290	20	18	11	21	16	7	24	14	29	29	30	32	20	23	17
S01000444	293	215	191	154	80	122	229	311	259	216	154	108	91	41	32	32	2528	151	92	97	79	34	79	129	155	126	106	71	56	42	17	17	12	1263	142	123	94	75	46	43	100	156	133	110	83	52	49	24	15
S01000445	57	58	69	81	50	55	66	76	117	126	89	82	96	65	45	69	1201	31	34	31	36	23	27	33	44	62	56	52	41	43	35	20	39	607	26	24	38	45	27	28	33	32	55	70	37	41	53	30	25
S01000446	44	59	61	48	25	37	55	65	102	106	98	80	70	40	24	37	951	20	31	25	21	6	25	31	36	43	54	46	38	37	16	8	16	453	24	28	36	27	19	12	24	29	59	52	52	42	33	24	16
S01000447	66	49	52	59	40	42	53	63	70	76	47	35	31	22	27	50	782	29	23	24	30	15	24	27	39	41	31	18	20	13	14	18	23	389	37	26	28	29	25	18	26	24	29	45	29	15	18	8	9
S01000448	56	58	64	47	38	53	42	59	88	73	52	56	63	45	30	35	859	25	26	40	26	21	25	25	27	49	36	19	31	25	21	16	18	430	31	32	24	21	17	28	17	32	39	37	33	25	38	24	14
S01000449	36	37	34	31	38	29	39	57	45	57	56	56	52	47	38	56	708	16	19	16	15	21	11	20	30	21	37	35	27	26	29	21	31	375	20	18	18	16	17	18	19	27	24	20	21	29	26	18	17
S01000450	20	15	27	24	24	38	37	23	37	61	30	51	57	40	31	38	553	10	4	17	14	15	14	18	7	19	26	10	27	26	27	10	25	269	10	11	10	10	9	24	19	16	18	35	20	24	31	13	21
S01000451	40	37	49	46	36	35	51	55	69	87	85	61	67	47	28	62	855	19	19	24	21	13	18	24	26	39	40	42	29	30	22	11	37	414	21	18	25	25	23	17	27	29	30	47	43	32	37	25	17
S01000452	19	17	36	41	29	21	26	30	54	62	69	48	45	20	18	24	559	12	6	13	19	12	8	15	13	26	33	32	19	18	12	8	13	259	7	11	23	22	17	13	11	17	28	29	37	29	27	8	10
S01000453	37	30	26	28	23	24	32	35	45	61	59	40	44	32	19	25	560	19	17	10	12	11	9	18	16	21	29	27	17	21	15	7	12	261	18	13	16	16	12	15	14	19	24	32	32	23	23	17	12
S01000454	23	26	20	19	21	23	15	31	22	34	31	24	44	26	20	64	443	13	15	10	8	12	13	9	20	9	22	13	11	23	13	10	43	244	10	11	10	11	9	10	6	11	13	12	18	13	21	13	10
S01000455	49	42	44	55	42	45	50	65	70	68	67	79	69	38	31	32	846	28	22	19	26	20	22	26	33	39	26	33	38	29	19	13	17	410	21	20	25	29	22	23	24	32	31	42	34	41	40	19	18
S01000456	86	93	64	63	51	73	75	69	108	80	77	54	87	48	39	62	1129	43	52	31	32	23	36	37	35	52	39	42	21	41	22	19	32	557	43	41	33	31	28	37	38	34	56	41	35	33	46	26	20
S01000457	25	34	33	38	35	28	31	42	40	44	67	69	57	35	54	149	781	12	14	13	19	17	14	16	22	17	22	38	36	30	22	33	83	408	13	20	20	19	18	14	15	20	23	22	29	33	27	13	21
S01000458	53	63	63	51	45	43	52	55	86	85	98	79	64	43	22	28	930	18	38	28	22	19	21	31	29	44	48	41	38	32	21	7	13	450	35	25	35	29	26	22	21	26	42	37	57	41	32	22	15
S01000459	49	44	42	60	63	43	61	57	52	89	79	60	85	68	51	108	1011	19	26	23	33	28	23	26	28	27	47	39	31	45	37	25	64	521	30	18	19	27	35	20	35	29	25	42	40	29	40	31	26
S01000460	48	35	42	51	43	30	28	45	57	53	34	37	56	46	35	67	707	21	19	20	20	26	10	17	21	35	25	21	21	34	25	19	37	371	27	16	22	31	17	20	11	24	22	28	13	16	22	21	16
S01000461	44	32	53	35	58	51	57	46	51	53	62	47	52	46	40	130	857	23	12	30	23	25	28	25	22	32	28	23	24	18	24	25	80	442	21	20	23	12	33	23	32	24	19	25	39	23	34	22	15
S01000462	45	45	58	82	47	46	41	49	84	87	76	77	59	42	43	110	991	29	27	32	31	21	22	21	30	43	44	38	40	29	24	28	65	524	16	18	26	51	26	24	20	19	41	43	38	37	30	18	15
S01000463	65	54	56	36	57	49	53	49	62	44	55	36	35	27	17	36	731	31	25	24	16	31	25	23	28	28	22	27	16	16	12	6	20	350	34	29	32	20	26	24	30	21	34	22	28	20	19	15	11
S01000464	42	58	58	59	29	27	28	49	65	90	85	58	74	47	39	40	848	23	25	34	24	11	13	15	25	34	44	46	26	29	23	20	21	413	19	33	24	35	18	14	13	24	31	46	39	32	45	24	19
S01000465	33	30	29	44	33	22	36	38	41	81	63	58	58	37	36	26	665	16	17	16	12	15	11	19	19	27	33	29	32	24	15	19	11	315	17	13	13	32	18	11	17	19	14	48	34	26	34	22	17
S01000466	38	46	61	75	37	32	35	54	80	95	81	79	63	40	34	30	880	21	26	36	33	10	17	14	31	51	38	39	40	29	19	15	14	433	17	20	25	42	27	15	21	23	29	57	42	39	34	21	19
S01000467	31	32	21	32	34	32	41	33	48	50	47	49	47	40	35	42	614	16	20	8	14	20	16	22	14	25	22	26	26	21	18	20	23	311	15	12	13	18	14	16	19	19	23	28	21	23	26	22	15
S01000468	15	31	47	35	28	19	20	26	45	73	49	46	36	27	19	19	535	7	11	23	20	12	11	10	17	19	35	27	20	18	16	7	8	261	8	20	24	15	16	8	10	9	26	38	22	26	18	11	12
S01000469	23	40	53	52	36	31	25	50	75	66	44	35	51	24	16	20	641	13	20	17	22	14	19	12	25	40	32	25	17	29	11	8	9	313	10	20	36	30	22	12	13	25	35	34	19	18	22	13	8
S01000470	45	50	52	68	62	44	45	56	86	68	53	65	61	55	41	62	913	26	22	24	38	21	19	19	31	43	35	24	37	35	28	21	34	457	19	28	28	30	41	25	26	25	43	33	29	28	26	27	20
S01000471	75	61	43	52	47	51	59	71	57	65	57	46	56	35	19	43	837	46	33	20	23	22	24	29	31	34	32	29	26	23	17	8	23	420	29	28	23	29	25	27	30	40	23	33	28	20	33	18	11
S01000472	55	42	49	54	56	49	40	59	57	67	48	49	66	29	20	19	759	26	17	26	21	22	22	21	32	29	39	22	26	33	18	12	5	371	29	25	23	33	34	27	19	27	28	28	26	23	33	11	8
S01000473	32	28	45	35	43	39	50	47	47	39	51	46	67	34	26	32	661	16	17	22	18	17	22	27	23	24	21	31	27	36	16	16	15	348	16	11	23	17	26	17	23	24	23	18	20	19	31	18	10
S01000474	35	40	40	31	28	36	24	48	47	48	66	54	33	40	28	27	625	23	22	17	16	12	16	13	25	25	25	25	31	16	21	14	12	313	12	18	23	15	16	20	11	23	22	23	41	23	17	19	14
S01000475	54	23	52	55	53	46	38	49	54	50	49	44	41	35	36	48	727	26	18	22	27	33	19	22	25	33	30	26	23	18	21	23	25	391	28	5	30	28	20	27	16	24	21	20	23	21	23	14	13
S01000476	34	25	37	37	20	25	32	46	45	59	66	69	51	36	19	26	627	16	12	21	19	8	15	18	17	24	29	33	36	23	14	9	15	309	18	13	16	18	12	10	14	29	21	30	33	33	28	22	10
S01000477	25	23	29	37	40	24	39	36	34	56	67	34	64	52	42	72	674	18	14	15	25	17	12	25	19	19	29	32	20	34	22	25	40	366	7	9	14	12	23	12	14	17	15	27	35	14	30	30	17
S01000478	43	33	33	57	49	38	43	44	71	47	45	48	45	42	40	112	790	14	11	16	25	18	20	21	20	43	24	23	22	25	24	29	57	392	29	22	17	32	31	18	22	24	28	23	22	26	20	18	11
S01000479	44	42	32	51	53	63	41	47	61	48	48	49	75	48	66	75	843	20	17	20	27	29	34	22	22	33	24	25	23	40	28	37	44	445	24	25	12	24	24	29	19	25	28	24	23	26	35	20	29
S01000480	31	32	50	41	31	29	31	34	44	54	52	67	54	35	32	53	670	14	17	28	30	12	19	17	14	25	29	23	36	26	17	18	35	360	17	15	22	11	19	10	14	20	19	25	29	31	28	18	14
S01000481	176	141	161	159	145	115	139	189	198	161	128	121	110	80	41	56	2120	94	68	82	84	75	57	65	106	110	85	63	61	54	41	23	26	1094	82	73	79	75	70	58	74	83	88	76	65	60	56	39	18
S01000482	54	45	38	51	91	71	65	69	59	56	39	46	60	34	22	68	868	24	19	21	22	42	43	24	28	29	28	20	22	31	19	14	36	422	30	26	17	29	49	28	41	41	30	28	19	24	29	15	8
S01000483	44	28	41	54	72	75	57	57	68	65	50	45	70	61	59	132	978	19	17	23	29	34	33	28	29	30	38	19	18	38	40	32	84	511	25	11	18	25	38	42	29	28	38	27	31	27	32	21	27
S01000484	52	33	25	48	71	73	50	50	60	63	64	49	31	31	23	47	770	22	19	8	29	35	40	25	24	28	28	27	23	14	16	15	26	379	30	14	17	19	36	33	25	26	32	35	37	26	17	15	8
S01000485	21	30	72	58	53	54	37	35	84	84	101	67	67	51	66	72	952	13	12	35	27	23	24	15	19	47	45	44	36	29	30	38	39	476	8	18	37	31	30	30	22	16	37	39	57	31	38	21	28
S01000486	97	60	47	72	140	104	105	88	77	74	72	48	44	27	18	45	1118	44	23	21	44	80	55	42	41	43	34	30	17	20	9	7	28	538	53	37	26	28	60	49	63	47	34	40	42	31	24	18	11
S01000487	21	16	20	32	26	33	35	28	37	57	36	25	49	36	35	73	559	11	8	7	11	16	17	18	14	19	30	16	14	30	17	22	45	295	10	8	13	21	10	16	17	14	18	27	20	11	19	19	13
S01000488	33	20	29	33	40	34	35	22	35	41	47	44	48	48	27	88	624	10	11	13	18	24	18	19	11	18	25	25	27	25	22	17	60	343	23	9	16	15	16	16	16	11	17	16	22	17	23	26	10
S01000489	73	37	26	51	86	84	43	40	57	62	51	45	61	48	49	91	904	32	10	14	22	54	33	22	20	26	30	24	24	31	30	19	53	444	41	27	12	29	32	51	21	20	31	32	27	21	30	18	30
S01000490	28	25	29	22	58	50	26	41	45	50	41	23	32	15	18	37	540	19	10	12	11	26	23	6	21	19	26	19	9	14	12	6	19	252	9	15	17	11	32	27	20	20	26	24	22	14	18	3	12
S01000491	38	31	27	32	35	57	33	39	39	41	53	29	19	22	11	29	535	22	13	16	12	18	31	18	18	24	21	30	16	11	8	8	14	280	16	18	11	20	17	26	15	21	15	20	23	13	8	14	3
S01000492	79	67	61	55	91	77	61	51	62	80	69	55	41	28	30	44	951	40	31	25	28	45	41	29	25	37	39	33	26	20	15	18	30	482	39	36	36	27	46	36	32	26	25	41	36	29	21	13	12
S01000493	33	33	21	42	30	38	39	35	51	58	45	30	47	42	27	70	641	16	19	14	22	14	16	17	16	26	28	23	14	22	20	16	41	324	17	14	7	20	16	22	22	19	25	30	22	16	25	22	11
S01000494	36	36	31	40	38	34	43	33	38	50	39	41	29	18	16	29	551	21	14	8	15	21	20	24	14	22	30	15	23	15	14	9	14	279	15	22	23	25	17	14	19	19	16	20	24	18	14	4	7
S01000495	49	34	51	54	45	42	49	32	70	82	76	56	70	63	46	74	893	22	18	20	25	22	16	25	18	40	42	37	30	35	29	20	43	442	27	16	31	29	23	26	24	14	30	40	39	26	35	34	26
S01000496	26	37	35	27	19	22	27	33	53	44	24	42	53	35	33	19	529	12	14	12	13	10	12	14	14	23	19	14	25	23	24	14	10	253	14	23	23	14	9	10	13	19	30	25	10	17	30	11	19
S01000497	41	61	40	37	54	57	37	71	54	52	52	45	45	40	38	44	768	17	30	23	17	23	27	17	35	29	32	25	21	25	22	21	25	389	24	31	17	20	31	30	20	36	25	20	27	24	20	18	17
S01000498	25	9	20	24	22	14	31	28	31	31	30	42	58	39	40	76	520	11	7	12	11	10	7	13	16	19	15	15	28	30	17	26	39	276	14	2	8	13	12	7	18	12	12	16	15	14	28	22	14
S01000499	60	55	71	71	46	50	62	69	87	73	67	60	65	52	42	90	1020	30	27	33	36	16	30	28	36	51	33	39	29	35	26	22	49	520	30	28	38	35	30	20	34	33	36	40	28	31	30	26	20
S01000500	42	33	37	55	51	40	28	34	41	41	35	39	42	36	28	22	604	20	16	13	29	26	14	18	21	25	24	18	23	22	20	14	10	313	22	17	24	26	25	26	10	13	16	17	17	16	20	16	14
S01000501	24	22	23	29	24	24	24	29	43	30	34	37	43	51	38	101	576	10	8	14	14	10	12	10	16	22	16	16	24	18	30	21	64	305	14	14	9	15	14	12	14	13	21	14	18	13	25	21	17
S01000502	28	30	45	49	30	32	26	37	59	60	51	54	43	24	17	29	614	11	12	23	25	12	12	12	17	32	30	25	24	22	13	7	15	292	17	18	22	24	18	20	14	20	27	30	26	30	21	11	10
S01000503	19	28	36	29	31	13	23	27	34	46	44	41	49	40	15	19	494	11	12	17	22	10	8	8	15	20	22	23	19	21	20	7	9	244	8	16	19	7	21	5	15	12	14	24	21	22	28	20	8
S01000504	32	30	25	42	35	54	58	60	54	38	54	43	40	41	43	119	768	19	18	14	24	15	32	26	24	31	16	24	21	23	22	25	78	412	13	12	11	18	20	22	32	36	23	22	30	22	17	19	18
S01000505	33	26	57	51	37	31	23	39	61	75	66	57	52	42	33	39	722	16	16	31	18	12	10	10	22	29	37	37	29	29	21	18	19	354	17	10	26	33	25	21	13	17	32	38	29	28	23	21	15
S01000506	90	55	58	62	55	73	58	69	95	78	68	55	74	44	26	36	996	39	29	23	26	20	38	37	25	47	38	39	20	37	24	13	19	474	51	26	35	36	35	35	21	44	48	40	29	35	37	20	13
S01000507	61	42	49	61	62	49	68	70	66	59	63	65	61	50	45	115	986	34	17	23	31	31	18	42	36	28	29	34	34	32	29	23	74	515	27	25	26	30	31	31	26	34	38	30	29	31	29	21	22
S01000508	41	35	30	62	61	22	32	43	81	90	79	74	63	67	50	49	879	19	17	11	25	27	12	14	18	41	46	35	34	30	30	20	28	407	22	18	19	37	34	10	18	25	40	44	44	40	33	37	30
S01000509	45	50	60	49	41	50	53	73	80	68	48	59	63	74	64	124	1001	25	24	27	21	19	25	30	35	44	31	24	35	32	41	35	79	527	20	26	33	28	22	25	23	38	36	37	24	24	31	33	29
S01000510	31	20	32	40	50	34	43	31	41	50	39	45	51	37	47	74	665	17	11	14	22	24	18	20	11	20	26	18	24	26	20	28	47	346	14	9	18	18	26	16	23	20	21	24	21	21	25	17	19
S01000511	31	27	34	31	37	30	26	34	46	55	41	49	40	38	23	31	573	15	12	15	18	18	16	13	17	25	28	21	20	21	21	12	16	288	16	15	19	13	19	14	13	17	21	27	20	29	19	17	11
S01000512	51	67	63	46	47	46	49	62	84	67	70	60	49	71	55	103	990	28	30	32	23	16	25	28	34	43	32	40	26	28	38	25	58	506	23	37	31	23	31	21	21	28	41	35	30	34	21	33	30
S01000513	52	44	40	64	49	47	45	53	60	67	55	51	67	56	47	84	881	27	24	19	25	26	21	18	28	28	39	25	24	34	26	26	53	443	25	20	21	39	23	26	27	25	32	28	30	27	33	30	21
S01000514	57	58	72	56	45	30	46	57	84	83	67	71	69	66	35	45	941	31	25	40	26	19	18	24	27	45	42	30	41	34	30	17	26	475	26	33	32	30	26	12	22	30	39	41	37	30	35	36	18
S01000515	22	30	48	36	17	27	24	44	47	48	54	41	29	28	28	28	551	9	16	22	14	8	11	11	25	24	29	21	21	12	16	15	11	265	13	14	26	22	9	16	13	19	23	19	33	20	17	12	13
S01000516	61	67	51	52	53	47	65	60	85	85	62	41	40	36	33	45	883	24	33	22	28	24	20	34	34	40	40	32	17	18	18	16	27	427	37	34	29	24	29	27	31	26	45	45	30	24	22	18	17
S01000517	44	40	42	46	31	44	38	57	50	51	42	49	47	43	29	84	737	24	19	22	28	12	24	19	24	25	28	15	31	22	22	12	47	374	20	21	20	18	19	20	19	33	25	23	27	18	25	21	17
S01000518	43	49	59	49	58	48	56	62	75	68	46	67	66	61	38	112	957	18	22	26	23	25	24	23	34	37	32	23	41	35	30	17	72	482	25	27	33	26	33	24	33	28	38	36	23	26	31	31	21
S01000519	23	31	30	36	39	17	24	32	48	48	38	43	44	24	20	18	515	7	14	15	19	15	9	12	16	23	22	21	17	20	12	10	5	237	16	17	15	17	24	8	12	16	25	26	17	26	24	12	10
S01000520	89	49	61	77	45	44	51	70	83	91	77	79	87	92	75	59	1129	42	24	30	45	20	19	24	33	37	55	38	40	44	38	39	29	557	47	25	31	32	25	25	27	37	46	36	39	39	43	54	36
S01000521	62	57	46	42	44	62	59	84	55	73	70	53	65	57	50	66	945	26	34	18	27	20	31	36	33	31	32	38	27	30	33	23	35	474	36	23	28	15	24	31	23	51	24	41	32	26	35	24	27
S01000522	36	36	39	41	16	32	22	37	69	64	47	48	60	48	39	31	665	19	20	23	26	8	17	11	21	34	31	25	25	28	26	15	18	347	17	16	16	15	8	15	11	16	35	33	22	23	32	22	24
S01000523	50	51	38	46	53	44	49	48	52	65	63	53	60	47	32	49	800	25	23	19	23	28	26	30	27	27	27	34	29	34	22	16	26	416	25	28	19	23	25	18	19	21	25	38	29	24	26	25	16
S01000524	25	41	35	58	45	24	25	37	49	63	69	53	61	46	29	37	697	16	15	15	31	16	13	12	19	25	33	35	24	38	19	10	21	342	9	26	20	27	29	11	13	18	24	30	34	29	23	27	19
S01000525	48	47	56	67	39	37	40	52	71	91	80	90	103	63	49	81	1014	22	19	28	35	17	25	20	23	38	48	39	49	47	24	27	41	502	26	28	28	32	22	12	20	29	33	43	41	41	56	39	22
S01000526	46	55	50	49	47	39	50	66	71	83	87	96	99	51	30	45	964	23	35	17	14	20	26	21	27	36	48	42	48	39	21	14	21	452	23	20	33	35	27	13	29	39	35	35	45	48	60	30	16
S01000527	35	41	62	36	26	25	38	43	66	48	60	58	53	32	24	38	685	18	23	31	16	15	12	24	19	38	19	32	29	26	13	11	20	346	17	18	31	20	11	13	14	24	28	29	28	29	27	19	13
S01000528	42	58	56	57	38	21	33	54	71	93	68	67	88	64	38	56	904	17	36	28	22	17	7	22	26	36	46	30	32	44	28	21	23	435	25	22	28	35	21	14	11	28	35	47	38	35	44	36	17
S01000529	39	27	37	44	39	34	36	47	48	55	74	86	93	56	33	51	799	22	13	20	24	16	17	17	23	24	30	38	49	47	24	16	25	405	17	14	17	20	23	17	19	24	24	25	36	37	46	32	17
S01000530	25	22	33	30	13	19	33	33	42	47	30	38	38	44	18	21	486	12	14	17	13	6	9	14	18	20	24	16	22	22	20	6	11	244	13	8	16	17	7	10	19	15	22	23	14	16	16	24	12
S01000531	22	18	21	42	21	31	23	27	52	44	56	57	58	48	17	37	574	9	6	7	24	11	18	10	10	26	25	26	26	28	20	7	20	273	13	12	14	18	10	13	13	17	26	19	30	31	30	28	10
S01000532	38	38	45	41	41	43	32	38	37	53	69	43	68	48	34	107	775	15	13	25	19	23	19	12	24	19	31	38	19	32	23	21	65	398	23	25	20	22	18	24	20	14	18	22	31	24	36	25	13
S01000533	18	43	32	47	40	39	34	31	53	46	57	65	61	45	37	65	713	13	24	15	20	21	18	16	15	23	25	33	32	32	23	20	37	367	5	19	17	27	19	21	18	16	30	21	24	33	29	22	17
S01000534	43	39	48	42	39	52	42	39	59	41	33	56	69	43	45	70	760	16	23	22	22	21	25	26	19	33	21	14	33	43	22	30	42	412	27	16	26	20	18	27	16	20	26	20	19	23	26	21	15
S01000535	58	63	59	57	67	56	60	63	67	90	63	40	58	77	59	83	1020	22	28	27	27	34	29	29	37	37	46	33	22	28	54	27	49	529	36	35	32	30	33	27	31	26	30	44	30	18	30	23	32
S01000536	29	22	41	27	19	16	24	36	45	33	34	34	37	25	33	39	494	12	6	22	12	13	7	13	17	20	17	20	15	20	15	16	17	242	17	16	19	15	6	9	11	19	25	16	14	19	17	10	17
S01000537	78	75	79	84	47	46	68	85	104	78	63	63	63	44	27	52	1056	44	32	40	42	24	21	39	39	54	35	30	31	31	18	15	28	523	34	43	39	42	23	25	29	46	50	43	33	32	32	26	12
S01000538	43	32	55	40	45	34	42	39	66	42	48	51	62	46	40	55	740	19	14	32	20	28	15	23	21	34	24	18	29	30	27	20	37	391	24	18	23	20	17	19	19	18	32	18	30	22	32	19	20
S01000539	43	45	61	59	47	62	50	65	75	69	62	47	65	64	44	108	966	18	21	33	26	25	31	24	27	36	31	24	21	32	33	26	67	475	25	24	28	33	22	31	26	38	39	38	38	26	33	31	18
S01000540	26	23	38	48	49	39	35	29	63	55	68	55	41	35	36	73	713	11	11	20	23	24	16	14	15	37	26	30	28	20	20	16	42	353	15	12	18	25	25	23	21	14	26	29	38	27	21	15	20
S01000541	31	23	37	51	43	43	24	43	48	46	35	35	44	17	21	51	592	21	9	10	23	29	19	9	26	22	23	22	16	21	8	12	33	303	10	14	27	28	14	24	15	17	26	23	13	19	23	9	9
S01000542	34	32	36	44	43	30	27	32	57	45	40	42	45	33	36	71	647	17	19	15	23	23	9	17	17	31	21	20	21	27	14	24	43	341	17	13	21	21	20	21	10	15	26	24	20	21	18	19	12
S01000543	44	41	62	60	43	39	45	66	70	60	37	65	63	40	26	71	832	23	22	36	27	24	14	22	35	34	27	23	34	32	22	7	50	432	21	19	26	33	19	25	23	31	36	33	14	31	31	18	19
S01000544	23	25	33	42	37	24	21	30	59	64	42	53	47	46	44	77	667	8	16	19	20	19	11	11	17	35	29	25	26	23	21	23	47	350	15	9	14	22	18	13	10	13	24	35	17	27	24	25	21
S01000545	51	36	51	53	49	52	51	50	58	66	54	37	47	28	29	43	755	21	13	19	33	25	28	22	24	27	27	30	23	21	12	18	24	367	30	23	32	20	24	24	29	26	31	39	24	14	26	16	11
S01000546	65	47	53	52	45	57	51	59	74	65	48	51	54	49	37	53	860	30	25	22	25	24	27	29	30	37	30	22	21	32	27	19	29	429	35	22	31	27	21	30	22	29	37	35	26	30	22	22	18
S01000547	30	40	21	32	35	26	31	39	36	29	37	31	35	31	27	63	543	17	16	10	22	12	15	15	20	17	15	20	18	17	16	15	40	285	13	24	11	10	23	11	16	19	19	14	17	13	18	15	12
S01000548	72	71	53	57	54	44	56	66	62	74	78	82	81	73	48	114	1085	32	36	23	28	23	25	27	34	33	37	51	31	44	36	25	70	555	40	35	30	29	31	19	29	32	29	37	27	51	37	37	23
S01000549	52	72	98	82	75	42	70	77	112	101	81	83	77	62	34	50	1168	22	35	40	30	28	23	42	43	50	49	44	47	34	31	16	26	560	30	37	58	52	47	19	28	34	62	52	37	36	43	31	18
S01000550	16	21	25	41	35	13	15	18	39	41	49	47	28	27	22	34	471	11	9	15	22	14	7	11	3	23	22	26	21	14	16	10	17	241	5	12	10	19	21	6	4	15	16	19	23	26	14	11	12
S01000551	35	34	44	44	48	34	23	55	53	61	59	56	69	72	66	107	860	21	13	24	19	22	19	10	32	23	25	31	25	37	41	31	65	438	14	21	20	25	26	15	13	23	30	36	28	31	32	31	35
S01000552	20	12	26	41	34	21	16	30	33	35	35	42	62	47	45	41	540	12	6	9	16	15	11	9	12	15	17	18	21	31	27	24	21	264	8	6	17	25	19	10	7	18	18	18	17	21	31	20	21
S01000553	47	42	40	69	52	37	49	66	76	66	43	55	60	39	61	86	888	28	16	18	29	28	17	24	31	44	28	18	33	29	20	34	50	447	19	26	22	40	24	20	25	35	32	38	25	22	31	19	27
S01000554	64	41	34	45	62	58	58	39	57	50	40	23	45	29	19	15	679	34	17	21	18	28	32	32	23	33	27	22	14	27	13	11	7	359	30	24	13	27	34	26	26	16	24	23	18	9	18	16	8
S01000555	53	45	47	35	53	44	49	43	62	60	50	61	73	49	51	79	854	24	20	18	11	30	22	27	19	31	37	27	33	32	25	30	49	435	29	25	29	24	23	22	22	24	31	23	23	28	41	24	21
S01000556	53	46	44	61	63	62	56	51	45	59	54	57	68	34	26	33	812	27	18	23	27	33	24	31	21	28	31	32	35	35	16	11	19	411	26	28	21	34	30	38	25	30	17	28	22	22	33	18	15
S01000557	51	48	54	49	54	61	69	55	67	59	72	54	63	35	39	83	913	29	25	27	23	31	27	34	26	36	32	35	31	31	19	20	50	476	22	23	27	26	23	34	35	29	31	27	37	23	32	16	19
S01000558	17	16	17	27	29	40	24	29	34	42	33	37	32	40	32	47	496	6	8	8	12	16	20	10	9	12	23	13	22	16	21	19	25	240	11	8	9	15	13	20	14	20	22	19	20	15	16	19	13
S01000559	34	26	37	35	31	41	36	52	42	33	46	44	35	41	34	77	644	17	17	17	19	18	18	16	23	17	14	25	22	17	26	16	48	330	17	9	20	16	13	23	20	29	25	19	21	22	18	15	18
S01000560	76	49	36	77	90	90	86	70	83	77	75	55	77	50	42	45	1078	33	26	19	51	42	40	41	38	44	39	39	30	40	29	19	26	556	43	23	17	26	48	50	45	32	39	38	36	25	37	21	23
S01000561	39	49	48	59	49	69	54	62	66	74	69	63	62	40	56	153	1012	18	21	24	30	21	38	28	25	39	35	38	27	31	26	29	113	543	21	28	24	29	28	31	26	37	27	39	31	36	31	14	27
S01000562	63	37	45	37	48	66	53	46	38	38	58	42	74	70	54	78	847	34	23	12	27	24	36	25	26	17	21	32	19	37	43	26	46	448	29	14	33	10	24	30	28	20	21	17	26	23	37	27	28
S01000563	63	55	75	49	89	145	117	76	77	82	65	51	63	25	28	62	1122	32	27	40	26	38	65	47	31	41	37	36	26	28	15	11	40	540	31	28	35	23	51	80	70	45	36	45	29	25	35	10	17
S01000564	93	53	44	56	85	73	77	79	64	55	61	44	44	20	29	42	919	47	24	23	24	52	42	39	34	35	30	27	32	21	8	15	23	476	46	29	21	32	33	31	38	45	29	25	34	12	23	12	14
S01000565	65	60	54	50	47	55	54	57	66	43	41	39	48	36	31	50	796	31	24	35	33	32	32	21	31	30	23	16	20	24	21	16	28	417	34	36	19	17	15	23	33	26	36	20	25	19	24	15	15
S01000566	60	55	59	65	61	63	58	71	50	47	48	47	47	50	32	54	867	29	21	28	31	31	27	30	40	22	26	23	27	20	29	16	29	429	31	34	31	34	30	36	28	31	28	21	25	20	27	21	16
S01000567	52	52	44	48	45	61	53	49	63	55	52	53	57	46	40	54	824	18	22	18	25	25	31	28	26	25	28	27	25	31	21	24	29	403	34	30	26	23	20	30	25	23	38	27	25	28	26	25	16
S01000568	23	29	33	38	34	19	21	37	38	33	45	37	34	40	27	37	525	15	17	18	22	14	11	12	19	19	22	19	16	15	20	12	19	270	8	12	15	16	20	8	9	18	19	11	26	21	19	20	15
S01000569	48	49	50	33	26	19	41	50	45	52	56	42	72	49	38	89	759	21	29	17	8	8	13	20	27	28	24	27	20	41	25	24	51	383	27	20	33	25	18	6	21	23	17	28	29	22	31	24	14
S01000570	37	36	40	36	40	30	37	39	50	62	60	70	87	67	63	138	892	22	12	19	17	23	9	22	21	24	34	28	38	49	39	32	88	477	15	24	21	19	17	21	15	18	26	28	32	32	38	28	31
S01000571	20	32	29	29	34	41	41	41	52	45	45	46	62	38	35	186	776	14	19	10	17	18	18	20	16	32	24	21	28	32	18	23	127	437	6	13	19	12	16	23	21	25	20	21	24	18	30	20	12
S01000572	31	27	38	38	44	25	21	28	41	56	47	67	73	56	50	69	711	16	13	14	13	23	13	12	17	20	29	23	40	36	29	26	34	358	15	14	24	25	21	12	9	11	21	27	24	27	37	27	24
S01000573	19	29	38	41	33	10	23	32	32	50	59	36	57	30	19	30	538	10	14	21	18	15	9	9	16	17	27	32	13	32	14	8	17	272	9	15	17	23	18	1	14	16	15	23	27	23	25	16	11
S01000574	14	14	19	25	33	22	19	24	24	35	53	47	73	74	75	149	700	7	9	8	11	15	7	9	12	12	15	29	22	39	40	40	86	361	7	5	11	14	18	15	10	12	12	20	24	25	34	34	35
S01000575	28	32	32	30	22	27	27	37	48	36	44	34	62	43	42	96	640	17	13	14	8	10	11	15	21	22	22	25	19	36	23	25	55	336	11	19	18	22	12	16	12	16	26	14	19	15	26	20	17
S01000576	16	21	29	28	23	11	14	23	32	42	41	41	70	58	47	46	542	5	15	13	14	11	7	5	13	18	25	18	21	40	30	23	24	282	11	6	16	14	12	4	9	10	14	17	23	20	30	28	24
S01000577	22	33	32	33	20	23	19	36	38	59	27	37	47	35	38	44	543	12	17	15	15	8	7	13	25	17	31	14	21	24	16	22	27	284	10	16	17	18	12	16	6	11	21	28	13	16	23	19	16
S01000578	31	31	34	36	17	20	23	27	46	52	43	45	68	52	38	70	633	16	18	20	19	6	11	15	13	28	23	24	22	31	28	18	43	335	15	13	14	17	11	9	8	14	18	29	19	23	37	24	20
S01000579	31	50	70	72	36	29	30	46	75	93	72	46	75	51	30	53	859	15	22	33	31	12	13	13	30	47	41	32	26	47	18	19	28	427	16	28	37	41	24	16	17	16	28	52	40	20	28	33	11
S01000580	43	84	83	42	30	20	36	79	93	113	72	57	77	56	30	41	956	23	38	42	22	15	10	21	41	53	57	36	25	40	28	16	21	488	20	46	41	20	15	10	15	38	40	56	36	32	37	28	14
S01000581	18	31	49	51	35	18	15	23	53	69	58	67	64	41	35	73	700	6	15	23	26	21	9	8	10	32	35	30	35	34	18	22	40	364	12	16	26	25	14	9	7	13	21	34	28	32	30	23	13
S01000582	48	44	42	35	39	42	44	41	46	60	48	47	33	29	15	35	648	19	23	21	18	18	22	23	21	28	35	22	25	21	12	4	23	335	29	21	21	17	21	20	21	20	18	25	26	22	12	17	11
S01000583	74	57	57	43	50	55	70	73	89	83	64	61	56	29	36	42	939	48	25	26	26	23	29	30	39	48	35	34	33	27	11	18	23	475	26	32	31	17	27	26	40	34	41	48	30	28	29	18	18
S01000584	41	58	47	41	50	65	61	49	63	51	51	45	58	51	43	66	840	25	31	26	20	26	34	35	28	33	26	25	19	31	32	24	36	451	16	27	21	21	24	31	26	21	30	25	26	26	27	19	19
S01000585	79	73	69	49	66	105	91	67	85	78	77	60	78	82	51	114	1224	31	38	27	28	38	58	51	33	47	35	44	32	43	43	25	69	642	48	35	42	21	28	47	40	34	38	43	33	28	35	39	26
S01000586	28	38	41	39	44	40	31	33	48	54	61	80	73	30	23	59	722	14	19	18	20	24	16	19	15	29	28	39	36	36	15	11	33	372	14	19	23	19	20	24	12	18	19	26	22	44	37	15	12
S01000587	27	28	39	44	32	22	28	48	37	52	43	46	65	53	38	56	658	13	13	23	16	20	15	17	22	22	30	26	24	38	29	18	36	362	14	15	16	28	12	7	11	26	15	22	17	22	27	24	20
S01000588	26	22	21	33	30	16	29	21	42	51	22	43	56	49	30	67	558	15	9	9	13	17	9	12	15	19	29	10	26	28	31	14	38	294	11	13	12	20	13	7	17	6	23	22	12	17	28	18	16
S01000589	39	55	43	34	13	25	29	39	50	47	41	46	71	56	44	75	707	16	29	18	14	6	10	16	30	20	24	19	25	34	32	26	48	367	23	26	25	20	7	15	13	9	30	23	22	21	37	24	18
S01000590	31	39	58	48	33	32	19	43	56	73	65	63	75	40	41	72	788	16	20	24	23	12	18	9	26	31	40	34	29	40	19	21	46	408	15	19	34	25	21	14	10	17	25	33	31	34	35	21	20
S01000591	25	38	42	52	34	16	28	57	50	60	71	76	61	43	43	79	775	12	17	18	25	20	4	19	26	34	31	32	39	35	27	21	49	409	13	21	24	27	14	12	9	31	16	29	39	37	26	16	22
S01000592	43	31	48	43	34	37	36	46	49	62	50	71	85	73	61	96	865	30	14	23	20	21	18	16	27	32	35	25	35	49	38	33	52	468	13	17	25	23	13	19	20	19	17	27	25	36	36	35	28
S01000593	123	126	120	74	63	84	105	154	125	112	73	55	78	46	48	42	1428	64	64	61	40	26	48	54	88	62	53	35	32	38	23	25	17	730	59	62	59	34	37	36	51	66	63	59	38	23	40	23	23
S01000594	99	97	116	114	54	28	69	109	116	112	99	70	64	43	23	37	1250	47	55	59	60	18	12	39	55	63	51	52	29	35	18	11	22	626	52	42	57	54	36	16	30	54	53	61	47	41	29	25	12
S01000595	32	29	48	58	41	22	35	37	47	64	56	76	57	37	34	85	758	16	10	26	29	19	11	20	18	24	37	30	39	27	20	21	55	402	16	19	22	29	22	11	15	19	23	27	26	37	30	17	13
S01000596	22	43	46	42	43	23	28	29	49	55	59	87	93	67	45	64	795	12	22	23	25	26	8	17	15	26	30	35	44	46	35	20	34	418	10	21	23	17	17	15	11	14	23	25	24	43	47	32	25
S01000597	34	41	37	64	50	34	47	33	47	72	103	80	108	78	41	96	965	16	22	18	41	19	14	24	16	26	33	61	43	53	38	24	53	501	18	19	19	23	31	20	23	17	21	39	42	37	55	40	17
S01000598	116	115	101	78	45	38	87	132	139	125	102	87	69	45	30	39	1348	59	48	50	33	20	17	49	71	66	62	49	46	29	25	14	19	657	57	67	51	45	25	21	38	61	73	63	53	41	40	20	16
S01000599	64	69	70	59	63	47	42	67	90	104	104	81	67	73	52	93	1145	36	26	43	23	39	22	22	36	56	54	50	38	32	36	25	56	594	28	43	27	36	24	25	20	31	34	50	54	43	35	37	27
S01000600	27	48	65	46	17	29	27	49	79	75	56	46	61	47	45	59	776	11	22	27	19	9	14	15	26	43	35	27	23	40	20	23	30	384	16	26	38	27	8	15	12	23	36	40	29	23	21	27	22
S01000601	55	81	93	77	49	43	55	68	102	112	101	93	112	60	50	81	1232	26	41	40	36	25	22	32	32	56	58	51	45	58	32	20	42	616	29	40	53	41	24	21	23	36	46	54	50	48	54	28	30
S01000602	41	21	61	34	25	32	23	38	67	66	93	66	48	31	28	69	743	24	11	23	16	11	18	13	20	32	36	43	35	22	17	12	43	376	17	10	38	18	14	14	10	18	35	30	50	31	26	14	16
S01000603	54	63	65	68	43	38	32	49	75	98	87	76	95	78	58	43	1022	31	41	31	33	21	17	18	30	44	53	42	40	48	37	23	22	531	23	22	34	35	22	21	14	19	31	45	45	36	47	41	35
S01000604	27	34	37	58	46	28	38	55	50	67	85	80	103	81	57	68	914	15	21	15	32	26	13	21	27	22	31	50	41	56	41	34	29	474	12	13	22	26	20	15	17	28	28	36	35	39	47	40	23
S01000605	22	33	44	55	33	35	23	23	47	69	70	61	64	53	47	60	739	9	17	17	23	17	19	10	11	26	40	37	29	37	23	25	41	381	13	16	27	32	16	16	13	12	21	29	33	32	27	30	22
S01000606	67	45	45	54	56	73	54	52	54	65	39	35	46	37	39	59	820	34	16	19	34	32	44	27	23	24	33	19	12	25	24	20	38	424	33	29	26	20	24	29	27	29	30	32	20	23	21	13	19
S01000607	23	36	53	34	24	22	26	26	58	53	52	52	54	52	72	113	750	9	17	25	13	9	13	15	13	29	29	28	29	26	34	38	63	390	14	19	28	21	15	9	11	13	29	24	24	23	28	18	34
S01000608	65	47	59	86	104	130	90	50	78	81	82	91	81	52	26	73	1195	31	26	34	35	54	70	41	23	39	39	52	39	34	27	21	49	614	34	21	25	51	50	60	49	27	39	42	30	52	47	25	5
S01000609	64	71	70	76	67	80	73	71	65	88	71	45	48	34	56	68	1047	28	31	33	32	34	45	39	38	33	42	40	25	29	16	31	41	537	36	40	37	44	33	35	34	33	32	46	31	20	19	18	25
S01000610	32	25	30	35	70	63	58	39	48	64	58	49	51	49	40	93	804	13	16	11	11	36	29	31	21	19	33	25	26	24	24	22	54	395	19	9	19	24	34	34	27	18	29	31	33	23	27	25	18
S01000611	44	29	40	46	46	48	38	40	47	35	23	29	43	32	41	50	631	26	11	20	23	26	22	19	20	28	16	16	13	23	17	19	25	324	18	18	20	23	20	26	19	20	19	19	7	16	20	15	22
S01000612	35	37	38	74	72	94	61	54	74	73	76	78	61	46	60	106	1039	18	18	23	30	45	47	28	25	38	38	40	37	30	28	37	65	547	17	19	15	44	27	47	33	29	36	35	36	41	31	18	23
S01000613	47	37	42	49	62	69	47	51	74	75	88	73	83	77	50	100	1024	25	21	16	19	36	38	26	30	43	34	47	40	43	38	32	61	549	22	16	26	30	26	31	21	21	31	41	41	33	40	39	18
S01000614	31	37	31	33	42	34	29	42	48	60	60	44	44	34	51	58	678	17	19	18	15	20	17	14	21	25	31	33	24	18	19	24	38	353	14	18	13	18	22	17	15	21	23	29	27	20	26	15	27
S01000615	40	36	20	40	46	49	35	28	34	49	57	51	66	41	34	142	768	22	21	9	25	30	20	19	12	11	22	28	33	35	19	17	105	428	18	15	11	15	16	29	16	16	23	27	29	18	31	22	17
S01000616	75	78	97	83	63	73	101	110	116	134	108	70	93	55	50	83	1389	36	44	47	43	24	37	41	64	60	61	53	35	48	24	27	42	686	39	34	50	40	39	36	60	46	56	73	55	35	45	31	23
S01000617	29	35	47	29	22	31	29	30	42	44	47	36	44	50	40	110	665	12	14	19	17	12	14	17	17	21	21	22	20	28	26	21	56	337	17	21	28	12	10	17	12	13	21	23	25	16	16	24	19
S01000618	29	29	32	50	28	39	25	33	62	52	49	58	73	72	68	116	815	13	11	19	24	12	17	11	14	34	26	30	26	40	41	31	70	419	16	18	13	26	16	22	14	19	28	26	19	32	33	31	37
S01000619	63	38	38	40	54	51	47	47	50	42	34	22	44	37	45	56	708	36	20	20	20	25	25	23	22	30	20	16	10	27	17	22	33	366	27	18	18	20	29	26	24	25	20	22	18	12	17	20	23
S01000620	97	98	94	85	82	93	94	76	100	70	55	58	51	37	32	47	1169	41	54	42	48	45	53	47	40	52	37	34	29	27	21	20	25	615	56	44	52	37	37	40	47	36	48	33	21	29	24	16	12
S01000621	52	41	35	62	73	71	54	79	53	77	66	55	81	69	59	151	1078	30	17	20	32	41	38	22	43	26	37	34	24	45	42	37	91	579	22	24	15	30	32	33	32	36	27	40	32	31	36	27	22
S01000622	72	63	80	57	53	57	62	63	70	45	47	22	23	18	18	18	768	38	35	38	27	30	35	32	29	47	19	27	10	8	12	11	12	410	34	28	42	30	23	22	30	34	23	26	20	12	15	6	7
S01000623	41	48	63	61	55	44	44	40	51	75	54	45	43	29	26	50	769	19	28	31	30	27	22	27	19	29	33	27	25	21	16	15	33	402	22	20	32	31	28	22	17	21	22	42	27	20	22	13	11
S01000624	35	37	28	31	36	57	39	39	28	45	48	44	44	25	25	55	616	23	21	17	15	15	28	21	17	12	26	27	24	22	15	12	34	329	12	16	11	16	21	29	18	22	16	19	21	20	22	10	13
S01000625	53	55	62	46	42	42	38	57	42	34	29	22	30	36	22	31	641	26	28	35	21	26	28	21	32	20	17	14	13	13	20	11	19	344	27	27	27	25	16	14	17	25	22	17	15	9	17	16	11
S01000626	61	60	74	62	67	51	61	52	51	51	44	45	39	31	27	28	804	20	28	26	29	30	26	36	24	28	25	33	25	15	19	15	12	391	41	32	48	33	37	25	25	28	23	26	11	20	24	12	12
S01000627	47	48	29	51	55	65	56	57	69	58	66	54	69	45	32	48	849	26	23	9	24	27	36	27	31	33	31	38	24	29	24	20	32	434	21	25	20	27	28	29	29	26	36	27	28	30	40	21	12
S01000628	40	51	44	50	32	31	35	40	25	49	24	30	28	31	34	36	580	24	24	30	18	15	17	19	25	18	24	10	17	16	17	16	20	310	16	27	14	32	17	14	16	15	7	25	14	13	12	14	18
S01000629	50	78	86	85	42	45	47	64	82	74	61	36	39	25	14	23	851	27	39	40	39	15	29	27	32	51	35	27	21	18	11	5	15	431	23	39	46	46	27	16	20	32	31	39	34	15	21	14	9
S01000630	29	40	40	35	43	45	51	39	43	43	56	51	58	61	36	68	738	17	21	24	14	22	23	24	18	22	19	31	31	27	34	18	42	387	12	19	16	21	21	22	27	21	21	24	25	20	31	27	18
S01000631	43	30	27	45	43	57	27	38	39	41	41	34	50	29	18	50	612	29	12	14	20	25	30	13	19	25	19	23	15	25	17	12	31	329	14	18	13	25	18	27	14	19	14	22	18	19	25	12	6
S01000632	17	26	28	23	26	33	20	46	43	36	54	33	60	41	30	23	539	6	14	15	10	6	14	9	32	20	18	27	17	32	20	14	8	262	11	12	13	13	20	19	11	14	23	18	27	16	28	21	16
S01000633	23	28	35	33	23	23	27	31	52	52	48	43	52	18	15	20	523	8	7	18	15	11	8	12	16	27	29	24	23	29	5	10	13	255	15	21	17	18	12	15	15	15	25	23	24	20	23	13	5
S01000634	49	32	27	46	54	40	51	43	46	34	51	68	76	37	33	48	735	33	8	15	23	24	24	22	21	27	11	34	42	33	20	18	26	381	16	24	12	23	30	16	29	22	19	23	17	26	43	17	15
S01000635	31	38	49	42	40	20	34	40	59	54	41	45	55	40	22	33	643	14	26	28	16	19	12	20	21	29	31	22	26	25	26	9	22	346	17	12	21	26	21	8	14	19	30	23	19	19	30	14	13
S01000636	30	21	25	27	20	17	20	32	42	54	51	43	45	46	11	37	521	12	11	14	16	5	10	11	13	22	26	25	20	20	21	4	22	252	18	10	11	11	15	7	9	19	20	28	26	23	25	25	7
S01000637	38	30	31	36	30	30	32	38	45	56	60	64	62	35	33	28	648	21	15	12	15	12	17	18	20	23	30	25	41	23	16	10	15	313	17	15	19	21	18	13	14	18	22	26	35	23	39	19	23
S01000638	19	32	22	26	23	16	18	25	47	49	45	54	58	57	27	42	560	11	15	13	11	12	6	9	12	26	22	22	25	28	32	15	14	273	8	17	9	15	11	10	9	13	21	27	23	29	30	25	12
S01000639	27	34	43	27	19	26	26	36	53	59	50	77	64	37	18	45	641	7	16	26	13	8	13	12	20	29	29	25	43	31	18	8	25	323	20	18	17	14	11	13	14	16	24	30	25	34	33	19	10
S01000640	27	28	38	37	25	25	25	32	46	70	71	63	85	46	48	51	717	14	9	18	18	7	10	15	16	25	37	31	36	41	22	26	26	351	13	19	20	19	18	15	10	16	21	33	40	27	44	24	22
S01000641	38	41	56	52	31	28	34	45	67	65	66	59	55	68	39	70	814	18	21	31	24	11	13	16	23	36	36	30	32	27	38	21	41	418	20	20	25	28	20	15	18	22	31	29	36	27	28	30	18
S01000642	36	49	60	59	34	31	41	70	73	81	63	68	77	54	50	62	908	18	22	31	25	13	19	26	40	29	46	33	35	36	27	26	38	464	18	27	29	34	21	12	15	30	44	35	30	33	41	27	24
S01000643	32	22	40	46	37	33	29	25	47	68	47	58	66	43	37	43	673	18	9	19	18	18	19	11	11	27	31	21	38	33	22	17	20	332	14	13	21	28	19	14	18	14	20	37	26	20	33	21	20
S01000644	27	40	37	35	28	21	23	48	52	54	53	51	76	43	49	74	711	10	24	23	21	12	16	11	28	29	26	33	24	41	18	25	49	390	17	16	14	14	16	5	12	20	23	28	20	27	35	25	24
S01000645	50	41	53	52	36	54	50	59	69	98	75	81	100	52	42	44	956	26	21	30	26	21	27	31	25	37	47	45	38	49	26	18	24	491	24	20	23	26	15	27	19	34	32	51	30	43	51	26	24
S01000646	22	29	40	45	28	30	26	40	42	57	87	77	60	79	40	80	782	11	20	21	23	15	12	15	15	23	31	41	41	31	42	19	45	405	11	9	19	22	13	18	11	25	19	26	46	36	29	37	21
S01000647	38	40	40	37	23	37	63	42	37	61	54	48	79	53	52	73	777	21	19	16	14	13	22	27	22	20	31	33	26	44	31	29	47	415	17	21	24	23	10	15	36	20	17	30	21	22	35	22	23
S01000648	63	64	37	69	67	76	43	52	64	69	60	57	44	32	31	56	884	31	34	14	44	33	42	25	25	36	31	33	35	14	14	17	38	466	32	30	23	25	34	34	18	27	28	38	27	22	30	18	14
S01000649	17	29	45	44	21	27	20	26	45	58	52	63	45	42	25	35	594	8	11	23	16	11	12	11	13	28	28	24	31	22	20	8	19	285	9	18	22	28	10	15	9	13	17	30	28	32	23	22	17
S01000650	41	40	39	42	39	39	44	60	59	55	40	35	41	46	40	52	712	19	15	19	20	21	19	22	31	26	32	23	17	20	25	23	27	359	22	25	20	22	18	20	22	29	33	23	17	18	21	21	17
S01000651	56	44	44	56	45	47	60	55	51	62	65	54	51	43	36	101	870	37	17	20	25	22	22	30	31	23	30	36	25	26	24	20	63	451	19	27	24	31	23	25	30	24	28	32	29	29	25	19	16
S01000652	32	28	40	44	31	25	32	39	56	64	61	42	54	57	44	95	744	19	11	20	17	13	11	16	22	29	32	31	23	27	30	24	64	389	13	17	20	27	18	14	16	17	27	32	30	19	27	27	20
S01000653	52	47	51	69	56	72	54	70	77	60	57	46	61	43	40	123	978	34	27	30	34	28	39	20	44	40	27	29	23	31	24	23	75	528	18	20	21	35	28	33	34	26	37	33	28	23	30	19	17
S01000654	51	51	61	62	58	52	49	70	60	65	68	63	55	42	35	79	921	23	22	27	34	30	24	30	38	28	36	38	30	26	21	20	47	474	28	29	34	28	28	28	19	32	32	29	30	33	29	21	15
S01000655	59	63	55	34	46	75	54	47	60	51	53	45	46	28	25	51	792	26	40	28	12	25	44	30	21	37	22	27	22	22	17	11	28	412	33	23	27	22	21	31	24	26	23	29	26	23	24	11	14
S01000656	50	50	46	37	50	71	54	47	57	49	51	54	45	26	28	84	799	22	26	22	18	34	30	31	21	26	23	22	31	21	16	15	51	409	28	24	24	19	16	41	23	26	31	26	29	23	24	10	13
S01000657	67	29	31	44	43	59	54	54	47	57	40	36	50	33	44	105	793	35	8	14	27	27	28	28	25	21	28	22	19	25	21	29	63	420	32	21	17	17	16	31	26	29	26	29	18	17	25	12	15
S01000658	43	40	25	44	43	56	45	44	47	36	34	22	25	30	36	36	606	28	20	9	19	19	27	26	25	22	20	12	11	13	17	19	21	308	15	20	16	25	24	29	19	19	25	16	22	11	12	13	17
S01000659	56	67	72	78	45	55	58	72	92	100	95	82	113	90	77	169	1321	31	32	37	33	23	29	28	39	57	52	49	40	58	48	35	100	691	25	35	35	45	22	26	30	33	35	48	46	42	55	42	42
S01000660	42	44	48	60	36	35	26	56	59	67	64	85	112	68	70	98	970	22	19	28	31	17	13	17	32	33	32	29	51	51	37	41	58	511	20	25	20	29	19	22	9	24	26	35	35	34	61	31	29
S01000661	37	31	32	38	72	63	66	41	48	69	68	48	54	33	33	89	822	16	21	12	23	40	31	29	20	25	37	26	25	23	16	23	55	422	21	10	20	15	32	32	37	21	23	32	42	23	31	17	10
S01000662	45	34	39	38	33	24	34	43	66	56	63	67	81	37	37	37	734	23	24	14	17	8	9	22	25	30	25	37	31	35	20	19	20	359	22	10	25	21	25	15	12	18	36	31	26	36	46	17	18
S01000663	49	58	53	54	47	55	53	48	64	51	47	48	53	37	35	46	798	24	18	33	27	17	27	32	29	28	28	21	23	30	19	19	26	401	25	40	20	27	30	28	21	19	36	23	26	25	23	18	16
S01000664	46	39	55	47	38	38	35	62	58	58	53	76	65	60	47	74	851	22	22	30	21	13	18	24	29	26	31	25	38	38	25	21	35	418	24	17	25	26	25	20	11	33	32	27	28	38	27	35	26
S01000665	28	22	30	32	25	31	23	35	54	62	62	56	55	27	44	83	669	14	11	14	20	11	16	11	17	25	30	32	28	29	13	26	42	339	14	11	16	12	14	15	12	18	29	32	30	28	26	14	18
S01000666	22	17	40	39	17	23	9	29	41	53	45	31	45	36	28	53	528	14	5	15	15	9	11	5	16	21	24	28	14	25	17	12	29	260	8	12	25	24	8	12	4	13	20	29	17	17	20	19	16
S01000667	47	43	49	50	50	55	40	46	73	89	68	74	78	72	46	77	957	25	17	26	22	21	30	26	22	33	49	28	35	40	36	25	49	484	22	26	23	28	29	25	14	24	40	40	40	39	38	36	21
S01000668	72	49	61	64	61	63	46	58	60	57	44	37	36	39	41	76	864	41	24	30	38	33	33	24	28	28	31	21	15	22	19	25	51	463	31	25	31	26	28	30	22	30	32	26	23	22	14	20	16
S01000669	35	27	36	64	54	50	36	46	49	69	58	55	44	44	44	115	826	14	15	18	28	22	20	16	24	19	28	37	24	21	22	26	82	416	21	12	18	36	32	30	20	22	30	41	21	31	23	22	18
S01000670	40	38	35	33	48	42	43	30	43	62	45	28	47	47	36	51	668	24	20	17	17	20	24	24	13	21	31	24	16	22	28	15	31	347	16	18	18	16	28	18	19	17	22	31	21	12	25	19	21
S01000671	17	27	38	34	22	27	15	30	31	42	46	42	42	48	27	63	551	9	19	21	20	8	14	7	18	16	20	23	20	22	27	11	33	288	8	8	17	14	14	13	8	12	15	22	23	22	20	21	16
S01000672	45	31	53	48	31	29	49	49	56	57	39	44	44	29	42	67	713	19	15	25	25	15	13	30	27	27	29	21	21	26	16	20	40	369	26	16	28	23	16	16	19	22	29	28	18	23	18	13	22
S01000673	25	32	40	51	34	21	31	34	43	59	52	58	68	58	45	70	721	13	16	17	20	15	11	20	18	24	37	27	28	40	29	21	42	378	12	16	23	31	19	10	11	16	19	22	25	30	28	29	24
S01000674	50	36	59	77	56	42	64	66	68	82	79	78	101	66	51	89	1064	21	22	28	36	22	22	32	40	34	36	42	43	55	32	27	44	536	29	14	31	41	34	20	32	26	34	46	37	35	46	34	24
S01000675	37	35	53	48	23	28	19	28	69	64	51	41	57	45	45	71	714	14	15	31	22	10	8	7	19	40	31	28	23	30	24	30	39	371	23	20	22	26	13	20	12	9	29	33	23	18	27	21	15
S01000676	12	22	37	20	16	19	20	29	43	47	34	32	34	33	20	39	457	7	8	19	8	8	7	10	16	22	27	14	16	17	18	11	18	226	5	14	18	12	8	12	10	13	21	20	20	16	17	15	9
S01000677	35	40	52	62	56	55	47	47	61	87	72	49	50	57	33	74	877	19	25	32	32	24	32	23	18	29	40	34	25	25	24	16	48	446	16	15	20	30	32	23	24	29	32	47	38	24	25	33	17
S01000678	36	54	48	44	40	49	37	58	73	54	81	73	77	59	46	69	898	18	25	18	23	19	21	23	25	37	26	49	35	36	31	24	37	447	18	29	30	21	21	28	14	33	36	28	32	38	41	28	22
S01000679	63	41	38	42	69	67	57	46	64	45	43	40	46	27	28	63	779	30	22	22	28	43	35	29	21	35	25	19	18	21	9	19	42	418	33	19	16	14	26	32	28	25	29	20	24	22	25	18	9
S01000680	48	43	59	70	47	57	61	66	78	60	49	68	91	59	30	81	967	16	12	29	34	22	29	33	34	41	30	19	31	42	26	17	57	472	32	31	30	36	25	28	28	32	37	30	30	37	49	33	13
S01000681	61	55	61	42	89	83	74	79	64	65	61	43	63	35	36	79	990	36	28	27	26	39	42	36	44	28	30	37	22	29	17	20	43	504	25	27	34	16	50	41	38	35	36	35	24	21	34	18	16
S01000682	27	26	36	51	61	57	42	38	62	59	44	38	43	19	30	69	702	14	14	17	36	34	23	25	17	26	24	22	17	21	11	18	51	370	13	12	19	15	27	34	17	21	36	35	22	21	22	8	12
S01000683	36	32	21	19	38	38	36	39	30	36	35	45	55	31	20	35	546	19	14	10	12	21	22	17	20	13	16	18	23	29	14	9	24	281	17	18	11	7	17	16	19	19	17	20	17	22	26	17	11
S01000684	40	18	24	24	39	59	42	50	41	63	54	51	41	36	32	112	726	23	5	13	15	17	32	16	27	19	31	30	28	24	19	15	79	393	17	13	11	9	22	27	26	23	22	32	24	23	17	17	17
S01000685	40	42	30	44	54	51	44	59	63	69	49	52	58	48	60	110	873	18	21	15	18	28	16	24	31	34	34	25	27	32	24	36	65	448	22	21	15	26	26	35	20	28	29	35	24	25	26	24	24
S01000686	51	27	34	51	59	51	37	50	40	59	59	42	56	39	34	81	770	29	17	22	20	37	27	16	21	19	31	28	24	22	22	13	57	405	22	10	12	31	22	24	21	29	21	28	31	18	34	17	21
S01000687	37	34	51	66	36	31	48	53	58	80	59	64	48	40	45	77	827	15	14	19	36	17	17	24	31	34	39	37	30	23	23	25	49	433	22	20	32	30	19	14	24	22	24	41	22	34	25	17	20
S01000688	24	38	36	45	43	24	36	37	47	59	66	47	44	37	41	70	694	8	21	15	24	17	13	22	21	25	29	32	20	25	20	23	44	359	16	17	21	21	26	11	14	16	22	30	34	27	19	17	18
S01000689	16	43	63	38	21	24	30	35	55	77	68	44	41	33	23	37	648	7	21	29	17	10	11	15	21	25	32	38	21	22	14	12	16	311	9	22	34	21	11	13	15	14	30	45	30	23	19	19	11
S01000690	45	49	65	64	48	44	46	57	80	79	70	72	85	62	53	73	992	18	23	33	33	20	18	22	25	45	34	38	35	45	31	27	40	487	27	26	32	31	28	26	24	32	35	45	32	37	40	31	26
S01000691	38	39	45	52	34	30	55	55	68	64	55	62	56	56	41	58	808	23	22	18	18	13	19	30	28	34	35	29	30	30	31	18	33	411	15	17	27	34	21	11	25	27	34	29	26	32	26	25	23
S01000692	66	42	47	48	61	62	61	42	45	50	44	36	32	34	20	52	742	41	20	24	22	34	30	34	19	25	20	25	15	18	18	9	31	385	25	22	23	26	27	32	27	23	20	30	19	21	14	16	11
S01000693	67	55	57	77	57	70	66	51	81	58	65	48	64	46	42	111	1015	38	22	29	42	35	42	29	26	43	32	35	25	32	24	21	69	544	29	33	28	35	22	28	37	25	38	26	30	23	32	22	21
S01000694	44	47	39	47	26	43	43	51	71	45	52	40	54	27	27	45	701	22	19	17	29	10	18	24	26	35	23	28	21	24	11	13	22	342	22	28	22	18	16	25	19	25	36	22	24	19	30	16	14
S01000695	41	46	48	38	45	50	48	48	46	69	54	66	56	42	40	51	788	16	20	25	20	17	24	32	25	22	38	30	29	32	22	18	30	400	25	26	23	18	28	26	16	23	24	31	24	37	24	20	22
S01000696	52	26	26	50	61	64	49	41	44	44	34	47	49	57	43	87	774	20	10	11	29	30	27	24	22	19	22	18	20	27	35	23	53	390	32	16	15	21	31	37	25	19	25	22	16	27	22	22	20
S01000697	69	86	61	46	32	54	62	73	69	69	48	50	69	59	40	67	954	38	39	27	25	19	29	26	38	32	37	27	25	35	30	21	36	484	31	47	34	21	13	25	36	35	37	32	21	25	34	29	19
S01000698	31	24	35	36	44	40	29	49	49	53	41	39	32	25	23	69	619	12	9	15	13	23	21	15	28	23	21	21	18	18	13	14	47	311	19	15	20	23	21	19	14	21	26	32	20	21	14	12	9
S01000699	28	31	56	50	33	24	26	41	44	50	37	29	38	36	29	61	613	10	11	20	32	16	13	11	23	20	25	19	14	16	24	20	30	304	18	20	36	18	17	11	15	18	24	25	18	15	22	12	9
S01000700	43	59	55	43	39	46	50	58	61	53	76	64	51	49	23	36	806	24	25	21	22	16	27	22	32	32	32	37	34	20	25	12	24	405	19	34	34	21	23	19	28	26	29	21	39	30	31	24	11
S01000701	35	35	51	68	30	38	36	57	57	72	69	87	94	82	46	112	969	12	20	23	32	12	18	15	33	26	39	39	46	42	42	26	70	495	23	15	28	36	18	20	21	24	31	33	30	41	52	40	20
S01000702	13	16	32	31	23	17	16	37	35	44	38	30	45	37	34	66	514	6	9	13	16	11	9	9	19	18	20	20	16	25	21	23	40	275	7	7	19	15	12	8	7	18	17	24	18	14	20	16	11
S01000703	33	40	34	50	50	33	48	36	33	58	68	58	36	45	48	69	739	17	16	17	27	26	15	25	18	20	32	36	28	20	26	25	42	390	16	24	17	23	24	18	23	18	13	26	32	30	16	19	23
S01000704	45	55	57	54	45	46	48	50	70	79	84	68	74	43	28	39	885	21	36	23	27	18	17	27	26	40	36	39	35	36	18	17	22	438	24	19	34	27	27	29	21	24	30	43	45	33	38	25	11
S01000705	61	90	77	50	44	50	57	63	108	94	65	64	76	68	50	114	1131	29	42	38	21	19	25	31	35	54	48	32	38	36	42	23	68	581	32	48	39	29	25	25	26	28	54	46	33	26	40	26	27
S01000706	42	43	50	59	40	22	37	59	72	86	81	70	55	39	41	63	859	21	21	18	25	13	13	22	27	41	44	42	30	27	22	21	32	419	21	22	32	34	27	9	15	32	31	42	39	40	28	17	20
S01000707	42	27	31	37	25	18	28	51	61	59	53	45	36	46	24	35	618	18	10	13	22	15	8	17	28	24	31	25	21	17	24	11	19	303	24	17	18	15	10	10	11	23	37	28	28	24	19	22	13
S01000708	18	26	50	26	19	13	19	28	46	63	45	50	43	43	24	45	558	8	8	20	15	8	3	10	10	22	37	25	22	20	22	12	26	268	10	18	30	11	11	10	9	18	24	26	20	28	23	21	12
S01000709	37	52	54	42	23	23	38	48	72	82	62	67	80	72	89	151	992	21	26	27	26	9	9	25	23	42	40	34	29	43	40	55	83	532	16	26	27	16	14	14	13	25	30	42	28	38	37	32	34
S01000710	60	63	84	69	51	57	60	49	80	96	91	81	108	72	36	49	1106	28	36	40	32	17	23	35	25	40	45	48	46	46	37	17	21	536	32	27	44	37	34	34	25	24	40	51	43	35	62	35	19
S01000711	8	17	40	38	21	13	7	13	44	43	54	40	43	32	42	50	505	5	5	19	15	8	4	0	7	25	24	19	26	25	16	20	28	246	3	12	21	23	13	9	7	6	19	19	35	14	18	16	22
S01000712	27	30	27	33	16	15	20	32	41	45	44	48	43	61	40	88	610	17	17	14	14	8	7	10	17	24	21	20	28	24	28	23	52	324	10	13	13	19	8	8	10	15	17	24	24	20	19	33	17
S01000713	37	43	55	52	37	30	35	43	67	56	50	46	50	53	46	52	752	13	21	26	26	12	16	16	20	35	29	31	25	24	35	29	25	383	24	22	29	26	25	14	19	23	32	27	19	21	26	18	17
S01000714	38	43	74	64	36	35	39	67	73	85	73	73	96	54	53	83	986	21	22	36	23	14	14	22	27	40	41	35	36	49	29	27	49	485	17	21	38	41	22	21	17	40	33	44	38	37	47	25	26
S01000715	30	30	32	25	25	37	23	43	46	32	35	47	45	51	46	107	654	16	15	10	14	17	19	12	21	21	18	21	20	26	22	30	77	359	14	15	22	11	8	18	11	22	25	14	14	27	19	29	16
S01000716	26	21	21	37	50	34	44	29	36	34	27	28	32	30	26	25	500	14	13	10	14	21	11	17	12	18	6	14	14	14	8	13	12	211	12	8	11	23	29	23	27	17	18	28	13	14	18	22	13
S01000717	67	55	53	65	69	49	32	53	54	67	64	48	58	54	42	85	915	39	32	16	23	38	31	20	22	26	30	36	19	34	30	20	63	479	28	23	37	42	31	18	12	31	28	37	28	29	24	24	22
S01000718	60	36	41	39	54	50	50	35	45	59	46	53	64	41	56	81	810	27	17	21	22	37	30	26	15	26	32	20	28	32	19	33	46	431	33	19	20	17	17	20	24	20	19	27	26	25	32	22	23
S01000719	26	22	33	30	24	20	17	32	37	36	49	58	52	43	49	88	616	12	7	14	12	10	8	10	19	17	24	25	34	29	25	25	52	323	14	15	19	18	14	12	7	13	20	12	24	24	23	18	24
S01000720	23	16	44	23	19	20	31	26	44	51	58	61	91	82	64	113	766	11	7	25	10	10	11	17	12	23	24	32	35	46	36	30	63	392	12	9	19	13	9	9	14	14	21	27	26	26	45	46	34
S01000721	37	41	46	42	30	14	15	37	57	69	57	48	60	48	40	61	702	17	15	23	18	15	8	10	21	33	41	24	27	30	21	21	35	359	20	26	23	24	15	6	5	16	24	28	33	21	30	27	19
S01000722	35	42	45	54	49	55	31	42	65	50	59	68	74	43	54	80	846	16	25	21	19	21	26	19	24	35	31	35	31	36	20	30	44	433	19	17	24	35	28	29	12	18	30	19	24	37	38	23	24
S01000723	14	18	27	30	20	11	12	12	33	34	35	38	47	44	36	46	457	8	11	7	14	9	5	8	4	16	20	17	15	27	17	21	23	222	6	7	20	16	11	6	4	8	17	14	18	23	20	27	15
S01000724	37	45	34	46	36	46	26	59	65	50	55	38	58	42	45	81	763	14	24	21	18	14	29	14	27	33	29	28	19	35	19	25	51	400	23	21	13	28	22	17	12	32	32	21	27	19	23	23	20
S01000725	17	20	26	17	18	24	13	29	39	44	53	56	67	68	49	46	586	5	11	13	10	6	8	6	17	19	19	29	28	38	34	22	22	287	12	9	13	7	12	16	7	12	20	25	24	28	29	34	27
S01000726	33	43	51	28	31	31	20	39	54	56	51	56	74	59	49	80	755	15	17	24	11	21	19	11	20	33	29	30	24	41	29	27	40	391	18	26	27	17	10	12	9	19	21	27	21	32	33	30	22
S01000727	31	45	35	47	35	30	19	32	40	49	52	35	32	27	30	61	600	18	17	20	21	19	15	10	20	23	24	29	16	16	14	19	40	321	13	28	15	26	16	15	9	12	17	25	23	19	16	13	11
S01000728	22	29	29	30	18	15	17	28	41	52	55	48	80	58	41	86	649	11	11	17	14	6	8	7	13	20	28	29	24	43	26	20	47	324	11	18	12	16	12	7	10	15	21	24	26	24	37	32	21
S01000729	13	15	18	36	34	16	11	25	24	32	47	32	47	42	41	58	491	9	6	10	17	18	7	7	18	10	17	26	19	22	22	20	31	259	4	9	8	19	16	9	4	7	14	15	21	13	25	20	21
S01000730	39	40	33	25	31	22	16	21	27	32	29	42	30	31	15	24	457	12	16	19	8	17	15	6	15	17	17	16	23	19	14	9	12	235	27	24	14	17	14	7	10	6	10	15	13	19	11	17	6
S01000731	54	41	37	43	33	42	39	41	32	35	36	31	24	32	21	54	595	33	22	18	18	19	27	16	24	22	14	20	15	13	19	11	34	325	21	19	19	25	14	15	23	17	10	21	16	16	11	13	10
S01000732	17	11	20	36	21	45	27	19	28	30	53	43	37	44	31	71	533	7	6	6	23	10	14	13	9	16	17	23	18	16	23	24	45	270	10	5	14	13	11	31	14	10	12	13	30	25	21	21	7
S01000733	17	14	24	41	38	36	29	19	36	55	46	50	64	46	46	102	663	7	8	10	18	16	13	11	13	17	28	19	29	29	19	23	74	334	10	6	14	23	22	23	18	6	19	27	27	21	35	27	23
S01000734	21	36	35	45	21	9	16	24	61	61	62	70	113	73	60	90	797	10	25	14	24	9	7	7	10	30	35	35	42	57	40	30	54	429	11	11	21	21	12	2	9	14	31	26	27	28	56	33	30
S01000735	12	9	19	25	11	15	11	17	18	30	27	50	45	40	35	74	438	8	6	12	16	4	7	7	8	13	15	13	27	23	16	20	46	241	4	3	7	9	7	8	4	9	5	15	14	23	22	24	15
S01000736	22	26	35	31	25	18	15	26	45	57	48	56	86	63	69	108	730	11	17	19	21	11	9	6	15	23	26	28	25	40	31	34	65	381	11	9	16	10	14	9	9	11	22	31	20	31	46	32	35
S01000737	20	22	19	21	16	14	21	19	36	30	23	42	45	44	43	55	470	10	12	11	9	8	4	11	10	22	14	8	25	23	19	26	32	244	10	10	8	12	8	10	10	9	14	16	15	17	22	25	17
S01000738	13	18	20	19	15	14	25	25	40	36	42	35	41	30	23	52	448	4	5	7	16	7	7	15	9	20	15	21	16	17	19	14	35	227	9	13	13	3	8	7	10	16	20	21	21	19	24	11	9
S01000739	27	29	26	44	38	42	34	46	52	66	47	51	61	49	36	82	730	12	13	12	14	21	18	11	27	27	34	24	24	38	26	19	50	370	15	16	14	30	17	24	23	19	25	32	23	27	23	23	17
S01000740	15	16	29	17	18	13	26	29	34	40	54	54	69	62	53	121	650	6	9	10	7	5	6	12	15	14	15	29	32	31	38	22	68	319	9	7	19	10	13	7	14	14	20	25	25	22	38	24	31
S01000741	27	20	27	34	23	18	28	36	39	57	57	61	82	95	58	124	786	14	12	11	17	11	8	16	14	16	30	31	34	46	50	24	76	410	13	8	16	17	12	10	12	22	23	27	26	27	36	45	34
S01000742	23	26	46	30	16	34	20	18	41	41	48	50	70	67	49	63	642	10	15	27	14	6	22	10	10	22	22	25	23	43	33	31	33	346	13	11	19	16	10	12	10	8	19	19	23	27	27	34	18
S01000743	32	43	57	41	31	25	24	33	68	65	54	53	69	64	63	92	814	12	25	21	17	5	15	10	23	31	30	28	32	34	33	32	50	398	20	18	36	24	26	10	14	10	37	35	26	21	35	31	31
S01000744	37	28	28	47	72	35	40	49	60	61	67	50	54	33	25	52	738	20	13	11	28	35	17	19	25	39	27	34	19	31	22	12	34	386	17	15	17	19	37	18	21	24	21	34	33	31	23	11	13
S01000745	31	41	64	54	35	35	37	46	57	56	50	57	37	31	30	55	716	16	21	27	25	15	18	20	28	32	25	28	31	17	18	19	28	368	15	20	37	29	20	17	17	18	25	31	22	26	20	13	11
S01000746	64	54	33	43	30	45	55	58	50	61	59	59	51	53	31	40	786	30	30	16	14	14	23	29	29	20	26	30	33	26	27	20	25	392	34	24	17	29	16	22	26	29	30	35	29	26	25	26	11
S01000747	31	24	28	30	27	27	31	29	41	33	41	36	46	39	39	54	556	17	11	11	24	14	12	16	15	22	20	20	16	24	24	19	32	297	14	13	17	6	13	15	15	14	19	13	21	20	22	15	20
S01000748	24	17	21	28	29	20	17	25	17	32	33	34	33	36	29	70	465	11	10	9	16	13	9	11	13	7	19	13	16	14	18	24	42	245	13	7	12	12	16	11	6	12	10	13	20	18	19	18	5
S01000749	47	40	44	44	34	25	23	34	34	53	33	29	33	23	17	28	541	26	14	10	26	18	12	18	20	18	25	18	19	17	8	12	20	281	21	26	34	18	16	13	5	14	16	28	15	10	16	15	5
S01000750	18	25	23	31	24	16	21	26	31	44	41	69	77	62	61	110	679	12	12	9	14	12	9	13	9	19	23	25	40	37	29	33	73	369	6	13	14	17	12	7	8	17	12	21	16	29	40	33	28
S01000751	28	43	43	47	33	18	21	57	45	63	49	44	60	53	36	82	722	16	17	20	17	17	4	14	27	26	28	29	18	28	30	17	52	360	12	26	23	30	16	14	7	30	19	35	20	26	32	23	19
S01000752	77	62	72	85	65	66	55	63	77	65	63	54	46	36	37	54	977	30	28	41	42	30	36	30	40	50	34	35	30	25	19	21	38	529	47	34	31	43	35	30	25	23	27	31	28	24	21	17	16
S01000753	31	36	36	33	30	32	35	39	49	54	46	29	53	31	21	41	596	10	23	17	17	12	19	20	24	30	28	22	10	31	15	9	28	315	21	13	19	16	18	13	15	15	19	26	24	19	22	16	12
S01000754	34	35	46	50	31	39	25	30	32	52	56	49	55	61	52	82	729	20	23	25	25	15	15	15	18	14	31	29	26	32	29	32	44	393	14	12	21	25	16	24	10	12	18	21	27	23	23	32	20
S01000755	21	29	29	39	21	25	38	38	54	55	57	67	80	56	33	59	701	11	14	17	20	7	12	22	18	30	29	29	39	38	29	14	36	365	10	15	12	19	14	13	16	20	24	26	28	28	42	27	19
S01000756	23	30	56	50	37	33	32	34	54	85	72	62	111	87	70	147	983	6	8	25	36	17	17	13	19	29	43	41	31	57	41	41	88	512	17	22	31	14	20	16	19	15	25	42	31	31	54	46	29
S01000757	26	20	37	32	29	27	25	30	47	53	43	61	77	53	63	96	719	12	9	16	16	14	17	12	12	22	34	23	34	39	23	33	59	375	14	11	21	16	15	10	13	18	25	19	20	27	38	30	30
S01000758	61	74	70	71	44	37	40	78	108	115	103	116	118	87	52	94	1268	24	35	35	35	15	18	22	41	60	55	51	61	59	44	27	51	633	37	39	35	36	29	19	18	37	48	60	52	55	59	43	25
S01000759	44	61	55	69	42	39	34	50	77	60	70	66	72	86	60	100	985	30	30	27	31	23	16	24	33	38	32	32	32	42	43	34	57	524	14	31	28	38	19	23	10	17	39	28	38	34	30	43	26
S01000760	33	26	33	24	39	14	21	35	58	41	37	47	40	32	24	27	531	16	11	15	14	20	4	13	21	30	18	20	26	17	13	11	17	266	17	15	18	10	19	10	8	14	28	23	17	21	23	19	13
S01000761	10	28	27	33	18	18	13	19	34	48	61	56	75	56	46	63	605	3	10	17	17	7	8	7	12	16	26	25	26	37	33	22	33	299	7	18	10	16	11	10	6	7	18	22	36	30	38	23	24
S01000762	28	26	28	41	30	23	25	30	52	57	45	52	40	40	30	63	610	10	15	20	22	11	11	12	17	25	33	21	29	24	27	14	37	328	18	11	8	19	19	12	13	13	27	24	24	23	16	13	16
S01000763	23	32	41	48	18	21	24	38	56	73	58	55	62	63	48	83	743	13	17	24	24	8	9	10	23	33	37	29	25	31	39	25	41	388	10	15	17	24	10	12	14	15	23	36	29	30	31	24	23
S01000764	32	26	40	43	48	27	16	44	50	64	58	52	49	40	31	56	676	16	15	19	22	26	14	9	28	25	29	34	25	25	19	17	32	355	16	11	21	21	22	13	7	16	25	35	24	27	24	21	14
S01000765	108	81	70	52	40	77	69	89	75	55	35	28	14	10	5	17	825	47	41	31	32	21	35	43	48	31	26	17	12	7	5	3	10	409	61	40	39	20	19	42	26	41	44	29	18	16	7	5	2
S01000766	18	27	38	44	35	21	31	24	64	45	59	66	50	51	43	83	699	10	17	17	20	17	8	18	13	30	23	35	31	29	24	24	51	367	8	10	21	24	18	13	13	11	34	22	24	35	21	27	19
S01000767	46	51	30	48	53	39	33	41	63	48	42	45	40	26	19	18	642	18	27	15	20	24	26	18	21	26	26	21	23	19	11	10	10	315	28	24	15	28	29	13	15	20	37	22	21	22	21	15	9
S01000768	36	38	13	31	58	60	50	50	65	56	47	38	61	55	48	77	783	20	22	8	17	25	29	25	35	29	29	21	20	36	35	28	55	434	16	16	5	14	33	31	25	15	36	27	26	18	25	20	20
S01000769	31	20	16	31	53	63	54	59	62	64	55	41	53	47	32	104	785	22	7	9	12	28	30	24	26	28	23	24	16	30	22	16	69	386	9	13	7	19	25	33	30	33	34	41	31	25	23	25	16
S01000770	62	63	54	54	42	57	37	46	46	59	48	35	39	21	17	23	703	29	29	20	26	25	32	22	27	27	29	26	17	23	9	10	13	364	33	34	34	28	17	25	15	19	19	30	22	18	16	12	7
S01000771	37	34	60	63	41	36	43	50	72	69	64	62	79	69	62	96	937	13	12	25	27	18	18	19	23	42	33	33	36	43	32	32	55	461	24	22	35	36	23	18	24	27	30	36	31	26	36	37	30
S01000772	15	29	34	31	18	17	13	26	38	51	43	48	47	45	55	130	640	9	17	12	10	11	5	7	14	23	24	20	26	26	27	30	92	353	6	12	22	21	7	12	6	12	15	27	23	22	21	18	25
S01000773	22	33	35	42	39	48	33	35	44	52	71	57	81	59	57	118	826	12	18	18	23	20	28	17	14	28	27	34	35	41	25	40	70	450	10	15	17	19	19	20	16	21	16	25	37	22	40	34	17
S01000774	115	88	79	58	52	91	68	75	81	41	38	22	11	6	3	3	831	59	31	37	23	23	55	34	37	49	25	20	16	8	5	1	1	424	56	57	42	35	29	36	34	38	32	16	18	6	3	1	2
S01000775	36	28	37	31	18	10	28	37	35	41	42	45	72	48	36	109	653	17	11	16	12	11	7	12	16	19	18	25	26	42	31	17	76	356	19	17	21	19	7	3	16	21	16	23	17	19	30	17	19
S01000776	20	33	25	34	34	17	10	28	41	55	69	44	45	46	28	43	572	10	18	14	17	15	6	5	15	25	31	37	21	22	23	17	23	299	10	15	11	17	19	11	5	13	16	24	32	23	23	23	11
S01000777	34	34	37	24	30	33	31	36	27	18	10	4	3	1	0	3	325	21	21	19	12	17	17	19	17	13	9	5	3	1	0	0	1	175	13	13	18	12	13	16	12	19	14	9	5	1	2	1	0
S01000778	7	16	25	24	16	13	5	24	32	36	43	36	53	42	26	52	450	3	6	16	12	9	7	3	9	17	21	24	18	29	23	11	27	235	4	10	9	12	7	6	2	15	15	15	19	18	24	19	15
S01000779	56	61	60	45	35	38	46	69	68	61	49	43	45	25	38	54	793	27	23	24	16	16	20	22	42	39	29	31	19	23	15	20	29	395	29	38	36	29	19	18	24	27	29	32	18	24	22	10	18
S01000780	52	44	51	72	50	45	46	36	71	66	66	58	63	41	29	54	844	33	24	22	39	26	27	22	23	35	34	39	31	31	19	14	32	451	19	20	29	33	24	18	24	13	36	32	27	27	32	22	15
S01000781	24	43	45	48	38	12	16	25	59	76	60	54	102	57	62	85	806	13	19	20	26	17	3	11	16	30	40	25	28	59	30	33	46	416	11	24	25	22	21	9	5	9	29	36	35	26	43	27	29
S01000782	20	33	40	60	46	18	17	26	47	75	60	52	49	48	47	42	680	9	13	22	26	22	5	9	15	26	45	29	26	21	25	25	22	340	11	20	18	34	24	13	8	11	21	30	31	26	28	23	22
S01000783	15	13	21	26	19	16	22	20	27	44	33	44	46	37	29	52	464	3	2	10	10	8	10	11	7	14	27	18	20	24	17	17	28	226	12	11	11	16	11	6	11	13	13	17	15	24	22	20	12
S01000784	18	47	63	53	25	19	17	30	63	66	68	74	100	59	37	39	778	9	24	22	27	13	4	10	13	36	33	39	35	50	31	18	24	388	9	23	41	26	12	15	7	17	27	33	29	39	50	28	19
S01000785	25	20	36	28	25	11	27	29	37	57	60	52	93	72	69	73	714	11	14	20	10	15	4	14	15	20	31	37	28	49	41	38	38	385	14	6	16	18	10	7	13	14	17	26	23	24	44	31	31
S01000786	33	29	38	36	31	26	33	19	54	67	73	79	45	72	48	66	749	19	11	16	14	18	17	15	12	28	31	38	36	22	40	25	39	381	14	18	22	22	13	9	18	7	26	36	35	43	23	32	23
S01000787	14	20	16	15	19	24	24	19	33	40	31	56	66	43	37	31	488	5	10	6	5	3	14	7	10	19	17	17	29	34	15	20	19	230	9	10	10	10	16	10	17	9	14	23	14	27	32	28	17
S01000788	17	44	54	47	13	8	26	30	79	60	47	54	47	41	43	40	650	8	21	23	22	4	2	15	17	34	35	25	29	27	20	20	28	330	9	23	31	25	9	6	11	13	45	25	22	25	20	21	23
S01000789	30	32	37	38	39	32	36	37	44	64	51	56	59	45	53	72	725	17	9	18	20	16	17	14	14	21	34	20	29	36	19	26	46	356	13	23	19	18	23	15	22	23	23	30	31	27	23	26	27
S01000790	18	35	24	25	15	9	13	18	42	36	42	34	49	26	35	49	470	12	20	13	11	6	5	6	9	23	18	22	21	24	11	20	25	246	6	15	11	14	9	4	7	9	19	18	20	13	25	15	15
S01000791	27	45	52	31	20	19	31	37	50	60	38	43	51	35	32	36	607	9	20	24	16	7	9	18	18	27	33	20	32	20	22	17	19	311	18	25	28	15	13	10	13	19	23	27	18	11	31	13	15
S01000792	22	38	42	40	15	12	21	32	53	82	66	64	52	43	36	46	664	16	19	18	20	7	5	15	17	28	38	37	29	26	22	20	20	337	6	19	24	20	8	7	6	15	25	44	29	35	26	21	16
S01000793	43	38	51	51	24	32	32	45	60	69	39	43	47	27	17	21	639	20	17	22	23	14	16	19	23	31	36	18	21	26	16	7	10	319	23	21	29	28	10	16	13	22	29	33	21	22	21	11	10
S01000794	30	45	42	58	47	44	37	50	59	72	63	62	61	54	52	85	861	14	17	23	27	19	28	21	27	32	40	27	35	29	33	26	55	453	16	28	19	31	28	16	16	23	27	32	36	27	32	21	26
S01000795	50	49	42	65	53	53	56	53	83	90	56	60	46	59	41	81	937	24	24	21	27	27	22	28	29	42	48	30	30	22	33	24	45	476	26	25	21	38	26	31	28	24	41	42	26	30	24	26	17
S01000796	20	20	13	23	7	16	23	21	40	31	39	34	38	43	13	45	426	11	11	8	9	3	7	9	10	22	10	24	13	14	20	9	22	202	9	9	5	14	4	9	14	11	18	21	15	21	24	23	4
S01000797	34	30	44	33	26	29	32	42	32	40	34	19	23	12	8	11	449	16	15	20	16	10	15	15	23	19	21	18	11	15	5	5	5	229	18	15	24	17	16	14	17	19	13	19	16	8	8	7	3
S01000798	34	19	22	33	13	29	23	21	31	45	37	31	28	30	21	67	484	14	10	11	17	7	16	14	11	15	22	18	14	12	20	17	42	260	20	9	11	16	6	13	9	10	16	23	19	17	16	10	4
S01000799	29	48	30	35	27	20	29	31	50	73	62	52	57	64	24	49	680	13	26	15	14	8	10	14	17	31	34	24	28	32	28	12	32	338	16	22	15	21	19	10	15	14	19	39	38	24	25	36	12
S01000800	28	23	33	31	32	32	19	42	46	70	82	84	139	88	73	94	916	13	9	9	17	12	10	9	24	23	36	41	36	68	40	34	50	431	15	14	24	14	20	22	10	18	23	34	41	48	71	48	39
S01000801	33	30	38	36	23	26	21	48	55	60	60	44	59	43	24	35	635	15	18	17	18	12	10	10	27	27	31	24	21	36	24	11	18	319	18	12	21	18	11	16	11	21	28	29	36	23	23	19	13
S01000802	32	48	57	27	26	20	32	52	41	49	46	65	76	77	39	83	770	14	24	28	16	16	11	21	22	25	21	28	37	32	44	21	43	403	18	24	29	11	10	9	11	30	16	28	18	28	44	33	18
S01000803	27	47	59	46	25	28	28	47	73	97	79	91	80	92	73	73	965	17	25	27	25	8	12	16	27	40	42	42	46	39	48	35	38	487	10	22	32	21	17	16	12	20	33	55	37	45	41	44	38
S01000804	43	52	48	25	40	33	38	57	69	74	79	85	71	47	29	53	843	19	34	25	16	9	12	22	28	41	35	44	36	37	23	14	33	428	24	18	23	9	31	21	16	29	28	39	35	49	34	24	15
S01000805	28	45	36	29	14	25	24	36	57	67	64	60	76	69	55	108	793	15	26	23	18	4	13	12	21	32	36	36	31	31	32	25	65	420	13	19	13	11	10	12	12	15	25	31	28	29	45	37	30
S01000806	26	39	43	44	25	25	20	34	50	68	64	61	85	82	57	85	808	12	19	25	20	15	14	6	19	26	36	32	34	49	35	34	41	417	14	20	18	24	10	11	14	15	24	32	32	27	36	47	23
S01000807	33	38	37	33	34	47	43	48	58	58	49	47	63	55	31	60	734	10	20	18	17	13	24	23	24	29	28	25	23	30	31	11	38	364	23	18	19	16	21	23	20	24	29	30	24	24	33	24	20
S01000808	29	33	37	34	21	17	33	43	45	66	72	72	83	44	31	53	713	12	16	17	16	9	7	18	22	23	37	36	31	39	22	10	31	346	17	17	20	18	12	10	15	21	22	29	36	41	44	22	21
S01000809	44	31	16	16	17	14	30	34	40	43	48	48	58	40	37	46	562	25	15	6	10	8	8	19	17	22	26	22	31	31	19	23	32	314	19	16	10	6	9	6	11	17	18	17	26	17	27	21	14
S01000810	54	39	48	41	32	32	26	33	69	70	57	61	52	54	28	35	731	28	18	26	15	20	17	8	22	29	36	25	33	23	25	16	22	363	26	21	22	26	12	15	18	11	40	34	32	28	29	29	12
S01000811	29	29	55	62	28	21	35	47	49	82	72	58	84	49	44	48	792	7	13	24	28	15	14	14	25	26	45	39	29	42	24	25	21	391	22	16	31	34	13	7	21	22	23	37	33	29	42	25	19
S01000812	110	98	88	88	46	99	98	108	90	106	88	65	47	45	35	89	1300	53	44	42	38	21	59	60	61	48	54	48	35	24	23	22	54	686	57	54	46	50	25	40	38	47	42	52	40	30	23	22	13
S01000813	32	40	59	58	38	28	37	51	60	61	65	56	69	49	29	39	771	11	22	33	22	16	13	20	29	31	32	28	31	34	29	15	22	388	21	18	26	36	22	15	17	22	29	29	37	25	35	20	14
S01000814	57	67	70	68	59	54	52	62	55	64	47	32	30	17	22	30	786	31	34	37	34	33	30	29	31	32	35	28	14	14	12	12	16	422	26	33	33	34	26	24	23	31	23	29	19	18	16	5	10
S01000815	31	23	29	19	48	41	34	38	24	25	41	38	28	23	16	62	520	17	12	13	11	24	15	18	22	13	10	20	20	14	8	10	49	276	14	11	16	8	24	26	16	16	11	15	21	18	14	15	6
S01000816	13	9	16	32	54	53	38	35	32	32	47	37	26	26	39	55	544	7	7	10	13	27	21	14	15	15	13	27	16	12	10	28	37	272	6	2	6	19	27	32	24	20	17	19	20	21	14	16	11
S01000817	43	37	51	57	47	49	45	56	71	74	70	60	65	43	36	61	865	29	20	17	26	18	21	17	33	40	41	39	27	36	19	20	34	437	14	17	34	31	29	28	28	23	31	33	31	33	29	24	16
S01000818	47	38	33	34	71	65	76	58	70	51	67	54	70	46	46	54	880	21	18	14	21	32	33	32	30	25	28	27	28	37	30	22	33	431	26	20	19	13	39	32	44	28	45	23	40	26	33	16	24
S01000819	26	41	53	44	27	23	31	41	54	92	64	63	73	62	65	66	825	12	17	26	20	10	10	21	23	24	46	29	37	38	33	30	34	410	14	24	27	24	17	13	10	18	30	46	35	26	35	29	35
S01000820	12	28	24	18	20	12	16	26	31	54	58	42	63	40	41	49	534	7	11	11	7	14	9	7	14	17	30	28	17	34	22	16	29	273	5	17	13	11	6	3	9	12	14	24	30	25	29	18	25
S01000821	47	30	37	48	62	86	45	43	51	63	61	46	49	30	30	57	785	21	10	24	25	28	49	22	20	26	33	25	19	27	13	19	35	396	26	20	13	23	34	37	23	23	25	30	36	27	22	17	11
S01000822	33	19	34	32	29	26	38	32	33	38	43	37	29	38	29	42	532	18	9	18	14	15	14	19	15	19	18	22	22	19	21	13	27	283	15	10	16	18	14	12	19	17	14	20	21	15	10	17	16
S01000823	27	24	33	18	29	30	33	28	32	37	34	30	21	19	14	55	464	13	12	15	9	15	13	16	16	13	16	19	12	13	11	9	34	236	14	12	18	9	14	17	17	12	19	21	15	18	8	8	5
S01000824	40	46	49	40	20	21	42	43	61	63	66	53	49	55	47	61	756	21	23	23	23	7	12	20	25	35	33	38	27	25	30	26	38	406	19	23	26	17	13	9	22	18	26	30	28	26	24	25	21
S01000825	39	30	34	43	22	19	23	32	66	50	55	59	69	65	39	78	723	24	12	16	21	7	8	14	21	36	27	26	31	33	37	19	42	374	15	18	18	22	15	11	9	11	30	23	29	28	36	28	20
S01000826	31	36	41	42	29	25	29	49	38	47	49	42	52	39	29	47	625	17	15	19	15	17	15	8	33	16	22	23	24	27	21	17	28	317	14	21	22	27	12	10	21	16	22	25	26	18	25	18	12
S01000827	41	34	42	43	30	17	31	39	60	59	63	61	78	42	32	64	736	15	14	22	22	15	8	16	26	28	33	32	31	41	19	18	36	376	26	20	20	21	15	9	15	13	32	26	31	30	37	23	14
S01000828	37	40	59	51	28	45	39	50	64	79	59	74	74	52	40	77	868	18	21	29	26	13	20	19	27	26	41	36	41	34	26	19	49	445	19	19	30	25	15	25	20	23	38	38	23	33	40	26	21
S01000829	30	32	39	32	19	19	24	24	41	54	58	33	64	67	65	83	684	12	15	22	12	10	7	13	13	20	33	31	16	34	31	33	50	352	18	17	17	20	9	12	11	11	21	21	27	17	30	36	32
S01000830	42	36	54	39	22	34	36	51	61	63	63	54	79	67	54	78	833	28	15	27	18	10	21	15	25	36	34	34	33	37	32	25	49	439	14	21	27	21	12	13	21	26	25	29	29	21	42	35	29
S01000831	54	46	34	45	34	34	30	42	54	68	67	77	73	55	33	95	841	25	19	18	24	22	16	14	24	32	33	40	45	36	27	16	60	451	29	27	16	21	12	18	16	18	22	35	27	32	37	28	17
S01000832	59	40	54	47	51	53	50	53	68	64	63	88	68	58	43	80	939	34	13	26	27	24	28	23	28	33	34	35	46	42	30	21	45	489	25	27	28	20	27	25	27	25	35	30	28	42	26	28	22
S01000833	99	76	99	89	62	63	87	96	123	106	50	60	43	39	26	40	1158	49	35	48	47	26	32	55	48	64	49	29	26	22	17	12	25	584	50	41	51	42	36	31	32	48	59	57	21	34	21	22	14
S01000834	59	42	49	57	70	61	55	54	63	79	70	69	85	52	51	64	980	28	25	22	31	35	31	31	31	32	46	36	36	43	27	21	32	507	31	17	27	26	35	30	24	23	31	33	34	33	42	25	30
S01000835	48	48	65	65	38	49	42	57	62	46	46	54	46	23	36	49	774	20	24	36	40	17	23	28	30	27	25	19	32	25	12	19	33	410	28	24	29	25	21	26	14	27	35	21	27	22	21	11	17
S01000836	59	70	55	53	55	66	49	56	73	57	45	27	27	41	25	27	785	25	23	26	30	32	32	24	28	36	20	27	11	16	21	12	14	377	34	47	29	23	23	34	25	28	37	37	18	16	11	20	13
S01000837	70	23	31	58	95	76	77	73	77	89	68	49	55	62	32	49	984	36	7	15	24	50	40	32	26	42	40	26	25	29	33	15	32	472	34	16	16	34	45	36	45	47	35	49	42	24	26	29	17
S01000838	25	30	39	39	23	29	32	36	61	44	50	41	50	45	32	47	623	10	21	25	25	13	14	17	25	30	18	23	29	27	18	17	25	337	15	9	14	14	10	15	15	11	31	26	27	12	23	27	15
S01000839	102	77	92	83	75	111	108	128	137	116	80	61	58	45	29	53	1355	54	45	35	48	34	61	49	66	73	53	39	34	29	23	16	33	692	48	32	57	35	41	50	59	62	64	63	41	27	29	22	13
S01000840	46	43	42	39	45	38	36	49	46	53	63	33	45	26	31	51	686	22	24	22	20	25	18	18	28	23	25	33	21	27	15	19	30	370	24	19	20	19	20	20	18	21	23	28	30	12	18	11	12
S01000841	66	78	97	111	77	59	50	62	76	71	57	34	55	47	25	23	988	42	43	48	57	37	30	32	36	42	42	34	15	26	27	9	15	535	24	35	49	54	40	29	18	26	34	29	23	19	29	20	16
S01000842	29	41	53	41	40	25	27	54	77	76	71	66	82	73	50	62	867	13	23	29	17	17	10	12	29	39	36	35	35	44	39	25	31	434	16	18	24	24	23	15	15	25	38	40	36	31	38	34	25
S01000843	52	41	59	43	42	72	42	55	88	75	56	44	51	38	41	102	901	26	16	27	21	22	37	20	28	44	42	27	18	24	26	23	70	471	26	25	32	22	20	35	22	27	44	33	29	26	27	12	18
S01000844	38	30	47	52	51	71	61	46	63	69	58	58	43	27	25	35	774	18	14	26	22	28	40	32	25	34	35	28	27	22	16	12	23	402	20	16	21	30	23	31	29	21	29	34	30	31	21	11	13
S01000845	38	31	28	27	17	25	40	23	55	48	44	46	27	27	30	34	540	18	19	11	11	9	13	20	9	31	26	23	20	15	18	13	19	275	20	12	17	16	8	12	20	14	24	22	21	26	12	9	17
S01000846	42	33	29	42	66	51	42	39	50	62	52	31	48	31	23	39	680	22	10	15	28	35	30	21	20	26	27	30	14	24	17	14	29	362	20	23	14	14	31	21	21	19	24	35	22	17	24	14	9
S01000847	54	43	39	50	61	67	58	75	85	74	55	44	69	44	52	104	974	27	22	15	24	35	31	29	36	36	43	28	20	43	22	32	74	517	27	21	24	26	26	36	29	39	49	31	27	24	26	22	20
S01000848	17	36	27	31	20	22	21	37	49	60	48	41	51	46	55	90	651	5	18	15	16	12	13	8	22	27	31	21	24	27	25	33	50	347	12	18	12	15	8	9	13	15	22	29	27	17	24	21	22
S01000849	30	23	37	39	25	28	21	25	52	35	41	36	32	19	7	29	479	18	13	19	12	16	19	9	11	29	18	22	19	15	10	5	17	252	12	10	18	27	9	9	12	14	23	17	19	17	17	9	2
S01000850	31	38	47	49	41	42	42	48	47	49	57	37	42	23	26	80	699	20	18	17	27	20	23	19	22	29	30	26	14	19	10	15	51	360	11	20	30	22	21	19	23	26	18	19	31	23	23	13	11
S01000851	29	25	47	40	31	28	44	52	62	71	73	52	58	48	25	29	714	16	10	25	22	15	19	18	26	33	33	38	22	33	26	11	14	361	13	15	22	18	16	9	26	26	29	38	35	30	25	22	14
S01000852	35	26	36	34	39	25	39	40	60	48	56	77	75	52	31	44	717	15	11	23	17	23	10	22	21	28	24	27	40	41	26	14	24	366	20	15	13	17	16	15	17	19	32	24	29	37	34	26	17
S01000853	41	22	30	25	37	32	33	30	42	38	32	35	48	30	27	52	554	20	9	17	9	26	19	18	13	20	19	21	18	30	17	19	32	307	21	13	13	16	11	13	15	17	22	19	11	17	18	13	8
S01000854	57	48	55	54	46	67	54	55	60	72	71	50	51	38	30	38	846	28	22	23	29	23	40	29	31	34	39	39	29	22	21	20	24	453	29	26	32	25	23	27	25	24	26	33	32	21	29	17	10
S01000855	35	26	36	36	47	29	31	45	49	52	55	53	60	50	28	37	669	18	13	11	16	29	14	20	23	23	24	29	27	27	29	15	21	339	17	13	25	20	18	15	11	22	26	28	26	26	33	21	13
S01000856	19	20	40	43	29	26	37	31	42	39	47	34	37	26	23	19	512	10	9	23	23	13	13	16	15	21	23	22	20	14	15	11	7	255	9	11	17	20	16	13	21	16	21	16	25	14	23	11	12
S01000857	40	37	40	27	23	33	29	31	40	34	39	26	43	26	17	22	507	21	13	19	15	15	15	18	18	21	19	18	11	22	11	8	15	259	19	24	21	12	8	18	11	13	19	15	21	15	21	15	9
S01000858	57	59	60	52	56	61	60	78	84	80	72	67	59	26	22	17	910	27	25	35	22	27	32	34	39	40	47	41	34	28	14	9	10	464	30	34	25	30	29	29	26	39	44	33	31	33	31	12	13
S01000859	64	46	68	67	55	69	74	78	87	103	83	88	88	66	39	54	1129	29	21	29	33	27	36	35	42	50	52	43	51	37	35	22	36	578	35	25	39	34	28	33	39	36	37	51	40	37	51	31	17
S01000860	86	57	32	64	69	72	80	56	55	59	44	31	54	32	19	43	853	41	29	17	41	45	41	42	28	27	35	18	19	31	18	9	30	471	45	28	15	23	24	31	38	28	28	24	26	12	23	14	10
S01000861	25	19	35	32	34	31	19	29	39	46	57	43	56	50	51	77	643	15	10	21	11	16	15	11	16	22	21	33	19	35	25	32	44	346	10	9	14	21	18	16	8	13	17	25	24	24	21	25	19
S01000862	17	19	39	38	20	27	14	19	50	53	38	38	42	32	19	58	523	11	7	17	17	9	16	10	8	24	27	21	22	21	16	14	29	269	6	12	22	21	11	11	4	11	26	26	17	16	21	16	5
S01000863	26	25	32	33	31	26	31	33	48	52	36	28	48	33	20	40	542	15	4	14	14	18	15	16	22	22	28	15	15	26	13	14	18	269	11	21	18	19	13	11	15	11	26	24	21	13	22	20	6
S01000864	75	91	68	85	49	38	58	112	124	100	93	69	65	37	47	61	1172	37	44	40	46	18	21	36	60	59	54	47	25	36	16	30	34	603	38	47	28	39	31	17	22	52	65	46	46	44	29	21	17
S01000865	65	66	69	65	61	60	69	108	97	74	63	59	54	42	30	51	1033	33	32	39	31	34	32	36	50	48	35	27	31	25	24	18	24	519	32	34	30	34	27	28	33	58	49	39	36	28	29	18	12
S01000866	45	53	72	49	36	55	52	59	60	78	55	62	51	44	39	43	853	21	27	33	20	22	26	34	26	32	39	31	32	28	23	24	30	448	24	26	39	29	14	29	18	33	28	39	24	30	23	21	15
S01000867	85	55	47	53	59	73	60	66	62	63	44	38	49	42	39	60	895	43	27	18	25	31	42	37	30	35	29	19	19	29	19	25	38	466	42	28	29	28	28	31	23	36	27	34	25	19	20	23	14
S01000868	52	45	53	57	44	40	39	44	55	59	44	35	35	27	35	39	703	27	21	22	33	25	22	23	23	25	33	20	20	20	17	19	23	373	25	24	31	24	19	18	16	21	30	26	24	15	15	10	16
S01000869	65	52	43	52	45	41	40	46	46	46	35	33	18	11	10	12	595	29	24	17	27	30	23	21	28	20	27	22	17	8	5	5	6	309	36	28	26	25	15	18	19	18	26	19	13	16	10	6	5
S01000870	66	64	71	66	64	84	59	57	67	77	46	50	37	21	18	18	865	34	29	46	32	29	46	32	34	35	39	23	24	20	12	8	13	456	32	35	25	34	35	38	27	23	32	38	23	26	17	9	10
S01000871	32	29	39	44	32	42	50	36	59	70	56	57	75	64	50	47	782	19	18	17	27	17	22	25	17	27	43	30	28	40	35	29	29	423	13	11	22	17	15	20	25	19	32	27	26	29	35	29	21
S01000872	26	49	57	45	29	19	44	39	66	69	73	59	66	50	53	54	798	11	28	28	18	9	9	24	21	37	32	37	34	38	28	26	32	412	15	21	29	27	20	10	20	18	29	37	36	25	28	22	27
S01000873	177	144	131	156	117	133	176	218	211	221	186	149	162	105	75	79	2440	96	85	66	79	54	75	94	122	106	111	92	73	88	55	36	46	1278	81	59	65	77	63	58	82	96	105	110	94	76	74	50	39
S01000874	32	35	21	33	41	34	36	41	35	29	41	33	25	25	17	18	496	17	24	11	13	19	19	22	20	18	14	18	14	12	12	9	13	255	15	11	10	20	22	15	14	21	17	15	23	19	13	13	8
S01000875	130	88	73	64	54	86	134	128	141	88	113	73	61	74	47	73	1427	63	45	30	25	27	46	68	71	69	40	58	36	36	41	21	47	723	67	43	43	39	27	40	66	57	72	48	55	37	25	33	26
S01000876	28	27	40	42	37	34	44	43	54	58	55	41	51	51	22	41	668	12	9	20	19	18	18	22	20	32	31	31	19	23	32	5	24	335	16	18	20	23	19	16	22	23	22	27	24	22	28	19	17
S01000877	40	43	40	32	48	40	60	44	42	52	37	49	48	39	21	39	674	18	18	17	18	31	23	26	27	23	30	22	23	22	20	12	25	355	22	25	23	14	17	17	34	17	19	22	15	26	26	19	9
S01000878	14	22	32	51	36	24	19	22	37	65	51	54	42	33	22	30	554	8	12	16	24	16	13	9	14	23	27	30	29	20	17	11	20	289	6	10	16	27	20	11	10	8	14	38	21	25	22	16	11
S01000879	32	49	73	67	14	20	20	46	83	97	71	86	73	45	49	111	936	13	25	46	28	7	10	9	29	44	50	40	42	39	21	31	77	511	19	24	27	39	7	10	11	17	39	47	31	44	34	24	18
S01000880	30	37	36	41	28	40	29	44	59	39	55	82	84	60	52	71	787	16	12	19	18	12	20	11	23	31	23	29	48	43	35	32	35	407	14	25	17	23	16	20	18	21	28	16	26	34	41	25	20
S01000881	30	24	27	48	44	28	38	29	44	49	47	43	50	45	42	54	642	13	11	14	23	24	18	17	16	22	32	26	22	25	21	22	30	336	17	13	13	25	20	10	21	13	22	17	21	21	25	24	20
S01000882	47	45	42	52	48	53	46	44	83	78	56	46	60	61	37	89	887	22	21	27	23	20	29	24	29	44	39	27	21	29	39	20	59	473	25	24	15	29	28	24	22	15	39	39	29	25	31	22	17
S01000883	33	32	42	68	59	53	45	59	55	69	81	54	43	41	32	47	813	20	13	27	32	30	21	24	28	34	35	39	27	22	20	19	31	422	13	19	15	36	29	32	21	31	21	34	42	27	21	21	13
S01000884	44	29	21	22	25	24	32	45	37	57	45	40	45	32	22	30	550	22	17	12	7	12	10	19	24	18	35	21	23	21	22	12	18	293	22	12	9	15	13	14	13	21	19	22	24	17	24	10	10
S01000885	14	15	27	30	19	10	22	20	37	31	41	47	72	33	24	36	478	5	9	15	19	8	3	12	10	17	16	22	23	37	15	13	15	239	9	6	12	11	11	7	10	10	20	15	19	24	35	18	11
S01000886	26	35	43	40	31	23	35	34	42	50	56	51	66	25	30	58	645	12	13	15	17	10	13	19	16	20	27	31	26	35	13	15	28	310	14	22	28	23	21	10	16	18	22	23	25	25	31	12	15
S01000887	42	42	41	45	42	35	38	33	56	64	59	46	66	40	30	44	723	23	22	22	20	20	15	17	18	36	35	27	23	33	19	18	26	374	19	20	19	25	22	20	21	15	20	29	32	23	33	21	12
S01000888	36	40	38	28	37	28	40	45	60	44	49	46	38	38	28	63	658	16	16	19	12	14	12	26	23	23	20	28	23	24	25	14	38	333	20	24	19	16	23	16	14	22	37	24	21	23	14	13	14
S01000889	27	26	24	40	45	32	32	38	66	46	53	56	57	56	35	53	686	16	12	14	16	27	18	15	19	27	19	28	29	33	26	19	35	353	11	14	10	24	18	14	17	19	39	27	25	27	24	30	16
S01000890	46	33	28	36	49	37	41	47	63	54	34	56	62	59	46	55	746	26	13	17	17	24	19	24	20	24	29	18	23	40	23	27	32	376	20	20	11	19	25	18	17	27	39	25	16	33	22	36	19
S01000891	37	44	53	53	22	26	29	47	54	66	64	62	66	75	49	109	856	17	17	31	23	9	7	18	21	28	35	35	31	37	41	25	66	441	20	27	22	30	13	19	11	26	26	31	29	31	29	34	24
S01000892	18	49	45	40	20	10	12	24	59	55	41	39	32	41	16	40	541	7	28	21	22	12	6	7	13	34	31	21	26	11	20	11	23	293	11	21	24	18	8	4	5	11	25	24	20	13	21	21	5
S01000893	27	32	53	34	14	17	24	29	48	54	54	60	59	51	36	33	625	15	16	23	16	5	7	13	14	24	25	29	35	32	21	22	17	314	12	16	30	18	9	10	11	15	24	29	25	25	27	30	14
S01000894	16	11	22	36	22	26	24	24	31	39	29	40	61	43	28	41	493	9	7	7	27	9	18	11	10	15	23	18	18	30	24	16	23	265	7	4	15	9	13	8	13	14	16	16	11	22	31	19	12
S01000895	43	44	50	58	41	40	45	67	58	63	80	82	96	61	36	52	916	25	21	22	27	17	27	18	31	31	37	40	46	43	34	23	27	469	18	23	28	31	24	13	27	36	27	26	40	36	53	27	13
S01000896	10	26	34	24	13	6	6	29	38	39	54	45	57	44	33	27	485	5	13	15	12	3	2	3	15	19	23	24	25	32	20	14	17	242	5	13	19	12	10	4	3	14	19	16	30	20	25	24	19
S01000897	26	18	34	28	21	12	22	27	33	42	51	74	98	76	46	70	678	16	11	22	12	13	5	10	14	19	25	29	38	49	36	25	36	360	10	7	12	16	8	7	12	13	14	17	22	36	49	40	21
S01000898	15	22	34	27	25	19	11	25	31	35	34	58	56	34	45	55	526	11	10	14	16	9	8	7	13	16	15	15	38	27	13	21	34	267	4	12	20	11	16	11	4	12	15	20	19	20	29	21	24
S01000899	48	49	53	43	55	39	38	31	41	57	65	69	65	64	49	63	829	20	20	30	21	23	21	23	15	21	32	34	40	33	29	28	40	430	28	29	23	22	32	18	15	16	20	25	31	29	32	35	21
S01000900	23	33	38	34	22	18	17	29	41	58	46	57	61	55	45	49	626	12	17	17	12	10	10	9	19	17	30	20	33	32	23	20	28	309	11	16	21	22	12	8	8	10	24	28	26	24	29	32	25
S01000901	23	28	31	23	21	33	14	34	22	60	56	45	65	41	39	68	603	12	17	15	10	6	15	8	16	12	35	31	19	32	22	18	36	304	11	11	16	13	15	18	6	18	10	25	25	26	33	19	21
S01000902	47	41	34	45	29	44	34	47	43	71	76	88	88	81	57	118	943	16	14	15	18	12	19	17	21	23	37	41	39	45	40	35	64	456	31	27	19	27	17	25	17	26	20	34	35	49	43	41	22
S01000903	29	54	61	46	39	34	29	55	54	63	57	88	100	84	78	126	997	19	32	28	20	18	15	10	25	36	33	29	49	50	43	37	71	515	10	22	33	26	21	19	19	30	18	30	28	39	50	41	41
S01000904	30	22	34	34	33	33	37	28	46	31	59	61	83	58	48	59	696	16	12	13	11	19	15	18	16	19	16	29	33	40	27	22	32	338	14	10	21	23	14	18	19	12	27	15	30	28	43	31	26
S01000905	24	29	44	50	15	35	28	27	42	65	46	60	75	50	37	63	690	14	15	24	24	10	15	17	12	29	32	27	30	28	32	24	37	370	10	14	20	26	5	20	11	15	13	33	19	30	47	18	13
S01000906	17	20	28	16	24	16	19	23	29	47	36	39	62	38	31	59	504	10	9	14	6	12	6	8	9	17	24	16	20	36	19	18	36	260	7	11	14	10	12	10	11	14	12	23	20	19	26	19	13
S01000907	29	40	27	35	37	29	36	43	39	61	39	44	72	48	43	112	734	11	17	11	17	16	17	20	22	18	30	16	23	42	20	27	70	377	18	23	16	18	21	12	16	21	21	31	23	21	30	28	16
S01000908	28	31	38	57	46	33	34	41	54	50	49	42	56	57	35	84	735	12	18	16	24	20	13	20	17	28	25	23	20	32	26	15	51	360	16	13	22	33	26	20	14	24	26	25	26	22	24	31	20
S01000909	42	39	44	53	34	36	26	54	61	73	89	64	77	72	50	83	897	24	21	22	25	15	20	15	33	31	40	45	32	41	36	22	39	461	18	18	22	28	19	16	11	21	30	33	44	32	36	36	28
S01000910	47	49	43	56	34	46	39	59	68	71	76	66	52	50	34	52	842	24	17	22	27	15	23	20	29	37	37	40	31	20	24	19	26	411	23	32	21	29	19	23	19	30	31	34	36	35	32	26	15
S01000911	41	42	50	54	46	31	46	32	77	69	64	77	112	75	76	139	1031	17	16	26	26	25	17	26	14	45	30	34	47	62	40	35	72	532	24	26	24	28	21	14	20	18	32	39	30	30	50	35	41
S01000912	28	25	27	33	26	35	16	30	41	43	55	54	47	63	42	88	653	16	9	15	13	12	22	6	16	17	20	24	31	25	32	21	52	331	12	16	12	20	14	13	10	14	24	23	31	23	22	31	21
S01000913	24	28	31	30	31	18	24	32	39	41	44	39	50	58	38	84	611	16	13	16	10	14	9	15	18	19	19	28	16	31	25	20	47	316	8	15	15	20	17	9	9	14	20	22	16	23	19	33	18
S01000914	19	22	26	24	17	17	7	16	37	41	45	59	75	76	56	158	695	11	11	14	13	7	6	5	9	21	20	23	34	38	44	31	81	368	8	11	12	11	10	11	2	7	16	21	22	25	37	32	25
S01000915	39	34	36	41	34	37	31	30	48	67	62	93	97	90	69	92	900	24	16	17	24	17	18	14	15	28	37	29	48	49	45	40	39	460	15	18	19	17	17	19	17	15	20	30	33	45	48	45	29
S01000916	50	57	57	56	25	34	53	58	67	78	82	59	106	86	64	112	1044	31	30	26	27	11	24	26	35	31	42	36	29	54	47	33	54	536	19	27	31	29	14	10	27	23	36	36	46	30	52	39	31
S01000917	24	26	31	35	35	29	26	29	45	57	64	46	65	53	47	65	677	10	15	13	18	15	13	12	11	22	31	33	22	36	30	24	33	338	14	11	18	17	20	16	14	18	23	26	31	24	29	23	23
S01000918	16	20	26	29	15	12	24	17	34	57	47	31	66	46	43	67	550	8	13	13	14	7	6	15	9	19	26	24	23	28	23	24	38	290	8	7	13	15	8	6	9	8	15	31	23	8	38	23	19
S01000919	22	34	31	33	25	26	25	27	42	61	43	42	56	53	35	76	631	9	19	15	16	14	13	18	11	24	31	21	21	29	25	17	46	329	13	15	16	17	11	13	7	16	18	30	22	21	27	28	18
S01000920	24	39	40	42	27	26	26	32	42	51	56	43	42	32	33	42	597	16	20	22	13	14	12	15	21	18	29	29	19	24	17	15	21	305	8	19	18	29	13	14	11	11	24	22	27	24	18	15	18
S01000921	37	38	41	31	36	17	22	40	52	54	61	39	50	53	40	50	661	21	18	23	11	18	8	12	22	25	26	31	14	27	25	20	30	331	16	20	18	20	18	9	10	18	27	28	30	25	23	28	20
S01000922	62	54	76	55	43	36	44	63	56	88	59	61	67	51	38	67	920	30	25	38	25	22	20	23	32	37	45	30	29	37	23	23	37	476	32	29	38	30	21	16	21	31	19	43	29	32	30	28	15
S01000923	48	35	57	63	51	51	35	40	63	69	86	54	47	51	46	66	862	20	17	32	30	27	23	15	24	38	42	39	23	23	25	25	42	445	28	18	25	33	24	28	20	16	25	27	47	31	24	26	21
S01000924	46	35	54	57	50	61	43	33	75	83	74	54	52	52	40	52	861	23	13	24	29	29	32	17	21	50	43	35	34	22	27	25	29	453	23	22	30	28	21	29	26	12	25	40	39	20	30	25	15
S01000925	57	62	61	46	47	52	49	58	60	84	89	62	68	64	63	83	1005	24	26	33	21	22	21	25	29	30	43	50	33	37	37	27	46	504	33	36	28	25	25	31	24	29	30	41	39	29	31	27	36
S01000926	101	67	58	48	60	86	90	69	62	65	48	43	46	41	28	41	953	51	28	26	27	32	45	55	30	36	36	28	21	24	22	15	24	500	50	39	32	21	28	41	35	39	26	29	20	22	22	19	13
S01000927	42	51	54	69	39	44	33	44	61	70	58	46	73	59	59	81	883	21	19	36	39	16	24	17	21	31	31	28	26	39	33	29	47	457	21	32	18	30	23	20	16	23	30	39	30	20	34	26	30
S01000928	49	47	62	54	30	38	31	52	78	70	65	70	78	78	72	104	978	18	34	39	20	12	23	14	27	34	38	29	32	37	41	38	57	493	31	13	23	34	18	15	17	25	44	32	36	38	41	37	34
S01000929	63	34	22	18	58	46	30	35	29	24	27	22	16	12	22	23	481	35	18	16	11	38	24	19	19	17	14	16	8	8	9	7	12	271	28	16	6	7	20	22	11	16	12	10	11	14	8	3	15
S01000930	68	51	36	30	47	46	34	35	25	27	22	29	25	26	10	29	540	30	19	19	21	29	29	20	20	12	16	13	13	19	12	6	19	297	38	32	17	9	18	17	14	15	13	11	9	16	6	14	4
S01000931	33	35	44	42	44	38	25	36	50	55	53	50	46	45	27	31	654	16	14	19	26	26	23	11	18	28	33	26	26	23	24	14	18	345	17	21	25	16	18	15	14	18	22	22	27	24	23	21	13
S01000932	54	52	62	56	64	55	36	56	66	56	77	52	80	85	56	85	992	26	25	22	28	30	27	20	28	35	31	41	28	42	42	31	48	504	28	27	40	28	34	28	16	28	31	25	36	24	38	43	25
S01000933	60	58	62	73	66	63	40	71	92	76	63	68	55	53	50	82	1032	25	30	35	43	29	37	18	37	50	42	25	39	25	26	28	53	542	35	28	27	30	37	26	22	34	42	34	38	29	30	27	22
S01000934	47	46	39	55	72	52	49	63	63	55	49	64	70	59	39	71	893	26	25	18	28	31	24	28	33	29	27	22	39	23	34	17	47	451	21	21	21	27	41	28	21	30	34	28	27	25	47	25	22
S01000935	28	33	51	47	37	38	41	32	53	65	72	57	50	40	39	84	767	10	20	27	16	17	21	23	17	31	33	32	32	24	24	18	53	398	18	13	24	31	20	17	18	15	22	32	40	25	26	16	21
S01000936	36	37	45	56	45	33	40	45	45	75	69	57	70	57	39	107	856	20	19	14	27	24	17	31	22	23	42	32	27	37	35	21	74	465	16	18	31	29	21	16	9	23	22	33	37	30	33	22	18
S01000937	34	30	22	27	43	22	32	18	41	45	51	33	31	38	27	54	548	19	13	11	11	26	9	16	8	18	23	27	15	8	22	16	30	272	15	17	11	16	17	13	16	10	23	22	24	18	23	16	11
S01000938	45	35	62	46	26	58	57	53	49	58	48	54	61	39	37	55	783	24	18	27	20	18	27	34	23	31	28	20	27	32	24	14	32	399	21	17	35	26	8	31	23	30	18	30	28	27	29	15	23
S01000939	33	36	30	33	24	41	23	46	48	43	56	50	73	53	39	110	738	15	18	10	24	14	23	11	25	20	20	27	31	33	28	21	76	396	18	18	20	9	10	18	12	21	28	23	29	19	40	25	18
S01000940	34	41	44	40	28	27	34	51	74	46	61	68	86	67	47	100	848	13	23	23	7	17	12	17	28	32	25	32	34	43	38	26	63	433	21	18	21	33	11	15	17	23	42	21	29	34	43	29	21
S01000941	19	16	25	25	16	31	17	20	22	33	27	40	31	35	38	83	478	8	6	8	11	8	20	4	12	14	16	13	23	17	16	23	48	247	11	10	17	14	8	11	13	8	8	17	14	17	14	19	15
S01000942	52	46	37	52	57	64	39	54	80	85	68	74	66	61	42	98	975	21	23	18	24	29	35	21	27	48	47	28	40	34	26	25	58	504	31	23	19	28	28	29	18	27	32	38	40	34	32	35	17
S01000943	28	19	36	38	36	22	17	26	55	62	59	54	75	83	90	130	830	11	8	12	19	20	9	10	14	25	35	34	28	41	44	51	80	441	17	11	24	19	16	13	7	12	30	27	25	26	34	39	39
S01000944	38	26	39	33	38	39	24	40	49	64	57	50	63	64	59	136	819	22	18	14	14	23	22	7	21	22	43	31	25	36	32	28	78	436	16	8	25	19	15	17	17	19	27	21	26	25	27	32	31
S01000945	38	32	45	41	50	52	37	32	41	64	44	55	45	39	38	84	737	25	16	20	19	26	31	17	11	25	31	20	31	18	24	18	50	382	13	16	25	22	24	21	20	21	16	33	24	24	27	15	20
S01000946	39	45	32	50	40	25	33	41	53	52	72	55	56	47	55	80	775	22	25	10	23	17	15	17	22	32	25	42	25	30	30	29	40	404	17	20	22	27	23	10	16	19	21	27	30	30	26	17	26
S01000947	28	31	25	39	17	24	29	40	39	37	57	67	87	42	37	86	685	12	14	12	19	9	14	15	23	18	21	25	37	45	23	23	50	360	16	17	13	20	8	10	14	17	21	16	32	30	42	19	14
S01000948	45	49	59	49	26	29	40	50	69	73	62	57	91	45	49	51	844	20	24	31	26	9	9	24	28	41	32	31	28	40	18	28	26	415	25	25	28	23	17	20	16	22	28	41	31	29	51	27	21
S01000949	24	26	25	24	4	22	21	19	39	38	40	51	63	39	54	121	610	10	14	17	6	2	8	10	9	19	18	21	31	33	20	26	74	318	14	12	8	18	2	14	11	10	20	20	19	20	30	19	28
S01000950	29	28	34	40	28	20	27	28	57	61	54	70	74	74	40	108	772	11	11	14	22	14	10	15	14	28	35	31	37	34	42	21	62	401	18	17	20	18	14	10	12	14	29	26	23	33	40	32	19
S01000951	36	35	51	49	46	48	37	72	66	56	53	68	53	49	48	91	858	17	12	26	23	19	24	18	38	26	33	28	32	29	26	25	46	422	19	23	25	26	27	24	19	34	40	23	25	36	24	23	23
S01000952	32	34	59	41	41	30	35	30	54	66	64	54	69	78	50	129	866	18	16	24	19	20	19	22	12	31	37	36	34	31	40	25	80	464	14	18	35	22	21	11	13	18	23	29	28	20	38	38	25
S01000953	20	34	39	39	22	24	32	35	58	60	75	71	88	89	72	116	874	14	19	18	23	11	10	14	20	30	27	41	42	38	55	32	59	453	6	15	21	16	11	14	18	15	28	33	34	29	50	34	40
S01000954	89	65	64	64	61	57	48	67	63	91	70	63	86	79	51	84	1102	49	30	29	35	31	34	24	37	34	51	38	32	46	36	29	42	577	40	35	35	29	30	23	24	30	29	40	32	31	40	43	22
S01000955	24	38	33	32	25	26	15	37	45	52	56	55	60	47	35	47	627	9	24	17	16	13	11	6	23	24	26	29	27	29	24	16	25	319	15	14	16	16	12	15	9	14	21	26	27	28	31	23	19
S01000956	75	45	41	36	64	73	59	38	58	67	59	66	66	38	20	46	851	35	22	17	21	36	47	22	11	36	38	25	38	36	19	9	27	439	40	23	24	15	28	26	37	27	22	29	34	28	30	19	11
S01000957	25	25	30	29	36	20	24	24	31	48	39	38	43	39	36	53	540	14	10	12	16	12	10	12	18	16	20	24	24	18	23	18	28	275	11	15	18	13	24	10	12	6	15	28	15	14	25	16	18
S01000958	37	41	43	42	46	36	40	46	51	67	65	71	56	41	40	75	797	22	21	18	21	23	12	21	23	27	34	34	36	27	21	25	41	406	15	20	25	21	23	24	19	23	24	33	31	35	29	20	15
S01000959	33	29	38	46	35	38	32	44	55	64	56	48	68	39	26	46	697	13	14	20	22	21	15	18	26	30	28	27	24	37	17	10	30	352	20	15	18	24	14	23	14	18	25	36	29	24	31	22	16
S01000960	18	9	16	34	24	20	11	19	39	32	39	53	49	46	35	83	527	7	2	10	15	17	8	3	9	22	15	19	26	26	30	16	50	275	11	7	6	19	7	12	8	10	17	17	20	27	23	16	19
S01000961	45	23	38	47	53	36	22	54	46	68	58	68	69	60	53	101	841	24	15	16	32	19	17	11	28	23	28	34	38	31	39	19	62	436	21	8	22	15	34	19	11	26	23	40	24	30	38	21	34
S01000962	28	20	39	39	37	27	31	38	51	64	49	44	36	45	32	72	652	14	10	18	22	23	10	16	21	28	30	23	23	16	22	15	51	342	14	10	21	17	14	17	15	17	23	34	26	21	20	23	17
S01000963	58	51	43	52	39	46	40	42	41	65	59	43	60	60	63	81	843	24	27	15	25	21	23	28	22	19	28	34	24	32	34	29	43	428	34	24	28	27	18	23	12	20	22	37	25	19	28	26	34
S01000964	47	57	55	63	25	36	37	46	70	90	81	79	85	71	52	90	984	19	22	30	31	15	18	20	24	38	46	40	44	50	34	28	51	510	28	35	25	32	10	18	17	22	32	44	41	35	35	37	24
S01000965	45	49	58	43	53	54	44	29	47	43	43	33	24	34	19	24	642	23	22	25	26	27	27	28	18	24	28	25	13	13	19	9	14	341	22	27	33	17	26	27	16	11	23	15	18	20	11	15	10
S01000966	78	64	55	68	56	63	68	77	72	71	62	66	61	55	45	80	1041	39	35	26	32	31	30	36	39	42	35	38	36	30	30	28	44	551	39	29	29	36	25	33	32	38	30	36	24	30	31	25	17
S01000967	38	14	27	38	31	36	33	42	30	46	38	39	41	42	28	55	578	23	4	15	15	17	18	18	22	21	21	21	19	23	25	15	35	312	15	10	12	23	14	18	15	20	9	25	17	20	18	17	13
S01000968	43	50	44	47	45	38	35	42	65	97	90	100	67	71	53	90	977	16	27	22	29	22	20	12	23	34	53	44	49	36	34	31	48	500	27	23	22	18	23	18	23	19	31	44	46	51	31	37	22
S01000969	51	36	35	51	45	45	30	54	60	71	66	53	56	61	49	145	908	28	20	17	25	26	21	13	30	32	41	36	22	30	33	20	95	489	23	16	18	26	19	24	17	24	28	30	30	31	26	28	29
S01000970	37	37	41	42	44	37	35	36	52	56	43	65	46	68	56	93	788	20	21	18	25	20	17	20	18	28	25	20	32	30	37	25	57	413	17	16	23	17	24	20	15	18	24	31	23	33	16	31	31
S01000971	54	62	62	50	50	41	34	63	53	57	59	25	34	24	25	36	729	23	32	26	26	21	25	17	34	31	24	25	11	17	11	13	22	358	31	30	36	24	29	16	17	29	22	33	34	14	17	13	12
S01000972	34	45	46	56	41	46	39	37	61	79	92	70	76	59	62	73	916	13	25	33	29	22	18	21	24	29	46	44	38	37	31	34	34	478	21	20	13	27	19	28	18	13	32	33	48	32	39	28	28
S01000973	71	42	38	34	39	47	54	38	51	36	41	37	22	30	35	45	660	40	21	19	14	18	29	23	19	27	19	19	18	13	21	15	25	340	31	21	19	20	21	18	31	19	24	17	22	19	9	9	20
S01000974	68	59	84	55	67	50	46	70	95	100	95	92	75	79	73	111	1219	30	27	38	29	24	23	28	36	54	50	45	48	37	45	38	64	616	38	32	46	26	43	27	18	34	41	50	50	44	38	34	35
S01000975	29	38	44	44	31	22	31	24	52	63	57	44	56	40	29	42	646	19	18	25	19	11	11	12	13	32	30	33	19	24	22	14	21	323	10	20	19	25	20	11	19	11	20	33	24	25	32	18	15
S01000976	17	25	31	27	26	15	17	18	39	49	51	40	28	42	33	47	505	7	12	17	15	15	4	11	10	21	28	27	21	17	21	15	27	268	10	13	14	12	11	11	6	8	18	21	24	19	11	21	18
S01000977	41	45	47	47	38	45	49	45	76	65	71	62	57	56	43	113	900	22	18	27	17	21	25	24	22	43	31	38	33	28	33	17	64	463	19	27	20	30	17	20	25	23	33	34	33	29	29	23	26
S01000978	47	51	48	37	31	35	34	57	60	62	56	54	54	67	45	82	820	22	24	27	19	16	13	16	30	33	27	24	28	26	35	18	40	398	25	27	21	18	15	22	18	27	27	35	32	26	28	32	27
S01000979	31	40	44	44	36	29	29	32	49	54	54	56	65	48	42	50	703	19	22	23	20	17	11	12	25	27	26	32	26	35	21	23	26	365	12	18	21	24	19	18	17	7	22	28	22	30	30	27	19
S01000980	17	24	39	41	28	17	24	37	54	50	65	60	61	55	42	58	672	10	8	21	16	5	11	12	23	28	23	36	24	32	29	23	31	332	7	16	18	25	23	6	12	14	26	27	29	36	29	26	19
S01000981	30	30	44	35	34	28	24	35	45	69	69	55	54	34	35	60	681	11	13	21	23	11	14	12	15	24	34	37	20	31	15	22	28	331	19	17	23	12	23	14	12	20	21	35	32	35	23	19	13
S01000982	22	39	39	45	34	20	20	49	57	77	68	47	63	41	43	47	711	12	21	21	26	12	9	13	23	26	40	32	23	31	18	22	18	347	10	18	18	19	22	11	7	26	31	37	36	24	32	23	21
S01000983	28	24	32	25	20	18	18	34	41	40	40	45	43	50	31	44	533	13	16	18	13	10	10	8	19	18	22	18	26	21	21	14	22	269	15	8	14	12	10	8	10	15	23	18	22	19	22	29	17
S01000984	24	35	35	23	13	20	21	23	38	47	45	65	65	42	47	77	620	9	17	17	10	6	12	15	14	19	25	29	37	30	25	22	44	331	15	18	18	13	7	8	6	9	19	22	16	28	35	17	25
S01000985	58	47	35	43	44	57	37	38	55	50	46	24	48	33	40	59	714	22	23	16	25	23	36	16	17	35	30	22	11	23	17	21	41	378	36	24	19	18	21	21	21	21	20	20	24	13	25	16	19
S01000986	36	26	41	31	26	26	23	24	39	52	45	40	42	43	38	56	588	16	10	22	18	19	16	12	12	24	28	25	20	22	25	17	34	320	20	16	19	13	7	10	11	12	15	24	20	20	20	18	21
S01000987	20	23	34	41	41	23	21	24	38	61	51	46	70	51	36	47	627	11	11	19	21	21	10	10	12	20	33	27	26	37	25	17	21	321	9	12	15	20	20	13	11	12	18	28	24	20	33	26	19
S01000988	37	35	32	24	16	19	35	32	50	49	29	55	41	37	32	42	565	19	18	11	14	4	12	12	18	26	23	17	26	19	20	15	19	273	18	17	21	10	12	7	23	14	24	26	12	29	22	17	17
S01000989	26	36	44	51	41	24	29	42	74	82	84	68	64	56	44	44	809	14	16	26	31	21	11	17	24	38	47	34	32	33	29	20	24	417	12	20	18	20	20	13	12	18	36	35	50	36	31	27	24
S01000990	56	44	33	53	25	48	58	60	57	63	73	63	54	35	33	53	808	25	21	14	31	10	28	33	30	27	36	44	28	24	16	14	29	410	31	23	19	22	15	20	25	30	30	27	29	35	30	19	19
S01000991	21	21	22	32	21	17	20	21	35	35	36	43	38	20	22	24	428	11	9	11	14	10	9	10	11	22	16	18	23	17	11	9	13	214	10	12	11	18	11	8	10	10	13	19	18	20	21	9	13
S01000992	50	56	52	53	57	55	49	54	78	84	61	57	94	86	62	99	1047	28	23	25	26	30	26	30	29	50	36	37	30	48	44	32	59	553	22	33	27	27	27	29	19	25	28	48	24	27	46	42	30
S01000993	44	36	39	48	36	38	43	44	52	61	74	79	63	50	35	57	799	21	18	19	25	19	19	20	23	22	29	43	42	34	25	20	33	412	23	18	20	23	17	19	23	21	30	32	31	37	29	25	15
S01000994	68	59	61	66	56	40	49	65	72	90	73	73	75	65	67	71	1050	37	23	35	34	24	23	27	31	39	45	31	35	43	38	27	43	535	31	36	26	32	32	17	22	34	33	45	42	38	32	27	40
S01000995	34	37	51	39	59	45	43	51	50	74	71	95	51	24	24	30	778	14	14	23	20	28	22	20	27	29	39	40	45	20	13	10	17	381	20	23	28	19	31	23	23	24	21	35	31	50	31	11	14
S01000996	35	58	64	52	60	28	36	62	93	81	64	84	79	63	56	122	1037	15	26	25	27	27	17	18	36	49	41	30	36	43	35	27	84	536	20	32	39	25	33	11	18	26	44	40	34	48	36	28	29
S01000997	24	48	49	43	45	29	43	26	58	95	87	72	79	59	40	94	891	11	22	24	21	24	12	23	17	26	54	42	35	44	33	24	51	463	13	26	25	22	21	17	20	9	32	41	45	37	35	26	16
S01000998	34	35	39	35	56	71	39	43	48	56	49	31	46	25	31	56	694	20	13	20	19	19	36	26	25	18	36	25	14	25	14	16	38	364	14	22	19	16	37	35	13	18	30	20	24	17	21	11	15
S01000999	44	35	37	35	33	47	37	30	38	50	76	61	65	24	11	27	650	20	23	16	14	17	25	18	16	18	26	44	32	32	10	7	20	338	24	12	21	21	16	22	19	14	20	24	32	29	33	14	4
S01001000	29	20	31	36	41	42	26	40	43	38	53	40	49	27	21	38	574	18	6	14	19	20	16	15	21	16	20	29	24	22	13	10	25	288	11	14	17	17	21	26	11	19	27	18	24	16	27	14	11
S01001001	26	26	33	30	26	20	22	34	44	48	48	40	42	44	32	34	549	13	12	16	13	11	16	9	17	23	24	21	21	17	24	12	15	264	13	14	17	17	15	4	13	17	21	24	27	19	25	20	20
S01001002	49	27	23	38	43	66	58	49	44	52	42	54	31	25	7	23	631	28	16	10	20	23	27	39	25	19	27	21	31	14	12	4	13	329	21	11	13	18	20	39	19	24	25	25	21	23	17	13	3
S01001003	28	31	43	48	46	54	31	37	58	87	51	64	66	69	42	73	828	11	9	21	26	26	28	15	19	32	42	28	35	33	34	27	38	424	17	22	22	22	20	26	16	18	26	45	23	29	33	35	15
S01001004	30	35	50	41	12	18	18	40	41	55	51	41	49	49	41	90	661	12	19	23	24	4	12	7	26	19	28	30	22	23	26	24	54	353	18	16	27	17	8	6	11	14	22	27	21	19	26	23	17
S01001005	34	29	59	70	28	16	25	45	57	79	67	61	70	41	61	102	844	15	16	27	34	15	6	14	22	33	41	39	29	37	26	30	70	454	19	13	32	36	13	10	11	23	24	38	28	32	33	15	31
S01001006	33	28	41	43	34	41	23	35	58	67	58	51	53	48	35	54	702	16	11	22	16	17	22	13	16	31	35	30	26	30	25	22	31	363	17	17	19	27	17	19	10	19	27	32	28	25	23	23	13
S01001007	66	53	53	45	57	58	62	68	72	55	62	56	69	45	41	55	917	35	23	21	18	35	37	33	35	43	29	32	32	29	24	21	35	482	31	30	32	27	22	21	29	33	29	26	30	24	40	21	20
S01001008	29	16	23	55	75	61	40	37	42	73	67	54	44	35	31	69	751	21	7	10	28	42	32	16	16	22	36	33	25	24	20	20	46	398	8	9	13	27	33	29	24	21	20	37	34	29	20	15	11
S01001009	30	26	31	33	28	44	29	36	42	51	45	49	49	36	34	51	614	14	11	18	13	13	23	15	17	21	23	23	25	26	20	19	33	314	16	15	13	20	15	21	14	19	21	28	22	24	23	16	15
S01001010	51	37	29	34	86	72	44	59	60	55	52	50	68	52	56	112	917	29	23	14	17	45	40	16	29	28	25	29	29	34	27	26	79	490	22	14	15	17	41	32	28	30	32	30	23	21	34	25	30
S01001011	25	32	40	44	31	26	20	30	48	52	44	38	45	35	28	47	585	8	12	21	16	18	14	11	17	23	27	20	23	23	14	15	24	286	17	20	19	28	13	12	9	13	25	25	24	15	22	21	13
S01001012	26	38	35	46	47	32	35	40	49	63	62	63	55	48	31	61	731	10	14	13	23	22	13	16	18	29	39	34	33	23	24	12	38	361	16	24	22	23	25	19	19	22	20	24	28	30	32	24	19
S01001013	28	41	23	34	50	50	25	32	45	47	59	58	51	37	29	90	699	15	19	14	14	23	29	15	10	28	25	31	29	25	21	18	50	366	13	22	9	20	27	21	10	22	17	22	28	29	26	16	11
S01001014	27	24	31	68	101	78	64	63	64	77	53	41	47	37	26	41	842	15	11	21	39	50	43	26	22	21	32	22	22	18	17	16	25	400	12	13	10	29	51	35	38	41	43	45	31	19	29	20	10
S01001015	21	19	20	25	38	33	24	28	33	38	24	31	34	22	22	44	456	12	12	5	17	20	19	18	16	17	20	12	17	16	10	12	32	255	9	7	15	8	18	14	6	12	16	18	12	14	18	12	10
S01001016	25	29	29	34	32	32	31	40	48	79	67	64	83	64	60	104	821	7	15	20	16	16	14	14	21	20	41	33	33	39	30	34	50	403	18	14	9	18	16	18	17	19	28	38	34	31	44	34	26
S01001017	76	49	50	64	68	51	32	52	66	65	62	48	50	46	20	59	858	44	21	35	29	38	25	21	28	37	32	37	21	29	24	13	37	471	32	28	15	35	30	26	11	24	29	33	25	27	21	22	7
S01001018	41	38	45	48	50	50	65	44	66	60	45	50	51	37	35	73	798	25	19	17	25	32	21	35	19	39	33	17	29	31	20	22	45	429	16	19	28	23	18	29	30	25	27	27	28	21	20	17	13
S01001019	69	79	65	55	75	67	89	64	72	78	69	54	66	43	25	78	1048	36	38	35	23	47	39	57	30	44	42	39	24	31	27	12	47	571	33	41	30	32	28	28	32	34	28	36	30	30	35	16	13
S01001020	40	40	37	32	29	21	27	43	58	36	34	26	35	20	14	56	548	16	18	17	13	17	11	15	23	28	17	15	13	19	8	9	35	274	24	22	20	19	12	10	12	20	30	19	19	13	16	12	5
S01001021	63	47	64	51	56	59	67	60	77	91	67	60	57	71	32	90	1012	29	26	37	29	21	33	39	34	40	48	33	27	31	36	19	55	537	34	21	27	22	35	26	28	26	37	43	34	33	26	35	13
S01001022	31	24	43	56	78	48	42	53	53	64	79	52	44	34	23	70	794	13	11	26	32	30	28	23	23	26	31	41	21	23	16	13	46	403	18	13	17	24	48	20	19	30	27	33	38	31	21	18	10
S01001023	37	36	73	53	51	47	23	45	73	85	96	74	94	82	50	79	998	16	17	41	18	23	19	13	28	38	40	56	38	47	41	26	40	501	21	19	32	35	28	28	10	17	35	45	40	36	47	41	24
S01001024	169	121	108	110	94	101	142	151	165	146	85	88	87	74	57	79	1777	97	67	49	67	42	53	74	81	87	74	42	45	45	42	30	39	934	72	54	59	43	52	48	68	70	78	72	43	43	42	32	27
S01001025	60	73	63	65	61	65	65	83	99	102	81	64	82	73	70	154	1260	33	29	29	27	30	32	37	40	47	56	44	30	48	38	34	91	645	27	44	34	38	31	33	28	43	52	46	37	34	34	35	36
S01001026	42	35	32	72	39	38	36	44	65	78	79	68	82	63	45	68	886	20	18	19	31	20	21	23	26	30	43	46	29	44	34	21	41	466	22	17	13	41	19	17	13	18	35	35	33	39	38	29	24
S01001027	29	30	28	46	48	31	30	35	53	67	75	63	73	61	66	171	906	14	13	15	22	26	14	16	15	24	36	42	30	41	34	39	100	481	15	17	13	24	22	17	14	20	29	31	33	33	32	27	27
S01001028	47	44	53	58	61	54	35	48	58	62	69	37	38	41	18	51	774	24	27	26	30	27	28	20	29	24	29	41	20	22	18	9	32	406	23	17	27	28	34	26	15	19	34	33	28	17	16	23	9
S01001029	59	61	46	63	69	64	27	48	52	44	55	44	37	23	26	36	754	24	32	21	39	40	34	14	24	34	24	30	23	14	11	17	20	401	35	29	25	24	29	30	13	24	18	20	25	21	23	12	9
S01001030	33	22	55	30	23	16	14	35	61	72	44	55	49	59	51	96	715	19	11	20	15	10	8	7	21	32	32	20	28	17	40	29	60	369	14	11	35	15	13	8	7	14	29	40	24	27	32	19	22
S01001031	63	58	56	68	63	61	48	65	62	67	48	53	61	60	55	69	957	36	29	27	29	33	27	25	34	39	29	26	36	39	35	25	42	511	27	29	29	39	30	34	23	31	23	38	22	17	22	25	30
S01001032	63	46	37	32	61	47	37	50	40	44	54	44	33	35	23	46	692	28	25	16	15	29	30	22	29	13	19	24	19	20	18	11	32	350	35	21	21	17	32	17	15	21	27	25	30	25	13	17	12
S01001033	42	40	64	95	48	48	34	43	49	62	34	28	27	27	24	30	695	25	18	31	45	18	25	15	25	31	33	19	15	16	14	13	14	357	17	22	33	50	30	23	19	18	18	29	15	13	11	13	11
S01001034	70	52	39	49	70	61	38	46	48	46	36	43	28	30	18	44	718	36	27	22	24	38	39	20	26	23	24	15	24	10	18	11	30	387	34	25	17	25	32	22	18	20	25	22	21	19	18	12	7
S01001035	37	37	35	43	28	33	31	31	37	36	33	26	39	21	18	24	509	12	18	15	14	11	16	15	20	24	18	14	19	16	13	12	14	251	25	19	20	29	17	17	16	11	13	18	19	7	23	8	6
S01001036	59	44	56	56	41	44	39	48	63	56	25	30	26	15	22	39	663	35	16	22	27	27	29	23	29	33	29	11	18	13	8	16	21	357	24	28	34	29	14	15	16	19	30	27	14	12	13	7	6
S01001037	57	48	42	36	52	56	52	38	62	55	59	40	62	47	60	88	854	27	22	23	19	25	29	29	19	28	23	28	18	33	26	28	53	430	30	26	19	17	27	27	23	19	34	32	31	22	29	21	32
S01001038	41	42	44	53	36	36	25	52	74	83	58	50	44	46	38	50	772	19	18	21	28	21	17	12	28	38	46	27	26	23	28	19	27	398	22	24	23	25	15	19	13	24	36	37	31	24	21	18	19
S01001039	21	16	32	35	14	22	21	27	46	43	49	53	44	36	28	52	539	11	6	15	14	6	8	11	15	25	23	25	31	20	17	13	25	265	10	10	17	21	8	14	10	12	21	20	24	22	24	19	15
S01001040	34	31	42	53	28	25	27	44	58	76	48	39	39	51	50	51	696	16	16	20	27	16	13	12	23	32	39	23	18	23	28	28	23	357	18	15	22	26	12	12	15	21	26	37	25	21	16	23	22
S01001041	33	41	31	36	34	43	20	36	54	45	51	57	71	43	44	41	680	18	20	16	17	15	26	14	12	31	26	25	32	40	24	21	18	355	15	21	15	19	19	17	6	24	23	19	26	25	31	19	23
S01001042	59	51	63	64	61	66	45	58	92	102	80	63	43	39	36	69	991	33	28	38	34	40	28	21	32	55	49	42	28	22	22	18	40	530	26	23	25	30	21	38	24	26	37	53	38	35	21	17	18
S01001043	39	37	41	42	41	43	41	39	59	67	52	49	34	18	29	33	664	20	20	19	16	16	17	19	25	26	39	27	26	18	9	16	18	331	19	17	22	26	25	26	22	14	33	28	25	23	16	9	13
S01001044	35	35	56	36	26	30	32	34	48	64	73	71	97	72	67	139	915	24	13	26	21	15	11	16	15	30	35	35	36	44	35	36	76	468	11	22	30	15	11	19	16	19	18	29	38	35	53	37	31
S01001045	30	30	30	32	32	43	32	28	44	46	61	33	49	43	38	85	656	15	13	12	17	12	20	18	16	25	25	31	17	21	28	20	43	333	15	17	18	15	20	23	14	12	19	21	30	16	28	15	18
S01001046	41	58	51	55	35	44	39	53	68	86	48	55	53	49	45	67	847	25	27	23	29	17	22	21	30	38	45	21	30	26	22	22	41	439	16	31	28	26	18	22	18	23	30	41	27	25	27	27	23
S01001047	36	21	31	44	25	23	34	35	50	41	52	53	93	67	74	139	818	20	10	14	26	14	10	19	17	22	20	30	30	57	35	41	82	447	16	11	17	18	11	13	15	18	28	21	22	23	36	32	33
S01001048	21	22	26	28	24	42	26	32	40	44	41	42	46	51	46	48	579	9	10	6	16	11	22	14	15	23	23	21	24	25	28	22	25	294	12	12	20	12	13	20	12	17	17	21	20	18	21	23	24
S01001049	45	32	27	43	40	35	27	31	45	43	53	48	42	28	28	62	629	15	16	13	22	20	19	10	16	31	22	31	24	20	16	16	35	326	30	16	14	21	20	16	17	15	14	21	22	24	22	12	12
S01001050	33	37	40	75	25	31	32	47	68	71	75	96	86	76	43	114	949	19	17	17	32	15	15	12	27	32	34	42	52	34	36	22	52	458	14	20	23	43	10	16	20	20	36	37	33	44	52	40	21
S01001051	37	34	40	47	29	21	36	38	47	37	26	39	31	40	37	99	638	19	18	21	21	15	14	18	25	18	22	14	21	16	18	19	67	346	18	16	19	26	14	7	18	13	29	15	12	18	15	22	18
S01001052	21	17	32	36	25	32	37	28	50	31	31	38	28	37	36	40	519	10	7	13	19	17	14	21	10	28	19	15	18	11	18	19	24	263	11	10	19	17	8	18	16	18	22	12	16	20	17	19	17
S01001053	36	40	36	37	25	27	32	52	60	56	41	60	75	57	33	96	763	13	16	16	17	11	14	16	29	36	29	20	29	37	31	18	45	377	23	24	20	20	14	13	16	23	24	27	21	31	38	26	15
S01001054	30	31	40	36	36	36	19	48	60	55	41	45	64	52	54	64	711	15	10	20	23	18	17	13	23	30	24	22	26	36	24	27	33	361	15	21	20	13	18	19	6	25	30	31	19	19	28	28	27
S01001055	39	29	38	42	55	51	30	46	51	46	52	49	68	61	43	119	819	18	19	15	25	27	23	15	25	28	26	23	24	37	32	26	73	436	21	10	23	17	28	28	15	21	23	20	29	25	31	29	17
S01001056	45	31	39	40	22	45	38	41	43	44	47	51	60	41	41	83	711	18	13	18	19	11	22	23	19	18	24	23	21	35	19	21	53	357	27	18	21	21	11	23	15	22	25	20	24	30	25	22	20
S01001057	31	26	36	39	22	23	21	36	58	50	51	48	43	37	26	55	602	15	10	24	13	11	9	9	19	30	25	25	24	19	17	12	30	292	16	16	12	26	11	14	12	17	28	25	26	24	24	20	14
S01001058	38	33	41	38	43	69	29	47	54	52	57	43	52	42	42	88	768	20	14	19	22	21	31	10	27	26	21	30	20	25	25	25	51	387	18	19	22	16	22	38	19	20	28	31	27	23	27	17	17
S01001059	55	59	55	51	37	51	46	46	50	56	42	41	28	15	9	19	660	26	31	18	26	19	29	24	25	31	32	23	24	11	9	5	13	346	29	28	37	25	18	22	22	21	19	24	19	17	17	6	4
S01001060	42	30	45	38	48	41	49	38	59	54	45	57	60	24	28	48	706	20	16	23	18	26	18	32	16	34	28	28	28	32	10	15	30	374	22	14	22	20	22	23	17	22	25	26	17	29	28	14	13
S01001061	33	39	39	44	27	20	43	46	62	54	50	63	60	66	32	51	729	17	15	17	22	11	12	19	22	28	29	32	31	25	33	15	33	361	16	24	22	22	16	8	24	24	34	25	18	32	35	33	17
S01001062	23	28	39	47	24	22	21	25	58	64	53	51	45	32	30	26	588	15	11	15	20	6	12	10	10	27	35	28	26	23	14	10	13	275	8	17	24	27	18	10	11	15	31	29	25	25	22	18	20
S01001063	46	41	52	48	35	29	29	43	58	64	64	70	80	62	66	97	884	20	15	22	18	17	10	18	25	32	32	29	32	42	34	32	50	428	26	26	30	30	18	19	11	18	26	32	35	38	38	28	34
S01001064	33	26	28	43	30	34	20	38	53	60	48	55	60	54	51	84	717	16	13	13	15	17	15	9	22	29	26	26	30	31	27	28	48	365	17	13	15	28	13	19	11	16	24	34	22	25	29	27	23
S01001065	24	29	44	39	26	42	37	30	47	69	64	38	71	56	46	94	756	9	15	14	20	14	28	12	17	23	36	33	20	35	27	24	66	393	15	14	30	19	12	14	25	13	24	33	31	18	36	29	22
S01001066	30	31	43	61	29	24	27	28	52	67	67	69	76	51	45	72	772	18	22	22	27	14	11	17	15	29	36	27	43	36	24	24	42	407	12	9	21	34	15	13	10	13	23	31	40	26	40	27	21
S01001067	41	29	37	38	16	32	28	46	51	69	75	60	89	64	55	50	780	19	15	20	20	6	13	14	25	27	35	32	37	43	35	26	23	390	22	14	17	18	10	19	14	21	24	34	43	23	46	29	29
S01001068	28	33	30	42	37	34	18	34	71	78	68	74	102	81	48	78	856	11	16	16	21	18	21	7	20	33	39	37	47	55	29	22	44	436	17	17	14	21	19	13	11	14	38	39	31	27	47	52	26
S01001069	41	44	41	50	33	42	44	46	60	48	81	88	78	60	49	51	856	16	16	19	24	10	21	26	21	37	22	45	43	35	30	23	24	412	25	28	22	26	23	21	18	25	23	26	36	45	43	30	26
S01001070	39	46	63	55	26	23	34	47	62	72	61	73	90	61	44	93	889	25	26	26	30	11	12	17	31	32	40	27	40	42	28	22	55	464	14	20	37	25	15	11	17	16	30	32	34	33	48	33	22
S01001071	37	37	40	51	34	20	20	34	63	64	52	49	55	44	39	51	690	17	22	17	25	17	12	12	17	34	28	19	23	35	24	25	24	351	20	15	23	26	17	8	8	17	29	36	33	26	20	20	14
S01001072	45	45	48	47	49	48	45	50	73	76	80	81	61	54	37	57	896	23	21	23	19	20	21	13	24	40	41	46	41	24	24	17	26	423	22	24	25	28	29	27	32	26	33	35	34	40	37	30	20
S01001073	43	48	68	73	52	56	36	48	64	126	104	82	96	77	63	86	1122	21	18	29	40	22	26	20	26	39	67	51	38	54	36	29	49	565	22	30	39	33	30	30	16	22	25	59	53	44	42	41	34
S01001074	17	25	28	34	21	18	24	27	38	43	38	41	38	37	23	38	490	7	10	18	18	8	9	12	11	23	19	19	22	20	15	11	18	240	10	15	10	16	13	9	12	16	15	24	19	19	18	22	12
S01001075	34	31	39	41	46	25	34	40	61	68	61	60	79	75	64	138	896	16	16	22	20	27	15	18	19	35	40	31	25	47	38	34	77	480	18	15	17	21	19	10	16	21	26	28	30	35	32	37	30
S01001076	42	56	53	57	35	36	30	51	68	89	60	59	54	57	47	57	851	14	28	27	26	21	20	13	35	36	44	29	24	32	30	21	26	426	28	28	26	31	14	16	17	16	32	45	31	35	22	27	26
S01001077	36	55	50	46	36	25	37	36	66	79	58	61	76	57	56	139	913	15	23	28	20	14	13	19	21	32	38	27	31	37	28	32	84	462	21	32	22	26	22	12	18	15	34	41	31	30	39	29	24
S01001078	70	59	48	47	47	52	46	65	58	72	76	72	67	60	49	67	955	29	24	23	18	27	30	21	36	25	36	37	39	29	31	25	39	469	41	35	25	29	20	22	25	29	33	36	39	33	38	29	24
S01001079	23	34	48	43	19	10	22	24	56	54	54	41	47	26	14	37	552	10	18	20	23	10	4	11	12	30	28	22	18	30	14	5	19	274	13	16	28	20	9	6	11	12	26	26	32	23	17	12	9
S01001080	40	37	35	42	33	27	31	28	44	49	57	63	72	64	49	51	722	21	16	23	18	14	13	14	14	26	24	34	36	35	34	23	32	377	19	21	12	24	19	14	17	14	18	25	23	27	37	30	26
S01001081	25	32	37	19	21	16	30	28	37	44	33	55	54	40	41	68	580	9	16	14	5	7	8	18	16	21	25	19	25	28	19	22	35	287	16	16	23	14	14	8	12	12	16	19	14	30	26	21	19
S01001082	34	30	40	45	41	35	28	51	61	73	64	73	67	59	65	159	925	19	12	20	28	17	16	12	25	32	31	41	32	35	31	34	101	486	15	18	20	17	24	19	16	26	29	42	23	41	32	28	31
S01001083	38	37	41	45	35	34	28	46	59	70	60	64	61	59	44	86	807	21	20	17	23	18	13	18	22	29	33	27	30	29	32	20	51	403	17	17	24	22	17	21	10	24	30	37	33	34	32	27	24
S01001084	35	54	68	67	33	23	27	40	57	83	75	74	82	72	56	88	934	17	29	37	22	8	14	13	27	34	50	35	42	41	39	28	55	491	18	25	31	45	25	9	14	13	23	33	40	32	41	33	28
S01001085	41	56	66	62	45	36	37	52	62	63	51	51	48	51	42	70	833	18	32	33	31	26	23	18	31	33	31	30	25	20	33	26	29	439	23	24	33	31	19	13	19	21	29	32	21	26	28	18	16
S01001086	57	50	54	56	49	36	46	34	59	41	30	45	53	53	41	44	748	30	25	33	32	26	24	32	17	25	22	18	23	20	32	19	28	406	27	25	21	24	23	12	14	17	34	19	12	22	33	21	22
S01001087	24	8	16	30	19	12	22	18	28	41	38	53	52	38	31	46	476	10	3	6	16	11	6	12	9	15	23	20	25	19	21	19	25	240	14	5	10	14	8	6	10	9	13	18	18	28	33	17	12
S01001088	61	64	54	77	71	59	59	51	80	80	68	72	66	56	40	51	1009	34	32	27	40	34	32	28	20	46	44	35	35	30	28	21	30	516	27	32	27	37	37	27	31	31	34	36	33	37	36	28	19
S01001089	29	39	50	53	41	29	30	49	44	96	76	69	74	59	57	88	883	15	16	24	24	21	16	18	24	23	49	33	40	34	28	27	47	439	14	23	26	29	20	13	12	25	21	47	43	29	40	31	30
S01001090	38	30	32	59	187	87	53	29	38	53	65	43	34	35	27	59	869	16	19	19	36	118	32	30	15	17	32	34	20	20	17	16	38	479	22	11	13	23	69	55	23	14	21	21	31	23	14	18	11
S01001091	25	11	16	25	191	80	47	27	21	25	24	19	12	6	13	37	579	16	5	6	13	126	33	26	16	10	12	12	10	7	4	7	27	330	9	6	10	12	65	47	21	11	11	13	12	9	5	2	6
S01001092	32	24	23	53	321	163	90	52	50	50	34	37	35	19	10	22	1015	16	12	14	27	161	74	43	26	23	21	20	14	15	9	8	12	495	16	12	9	26	160	89	47	26	27	29	14	23	20	10	2
S01001093	24	10	17	50	353	108	43	32	25	18	38	28	32	17	13	27	835	13	6	5	30	224	61	18	15	14	12	21	15	15	8	8	20	485	11	4	12	20	129	47	25	17	11	6	17	13	17	9	5
S01001094	33	28	43	51	54	48	53	47	58	62	95	57	73	50	44	86	882	16	12	18	27	21	27	26	20	29	35	46	31	37	26	19	51	441	17	16	25	24	33	21	27	27	29	27	49	26	36	24	25
S01001095	15	4	4	73	320	98	34	14	21	17	18	9	11	3	10	11	662	5	0	1	39	179	38	20	8	4	13	8	4	6	3	8	6	342	10	4	3	34	141	60	14	6	17	4	10	5	5	0	2
S01001096	28	18	23	85	403	126	55	34	32	22	23	22	13	11	14	30	939	9	10	13	61	226	67	29	11	16	12	13	9	9	5	5	21	516	19	8	10	24	177	59	26	23	16	10	10	13	4	6	9
S01001097	15	21	34	45	84	28	37	30	35	51	64	50	34	21	32	84	665	4	8	13	18	43	16	19	15	15	31	36	30	10	15	15	54	342	11	13	21	27	41	12	18	15	20	20	28	20	24	6	17
S01001098	24	29	38	38	33	23	21	41	31	61	79	55	53	28	29	55	638	10	14	23	17	16	11	11	23	18	33	38	29	28	13	14	29	327	14	15	15	21	17	12	10	18	13	28	41	26	25	15	15
S01001099	47	35	46	129	449	223	89	74	53	79	58	44	31	19	16	61	1453	24	17	26	79	223	94	35	35	23	42	35	22	14	13	5	44	731	23	18	20	50	226	129	54	39	30	37	23	22	17	6	11
S01001100	31	21	13	32	170	113	93	54	39	46	35	31	56	37	55	137	963	14	11	9	18	94	50	48	17	22	23	11	20	27	21	29	90	504	17	10	4	14	76	63	45	37	17	23	24	11	29	16	26
S01001101	18	7	9	165	677	226	80	24	32	30	17	6	13	6	2	4	1316	12	2	5	99	324	84	28	16	10	11	7	2	4	2	2	2	610	6	5	4	66	353	142	52	8	22	19	10	4	9	4	0
S01001102	5	12	6	42	85	57	27	24	28	15	19	6	8	5	3	9	351	2	6	4	25	44	26	10	8	11	6	5	3	6	4	2	7	169	3	6	2	17	41	31	17	16	17	9	14	3	2	1	1
S01001103	42	31	35	44	80	42	49	31	54	64	44	34	27	32	30	62	701	17	10	20	21	32	26	22	17	24	34	23	16	15	18	16	33	344	25	21	15	23	48	16	27	14	30	30	21	18	12	14	14
S01001104	25	23	28	71	286	94	65	33	29	33	32	10	18	17	10	26	800	13	14	14	37	152	42	23	17	14	15	15	3	12	10	5	16	402	12	9	14	34	134	52	42	16	15	18	17	7	6	7	5
S01001105	25	30	41	56	36	23	27	20	52	64	66	66	59	55	54	107	781	11	13	27	33	15	10	14	11	27	41	32	34	26	33	29	62	418	14	17	14	23	21	13	13	9	25	23	34	32	33	22	25
S01001106	52	46	62	62	54	62	62	58	76	82	78	54	46	39	27	46	906	22	21	30	33	33	33	32	33	46	41	38	28	20	18	13	30	471	30	25	32	29	21	29	30	25	30	41	40	26	26	21	14
S01001107	31	21	9	32	161	136	83	47	34	46	35	47	48	41	58	119	948	16	9	3	16	79	66	33	15	17	16	17	26	23	23	29	81	469	15	12	6	16	82	70	50	32	17	30	18	21	25	18	29
S01001108	91	43	25	105	452	321	186	89	76	71	69	42	44	17	16	18	1665	46	23	12	60	207	136	70	41	35	31	35	22	17	7	11	10	763	45	20	13	45	245	185	116	48	41	40	34	20	27	10	5
S01001109	35	41	25	110	335	197	103	68	51	63	44	36	33	26	13	40	1220	14	22	17	55	193	83	40	31	21	27	22	19	12	11	5	23	595	21	19	8	55	142	114	63	37	30	36	22	17	21	15	8
S01001110	51	31	30	56	186	147	70	39	38	34	34	25	27	10	11	19	808	20	15	9	34	103	72	25	15	16	19	20	12	9	6	7	12	394	31	16	21	22	83	75	45	24	22	15	14	13	18	4	4
S01001111	37	28	32	91	282	160	108	54	71	68	47	33	18	8	10	9	1056	13	15	19	33	135	80	37	23	36	27	24	14	4	3	6	4	473	24	13	13	58	147	80	71	31	35	41	23	19	14	5	4
S01001112	23	20	36	25	34	64	37	48	48	53	58	50	69	40	39	117	761	16	11	16	17	20	27	24	28	24	31	34	23	34	19	30	81	435	7	9	20	8	14	37	13	20	24	22	24	27	35	21	9
S01001113	21	19	20	97	256	123	56	34	43	54	56	40	38	28	28	48	961	12	9	7	53	123	62	16	15	24	27	22	26	18	14	18	32	478	9	10	13	44	133	61	40	19	19	27	34	14	20	14	10
S01001114	48	28	26	86	167	99	50	40	67	53	51	45	40	37	36	34	907	19	19	9	51	90	35	17	19	32	18	18	22	25	20	16	19	429	29	9	17	35	77	64	33	21	35	35	33	23	15	17	20
S01001115	40	41	32	25	77	80	73	42	46	53	44	44	33	30	25	57	742	16	17	19	7	36	45	42	19	20	30	22	25	16	18	16	38	386	24	24	13	18	41	35	31	23	26	23	22	19	17	12	9
S01001116	23	15	10	22	38	22	29	17	18	46	34	15	21	35	50	133	528	12	6	6	12	21	11	16	9	11	25	15	8	10	21	30	75	288	11	9	4	10	17	11	13	8	7	21	19	7	11	14	20
S01001117	24	10	14	30	84	84	41	22	25	29	33	32	22	25	21	43	539	11	8	7	20	45	34	18	9	12	10	20	13	12	14	12	30	275	13	2	7	10	39	50	23	13	13	19	13	19	10	11	9
S01001118	15	16	16	22	26	40	22	30	30	36	37	51	40	18	35	88	522	12	7	11	13	6	25	8	15	14	17	22	26	19	12	24	61	292	3	9	5	9	20	15	14	15	16	19	15	25	21	6	11
S01001119	23	23	46	34	58	72	60	61	65	66	63	67	71	61	57	124	951	7	11	25	19	35	38	33	30	29	34	28	37	40	40	37	87	530	16	12	21	15	23	34	27	31	36	32	35	30	31	21	20
S01001120	19	20	32	33	38	36	18	32	51	57	45	46	52	40	28	102	649	10	9	12	16	15	19	12	15	32	29	25	24	28	22	15	69	352	9	11	20	17	23	17	6	17	19	28	20	22	24	18	13
S01001121	20	33	35	36	86	94	48	35	41	41	43	30	21	20	16	45	644	10	11	17	19	39	46	20	19	17	20	19	18	11	10	6	26	308	10	22	18	17	47	48	28	16	24	21	24	12	10	10	10
S01001122	20	16	16	59	166	111	44	41	27	23	30	28	27	11	6	19	644	7	11	7	21	86	47	16	19	13	9	17	12	13	4	5	11	298	13	5	9	38	80	64	28	22	14	14	13	16	14	7	1
S01001123	44	47	35	50	83	84	62	63	62	71	81	81	66	41	36	65	971	24	13	23	21	42	39	32	30	27	40	38	38	34	22	19	38	480	20	34	12	29	41	45	30	33	35	31	43	43	32	19	17
S01001124	32	14	23	36	36	36	22	28	27	49	55	35	60	36	36	99	624	17	5	13	22	20	16	15	14	18	25	29	19	30	23	23	62	351	15	9	10	14	16	20	7	14	9	24	26	16	30	13	13
S01001125	21	17	20	18	49	22	19	27	30	31	32	7	16	4	20	30	363	10	9	6	9	17	9	9	18	17	19	17	1	9	3	11	15	179	11	8	14	9	32	13	10	9	13	12	15	6	7	1	9
S01001126	28	27	39	45	54	34	27	37	34	76	79	65	43	59	62	136	845	15	13	24	29	27	16	14	22	17	42	54	32	16	36	34	77	468	13	14	15	16	27	18	13	15	17	34	25	33	27	23	28
S01001127	23	36	23	51	88	74	43	34	43	67	64	45	54	27	33	57	762	10	17	14	29	39	38	20	14	20	30	35	18	35	15	18	37	389	13	19	9	22	49	36	23	20	23	37	29	27	19	12	15
S01001128	18	23	29	56	27	35	21	14	50	53	69	74	68	37	24	46	644	8	13	15	24	15	17	9	4	28	34	35	38	36	18	12	25	331	10	10	14	32	12	18	12	10	22	19	34	36	32	19	12
S01001129	49	47	49	67	77	106	71	71	60	71	71	48	31	27	30	60	935	18	25	24	37	42	61	31	34	31	34	38	21	16	14	18	37	481	31	22	25	30	35	45	40	37	29	37	33	27	15	13	12
S01001130	50	27	29	35	64	77	42	42	54	60	50	24	44	44	37	83	762	20	14	15	17	31	33	20	22	22	35	16	17	27	24	20	48	381	30	13	14	18	33	44	22	20	32	25	34	7	17	20	17
S01001131	19	22	20	35	56	52	34	36	33	29	30	26	28	17	14	21	472	9	17	9	26	32	25	15	15	16	17	13	14	13	13	6	14	254	10	5	11	9	24	27	19	21	17	12	17	12	15	4	8
S01001132	36	39	30	33	43	41	46	27	54	51	54	40	42	43	35	81	695	17	22	12	17	26	20	25	17	28	23	24	25	20	26	22	49	373	19	17	18	16	17	21	21	10	26	28	30	15	22	17	13
S01001133	69	36	61	40	67	92	74	60	60	68	78	64	67	53	43	130	1062	27	24	26	20	37	43	39	38	34	32	40	37	36	35	21	94	583	42	12	35	20	30	49	35	22	26	36	38	27	31	18	22
S01001134	36	34	53	39	44	39	29	33	55	71	98	71	63	46	50	88	849	15	21	25	17	18	19	14	22	26	40	53	33	31	26	29	45	434	21	13	28	22	26	20	15	11	29	31	45	38	32	20	21
S01001135	23	24	15	17	32	33	18	18	21	27	35	10	15	14	14	26	342	13	13	9	11	13	17	8	14	12	12	20	4	10	7	10	18	191	10	11	6	6	19	16	10	4	9	15	15	6	5	7	4
S01001136	38	46	54	69	144	145	85	57	67	57	54	40	58	33	29	31	1007	25	25	22	34	72	80	41	35	30	26	26	22	30	14	19	23	524	13	21	32	35	72	65	44	22	37	31	28	18	28	19	10
S01001137	47	26	20	80	149	125	63	53	45	42	47	38	54	40	40	98	967	15	18	16	42	74	46	23	22	20	17	21	10	27	17	17	65	450	32	8	4	38	75	79	40	31	25	25	26	28	27	23	23
S01001138	72	58	58	101	206	188	156	98	86	76	84	56	50	39	22	56	1406	40	32	35	55	98	99	81	49	30	40	44	25	23	23	12	36	722	32	26	23	46	108	89	75	49	56	36	40	31	27	16	10
S01001139	34	32	24	30	28	47	33	34	42	38	43	38	67	63	50	150	753	16	17	13	16	15	28	15	19	22	16	24	18	37	39	32	93	420	18	15	11	14	13	19	18	15	20	22	19	20	30	24	18
S01001140	36	24	25	24	74	112	68	45	49	70	69	44	63	45	46	130	924	20	9	12	13	49	61	25	19	16	33	35	29	29	24	32	86	492	16	15	13	11	25	51	43	26	33	37	34	15	34	21	14
S01001141	28	23	24	46	57	67	35	29	35	40	32	18	17	13	15	37	516	13	7	6	25	30	36	15	15	19	18	19	9	12	7	8	21	260	15	16	18	21	27	31	20	14	16	22	13	9	5	6	7
S01001142	20	37	44	40	27	22	38	31	53	56	67	66	77	72	86	163	899	10	13	22	20	15	9	22	15	33	23	34	38	44	42	43	92	475	10	24	22	20	12	13	16	16	20	33	33	28	33	30	43
S01001143	39	33	35	27	26	18	20	33	42	42	55	52	76	49	42	148	737	24	18	14	13	11	7	11	21	18	20	28	29	42	26	22	94	398	15	15	21	14	15	11	9	12	24	22	27	23	34	23	20
S01001144	55	39	43	42	48	63	47	44	44	60	50	32	24	23	35	62	711	29	18	27	22	29	42	24	19	21	29	30	17	11	11	17	40	386	26	21	16	20	19	21	23	25	23	31	20	15	13	12	18
S01001145	14	12	9	19	30	33	32	27	21	33	46	25	45	53	62	118	579	5	6	5	13	12	20	13	13	12	15	22	13	24	32	37	73	315	9	6	4	6	18	13	19	14	9	18	24	12	21	21	25
S01001146	16	22	36	38	40	28	24	34	26	57	90	74	81	59	52	101	778	8	9	18	16	19	13	10	17	15	37	50	40	39	32	33	60	416	8	13	18	22	21	15	14	17	11	20	40	34	42	27	19
S01001147	31	25	28	45	126	96	69	38	42	40	45	37	31	21	10	10	694	19	9	11	23	53	46	26	16	17	21	21	16	16	7	4	2	307	12	16	17	22	73	50	43	22	25	19	24	21	15	14	6
S01001148	26	22	35	37	35	16	19	35	30	69	47	43	92	66	43	93	708	11	11	15	20	20	7	11	18	18	35	23	27	46	33	25	48	368	15	11	20	17	15	9	8	17	12	34	24	16	46	33	18
S01001149	30	31	26	43	76	49	52	28	45	74	48	37	38	17	19	24	637	14	12	14	20	42	18	22	16	20	41	26	15	18	8	7	12	305	16	19	12	23	34	31	30	12	25	33	22	22	20	9	12
S01001150	70	64	51	43	75	93	81	43	38	49	48	28	25	21	18	23	770	34	30	29	27	41	52	50	18	18	25	18	14	14	10	10	15	405	36	34	22	16	34	41	31	25	20	24	30	14	11	11	8
S01001151	40	19	11	35	48	46	19	17	32	36	41	25	37	36	35	101	578	18	9	5	22	29	18	9	9	18	14	21	16	11	16	20	56	291	22	10	6	13	19	28	10	8	14	22	20	9	26	20	15
S01001152	44	24	33	38	73	73	61	52	55	48	55	46	72	62	71	121	928	21	15	19	11	34	41	21	31	23	25	28	18	38	31	36	74	466	23	9	14	27	39	32	40	21	32	23	27	28	34	31	35
S01001153	35	28	37	32	31	36	26	32	47	61	52	40	53	39	50	131	730	20	12	25	13	15	17	12	17	27	28	31	19	31	20	28	78	393	15	16	12	19	16	19	14	15	20	33	21	21	22	19	22
S01001154	32	32	54	35	40	25	18	41	46	50	55	55	57	55	52	91	738	13	15	34	17	19	14	9	29	22	29	28	28	31	34	25	49	396	19	17	20	18	21	11	9	12	24	21	27	27	26	21	27
S01001155	29	27	32	33	20	19	18	28	39	42	50	37	63	35	30	86	588	19	15	14	16	14	12	11	14	17	25	24	18	36	22	16	47	320	10	12	18	17	6	7	7	14	22	17	26	19	27	13	14
S01001156	36	26	39	46	119	112	62	41	64	62	57	45	26	17	10	10	772	15	15	18	27	58	58	30	14	30	25	28	21	17	4	6	7	373	21	11	21	19	61	54	32	27	34	37	29	24	9	13	4
S01001157	29	32	47	60	40	25	37	47	69	72	63	50	55	46	38	46	756	14	13	22	31	19	11	18	23	38	41	37	22	33	27	16	24	389	15	19	25	29	21	14	19	24	31	31	26	28	22	19	22
S01001158	12	15	18	22	27	24	26	21	23	34	38	33	50	42	55	151	591	7	8	7	8	13	11	17	10	12	22	16	20	27	22	35	108	343	5	7	11	14	14	13	9	11	11	12	22	13	23	20	20
S01001159	26	25	31	26	20	19	16	31	37	38	43	53	51	42	57	174	689	12	12	17	10	9	10	10	16	16	24	24	27	33	24	26	118	388	14	13	14	16	11	9	6	15	21	14	19	26	18	18	31
S01001160	26	15	18	18	19	21	31	25	23	24	27	23	36	35	56	148	545	13	7	7	8	10	10	16	10	11	12	11	13	17	21	34	98	298	13	8	11	10	9	11	15	15	12	12	16	10	19	14	22
S01001161	22	21	26	28	34	35	26	19	43	43	43	42	50	33	29	47	541	10	13	16	19	20	21	8	9	16	24	21	23	24	19	16	28	287	12	8	10	9	14	14	18	10	27	19	22	19	26	14	13
S01001162	26	20	44	41	41	45	35	32	54	55	79	80	73	45	42	109	821	15	7	19	18	18	21	18	12	25	26	50	39	37	26	22	69	422	11	13	25	23	23	24	17	20	29	29	29	41	36	19	20
S01001163	43	34	32	53	93	70	49	39	49	70	41	43	29	24	20	34	723	25	15	20	23	42	34	23	18	19	38	14	16	10	10	9	21	337	18	19	12	30	51	36	26	21	30	32	27	27	19	14	11
S01001164	29	23	23	28	42	44	42	33	42	51	48	33	54	39	36	62	629	13	8	8	19	22	16	24	16	19	28	21	15	30	26	21	42	328	16	15	15	9	20	28	18	17	23	23	27	18	24	13	15
S01001165	31	29	37	45	127	106	69	51	45	58	50	38	21	24	25	30	786	13	17	17	29	65	55	33	23	25	21	26	16	9	12	13	19	393	18	12	20	16	62	51	36	28	20	37	24	22	12	12	12
S01001166	18	21	9	12	29	26	32	5	8	18	19	19	14	15	12	17	274	7	11	0	6	18	11	13	1	5	10	10	7	6	7	6	9	127	11	10	9	6	11	15	19	4	3	8	9	12	8	8	6
S01001167	29	28	33	30	44	35	19	24	44	44	72	72	70	67	77	106	794	14	8	19	14	22	22	7	12	26	25	40	37	43	37	44	62	432	15	20	14	16	22	13	12	12	18	19	32	35	27	30	33
S01001168	50	22	17	50	90	167	89	51	54	36	44	29	28	10	14	13	764	22	13	11	27	39	96	43	15	22	17	17	13	12	5	7	7	366	28	9	6	23	51	71	46	36	32	19	27	16	16	5	7
S01001169	73	70	71	82	70	91	59	79	67	80	68	53	63	45	38	66	1075	36	36	38	43	43	47	39	38	31	42	34	26	37	19	19	36	564	37	34	33	39	27	44	20	41	36	38	34	27	26	26	19
S01001170	58	50	59	45	54	59	62	55	56	67	58	30	51	34	24	57	819	25	24	32	23	36	27	34	30	23	36	29	11	23	12	13	37	415	33	26	27	22	18	32	28	25	33	31	29	19	28	22	11
S01001171	30	28	24	35	65	69	54	39	31	49	54	30	38	14	5	18	583	22	14	12	21	46	38	24	16	15	33	28	13	23	4	2	10	321	8	14	12	14	19	31	30	23	16	16	26	17	15	10	3
S01001172	40	22	16	26	52	40	35	42	39	48	48	44	37	23	23	48	583	15	10	9	17	29	17	20	17	12	19	25	19	15	8	15	31	278	25	12	7	9	23	23	15	25	27	29	23	25	22	15	8
S01001173	87	74	78	54	53	104	58	69	66	49	55	36	41	31	20	59	934	50	28	46	26	30	57	34	41	37	29	30	19	23	16	12	36	514	37	46	32	28	23	47	24	28	29	20	25	17	18	15	8
S01001174	45	36	26	44	99	107	51	50	36	40	33	36	19	6	6	9	643	23	16	12	22	53	44	21	20	16	16	15	13	5	4	3	6	289	22	20	14	22	46	63	30	30	20	24	18	23	14	2	3
S01001175	91	81	54	43	56	79	62	39	63	69	52	47	42	32	30	63	903	46	43	29	25	39	56	37	26	34	35	27	24	26	12	14	40	513	45	38	25	18	17	23	25	13	29	34	25	23	16	20	16
S01001176	48	60	51	71	49	43	52	46	48	72	64	50	70	42	37	40	843	22	35	21	31	22	22	35	29	24	41	33	27	37	22	19	24	444	26	25	30	40	27	21	17	17	24	31	31	23	33	20	18
S01001177	49	43	42	47	65	86	38	48	54	56	53	48	59	41	45	109	883	26	21	15	29	36	44	24	27	26	29	26	26	30	17	23	64	463	23	22	27	18	29	42	14	21	28	27	27	22	29	24	22
S01001178	27	17	11	23	29	25	17	21	32	33	44	52	78	82	89	212	792	16	10	6	11	16	12	9	10	9	16	24	31	46	47	55	119	437	11	7	5	12	13	13	8	11	23	17	20	21	32	35	34
S01001179	37	41	43	66	45	35	24	31	64	76	74	61	75	58	60	124	914	13	22	24	21	20	22	13	20	33	43	36	28	40	32	38	68	473	24	19	19	45	25	13	11	11	31	33	38	33	35	26	22
S01001180	26	15	11	19	69	94	59	42	32	48	38	38	44	47	40	67	689	13	5	3	9	36	41	26	11	12	21	12	15	23	26	24	45	322	13	10	8	10	33	53	33	31	20	27	26	23	21	21	16
S01001181	21	45	53	43	23	32	20	37	69	62	61	47	66	66	66	129	840	9	22	22	17	5	19	11	21	38	31	35	28	34	35	35	71	433	12	23	31	26	18	13	9	16	31	31	26	19	32	31	31
S01001182	67	43	52	53	77	73	62	44	58	62	80	49	51	39	27	58	895	28	27	31	23	49	38	33	22	21	28	44	21	25	17	12	38	457	39	16	21	30	28	35	29	22	37	34	36	28	26	22	15
S01001183	42	28	28	29	69	57	62	56	65	74	59	63	46	52	44	66	840	18	7	10	11	33	32	34	31	22	37	26	31	25	26	17	33	393	24	21	18	18	36	25	28	25	43	37	33	32	21	26	27
S01001184	57	60	41	41	51	69	68	53	61	61	71	58	59	39	21	43	853	29	29	18	21	21	37	41	24	27	30	38	22	37	21	10	23	428	28	31	23	20	30	32	27	29	34	31	33	36	22	18	11
S01001185	25	24	28	19	18	19	24	24	33	28	26	44	46	59	41	74	532	10	12	14	13	9	10	9	13	19	17	17	24	27	30	23	39	286	15	12	14	6	9	9	15	11	14	11	9	20	19	29	18
S01001186	30	38	47	46	31	31	32	37	48	46	66	55	72	53	31	46	709	13	13	25	25	11	13	22	18	24	26	38	26	42	21	14	25	356	17	25	22	21	20	18	10	19	24	20	28	29	30	32	17
S01001187	77	46	50	49	67	81	46	47	58	66	69	72	41	28	41	79	917	36	20	28	21	33	48	32	22	29	38	40	34	22	12	25	46	486	41	26	22	28	34	33	14	25	29	28	29	38	19	16	16
S01001188	26	26	21	56	80	92	69	52	47	45	55	47	40	35	23	59	773	13	8	7	31	48	42	34	26	24	11	25	27	21	16	14	39	386	13	18	14	25	32	50	35	26	23	34	30	20	19	19	9
S01001189	46	34	32	39	58	57	79	62	57	69	52	50	57	38	70	164	964	27	14	21	22	32	28	41	30	34	29	27	26	30	22	39	108	530	19	20	11	17	26	29	38	32	23	40	25	24	27	16	31
S01001190	33	34	40	29	16	24	32	44	46	45	54	46	43	61	64	72	683	15	17	21	9	4	11	19	24	27	23	22	28	23	33	39	42	357	18	17	19	20	12	13	13	20	19	22	32	18	20	28	25
S01001191	38	46	24	26	41	53	43	36	37	61	70	44	31	24	29	64	667	15	26	13	13	22	25	29	19	18	27	29	22	15	12	16	45	346	23	20	11	13	19	28	14	17	19	34	41	22	16	12	13
S01001192	34	27	28	44	71	82	71	51	56	52	57	57	65	61	71	125	952	18	10	19	27	31	42	38	15	27	27	27	21	27	28	46	73	476	16	17	9	17	40	40	33	36	29	25	30	36	38	33	25
S01001193	28	34	40	54	47	38	32	34	54	72	91	68	79	38	39	79	827	13	17	15	29	18	20	15	23	29	35	43	37	43	22	21	43	423	15	17	25	25	29	18	17	11	25	37	48	31	36	16	18
S01001194	21	39	51	53	38	30	27	34	63	71	80	59	94	58	62	104	884	8	19	22	26	14	17	6	18	37	40	43	28	55	28	33	61	455	13	20	29	27	24	13	21	16	26	31	37	31	39	30	29
S01001195	31	42	42	51	47	31	24	31	59	85	58	46	75	48	86	183	939	8	21	16	22	20	15	10	14	35	44	26	25	39	30	53	116	494	23	21	26	29	27	16	14	17	24	41	32	21	36	18	33
S01001196	34	24	15	27	84	103	73	52	75	78	59	54	70	41	65	106	960	22	8	7	16	43	55	39	25	29	36	25	27	39	19	40	72	502	12	16	8	11	41	48	34	27	46	42	34	27	31	22	25
S01001197	38	39	32	33	36	45	24	35	37	34	32	40	39	21	16	34	535	20	21	14	24	22	24	9	18	19	19	19	20	16	13	11	18	287	18	18	18	9	14	21	15	17	18	15	13	20	23	8	5
S01001198	58	59	38	37	34	58	39	50	37	45	66	46	56	27	32	62	744	32	27	14	12	22	32	20	29	15	27	37	20	34	15	16	41	393	26	32	24	25	12	26	19	21	22	18	29	26	22	12	16
S01001199	76	47	59	56	59	46	52	54	63	58	68	51	41	50	28	76	884	34	28	34	30	31	25	31	31	33	32	32	24	24	28	11	48	476	42	19	25	26	28	21	21	23	30	26	36	27	17	22	17
S01001200	88	80	90	76	84	56	62	55	80	69	65	57	59	48	38	80	1087	42	42	43	33	48	29	45	31	47	43	36	32	32	25	23	53	604	46	38	47	43	36	27	17	24	33	26	29	25	27	23	15
S01001201	47	40	27	46	60	63	36	49	46	46	45	33	45	25	18	41	667	30	27	22	22	39	29	19	23	20	25	19	16	23	12	11	22	359	17	13	5	24	21	34	17	26	26	21	26	17	22	13	7
S01001202	55	49	34	32	31	42	43	43	35	27	31	27	57	25	28	70	629	27	31	11	18	11	30	23	23	21	16	14	18	34	15	13	40	345	28	18	23	14	20	12	20	20	14	11	17	9	23	10	15
S01001203	53	46	42	35	51	57	55	22	45	52	53	47	44	41	40	83	766	21	23	18	16	31	41	34	8	24	26	31	24	21	25	22	61	426	32	23	24	19	20	16	21	14	21	26	22	23	23	16	18
S01001204	22	26	38	42	24	25	20	40	52	61	70	58	84	69	42	61	734	6	13	22	19	14	7	14	24	29	33	37	29	46	37	25	32	387	16	13	16	23	10	18	6	16	23	28	33	29	38	32	17
S01001205	33	27	37	40	63	58	42	33	48	55	66	35	42	36	33	75	723	7	12	13	23	33	26	26	19	27	22	36	15	23	22	19	38	361	26	15	24	17	30	32	16	14	21	33	30	20	19	14	14
S01001206	37	18	23	42	54	77	46	51	41	48	60	53	40	38	34	68	730	18	9	5	24	29	36	20	26	20	29	34	28	21	21	24	45	389	19	9	18	18	25	41	26	25	21	19	26	25	19	17	10
S01001207	40	40	52	60	49	41	27	38	40	50	79	55	39	29	42	73	754	25	21	28	26	24	19	16	21	28	25	43	30	21	16	18	45	406	15	19	24	34	25	22	11	17	12	25	36	25	18	13	24
S01001208	39	36	43	39	33	32	34	39	41	36	39	31	28	19	29	55	573	16	14	15	16	12	20	20	18	25	19	25	18	16	12	16	32	294	23	22	28	23	21	12	14	21	16	17	14	13	12	7	13
S01001209	48	36	50	33	33	44	54	50	54	57	41	19	14	5	4	5	547	29	12	29	18	17	27	29	29	28	30	19	9	4	3	3	2	288	19	24	21	15	16	17	25	21	26	27	22	10	10	2	1
S01001210	95	56	40	53	47	67	54	40	48	46	43	60	56	33	33	106	877	55	33	22	27	30	40	27	22	28	27	21	29	30	18	23	67	499	40	23	18	26	17	27	27	18	20	19	22	31	26	15	10
S01001211	40	34	48	56	54	44	39	50	71	86	87	68	84	55	56	141	1013	15	17	25	28	29	15	22	27	34	48	44	32	41	30	34	91	532	25	17	23	28	25	29	17	23	37	38	43	36	43	25	22
S01001212	45	35	30	38	48	43	38	37	34	53	40	34	30	20	18	47	590	17	18	17	25	27	21	19	23	13	31	21	18	12	13	12	35	322	28	17	13	13	21	22	19	14	21	22	19	16	18	7	6
S01001213	42	48	73	59	68	46	45	37	50	70	66	64	55	40	31	39	833	19	25	30	16	30	25	24	21	24	40	36	33	30	17	18	26	414	23	23	43	43	38	21	21	16	26	30	30	31	25	23	13
S01001214	20	14	19	30	39	47	29	27	54	47	41	42	52	54	64	126	705	9	8	6	17	20	27	14	19	23	22	25	24	30	25	40	70	379	11	6	13	13	19	20	15	8	31	25	16	18	22	29	24
S01001215	29	25	33	40	38	40	28	41	49	45	60	60	47	36	57	99	727	10	13	13	18	18	15	15	19	29	25	32	27	26	24	29	57	370	19	12	20	22	20	25	13	22	20	20	28	33	21	12	28
S01001216	63	48	51	58	66	57	48	57	63	77	59	61	74	33	26	48	889	33	16	24	28	36	33	28	26	35	37	30	28	37	17	15	23	446	30	32	27	30	30	24	20	31	28	40	29	33	37	16	11
S01001217	96	96	108	109	87	94	82	82	63	63	76	56	57	20	18	40	1147	40	47	49	52	49	53	56	54	39	38	46	34	35	12	10	27	641	56	49	59	57	38	41	26	28	24	25	30	22	22	8	8
S01001218	45	52	68	68	37	45	34	48	74	94	82	41	43	20	16	45	812	22	16	32	27	21	22	16	31	38	51	32	20	23	9	6	33	399	23	36	36	41	16	23	18	17	36	43	50	21	20	11	10
S01001219	53	53	44	43	29	31	55	67	63	71	65	47	43	30	17	29	740	28	28	20	29	14	13	33	32	32	39	30	22	27	15	10	21	393	25	25	24	14	15	18	22	35	31	32	35	25	16	15	7
S01001220	35	28	17	36	40	47	26	24	46	35	31	32	37	21	21	29	505	16	12	5	21	26	29	18	11	18	21	16	17	19	11	13	18	271	19	16	12	15	14	18	8	13	28	14	15	15	18	10	8
S01001221	112	99	107	80	41	82	120	140	128	118	110	66	67	43	21	32	1366	48	41	54	50	13	44	65	79	61	63	53	32	37	17	12	13	682	64	58	53	30	28	38	55	61	67	55	57	34	30	26	9
S01001222	48	58	53	62	51	41	71	64	92	73	66	58	70	53	54	105	1019	28	27	30	32	25	23	44	37	49	40	35	33	40	26	32	75	576	20	31	23	30	26	18	27	27	43	33	31	25	30	27	22
S01001223	29	32	26	40	44	42	31	43	52	67	62	74	60	45	23	31	701	14	16	14	16	22	21	15	20	30	33	32	41	26	21	11	15	347	15	16	12	24	22	21	16	23	22	34	30	33	34	24	12
S01001224	58	81	76	65	66	67	43	60	60	69	49	51	68	39	34	27	913	32	43	36	26	33	32	30	45	27	42	26	29	35	22	18	14	490	26	38	40	39	33	35	13	15	33	27	23	22	33	17	16
S01001225	33	39	49	62	43	31	35	43	83	59	66	69	87	53	52	115	919	14	16	23	33	14	18	20	22	47	35	31	39	44	26	31	61	474	19	23	26	29	29	13	15	21	36	24	35	30	43	27	21
S01001226	54	38	38	39	37	39	46	23	37	35	21	12	30	17	9	11	486	26	12	21	17	20	21	25	9	21	9	12	4	15	10	6	9	237	28	26	17	22	17	18	21	14	16	26	9	8	15	7	3
S01001227	42	39	59	60	36	54	38	35	60	73	71	41	27	22	17	33	707	18	15	27	31	18	24	20	17	31	41	39	23	11	15	11	15	356	24	24	32	29	18	30	18	18	29	32	32	18	16	7	6
S01001228	18	31	45	40	25	29	27	32	42	62	64	64	59	48	56	92	734	7	12	19	18	9	15	16	16	27	34	28	33	31	31	34	58	388	11	19	26	22	16	14	11	16	15	28	36	31	28	17	22
S01001229	31	18	28	43	52	34	32	26	39	61	69	69	44	41	36	73	696	18	10	9	19	24	21	11	15	24	34	36	34	23	20	21	44	363	13	8	19	24	28	13	21	11	15	27	33	35	21	21	15
S01001230	52	39	44	40	40	38	44	38	45	55	36	50	77	78	57	49	782	22	23	25	11	23	24	29	17	20	28	24	27	43	39	28	22	405	30	16	19	29	17	14	15	21	25	27	12	23	34	39	29
S01001231	51	20	37	22	39	50	49	40	30	35	49	43	49	28	35	57	634	17	11	17	12	15	27	23	22	13	16	28	21	27	13	20	31	313	34	9	20	10	24	23	26	18	17	19	21	22	22	15	15
S01001232	239	229	181	161	75	119	217	268	273	231	154	81	53	39	14	28	2362	113	126	81	74	36	71	124	145	129	108	72	41	27	21	5	12	1185	126	103	100	87	39	48	93	123	144	123	82	40	26	18	9
S01001233	88	51	81	59	73	61	57	68	37	50	42	59	54	55	46	78	959	41	24	38	28	45	29	37	33	24	32	21	30	30	31	25	53	521	47	27	43	31	28	32	20	35	13	18	21	29	24	24	21
S01001234	33	36	31	45	23	40	26	31	39	43	23	28	20	21	21	32	492	17	14	17	22	15	27	16	14	28	24	13	15	11	14	15	15	277	16	22	14	23	8	13	10	17	11	19	10	13	9	7	6
S01001235	48	67	77	68	56	55	58	62	74	80	49	46	43	22	23	20	848	19	29	41	33	30	24	38	31	42	44	24	25	20	8	16	11	435	29	38	36	35	26	31	20	31	32	36	25	21	23	14	7
S01001236	58	46	72	69	49	45	49	51	64	63	53	59	61	52	32	60	883	30	22	31	28	20	21	21	32	38	33	30	28	36	31	14	43	458	28	24	41	41	29	24	28	19	26	30	23	31	25	21	18
S01001237	27	23	23	34	35	29	33	27	35	45	53	34	34	32	38	50	552	12	11	13	17	22	12	18	12	18	23	27	20	19	24	19	23	290	15	12	10	17	13	17	15	15	17	22	26	14	15	8	19
S01001238	44	35	27	41	36	28	26	21	45	52	26	25	38	23	25	30	522	14	16	16	18	21	13	18	16	21	27	15	9	24	12	13	18	271	30	19	11	23	15	15	8	5	24	25	11	16	14	11	12
S01001239	63	35	56	64	44	28	36	35	43	34	43	11	44	20	13	34	603	30	13	28	31	28	19	18	25	27	18	24	7	29	8	9	22	336	33	22	28	33	16	9	18	10	16	16	19	4	15	12	4
S01001240	42	35	62	39	42	38	42	36	50	45	64	50	76	52	34	56	763	23	13	29	13	21	21	32	20	32	23	32	24	39	27	23	33	405	19	22	33	26	21	17	10	16	18	22	32	26	37	25	11
S01001241	48	42	55	25	33	46	42	29	33	33	39	46	60	30	22	23	606	21	19	31	14	19	30	24	16	21	18	24	25	30	15	11	13	331	27	23	24	11	14	16	18	13	12	15	15	21	30	15	11
S01001242	64	37	50	53	52	65	80	59	79	98	81	65	47	34	21	14	899	36	17	23	19	25	29	46	31	45	49	44	40	23	15	10	7	459	28	20	27	34	27	36	34	28	34	49	37	25	24	19	11
S01001243	82	114	103	91	52	64	74	103	118	109	69	38	46	34	33	35	1165	29	55	51	36	20	34	44	57	58	58	40	22	19	20	15	24	582	53	59	52	55	32	30	30	46	60	51	29	16	27	14	18
S01001244	54	64	81	62	48	72	75	79	72	74	54	45	24	17	6	11	838	30	28	40	26	28	43	36	38	40	38	22	23	13	11	1	7	424	24	36	41	36	20	29	39	41	32	36	32	22	11	6	5
S01001245	76	88	83	70	57	61	37	61	74	72	43	50	37	19	11	11	850	32	39	45	38	30	36	26	33	36	42	26	27	14	8	6	5	443	44	49	38	32	27	25	11	28	38	30	17	23	23	11	5
S01001246	38	56	59	74	54	42	41	52	67	85	57	66	55	65	65	78	954	26	34	28	33	20	22	24	35	32	48	30	36	32	40	34	45	519	12	22	31	41	34	20	17	17	35	37	27	30	23	25	31
S01001247	27	23	38	44	31	31	22	32	47	48	40	56	41	33	19	33	565	14	10	20	26	17	14	12	14	24	30	24	28	17	19	10	24	303	13	13	18	18	14	17	10	18	23	18	16	28	24	14	9
S01001248	47	31	56	67	34	49	53	63	86	93	71	42	40	27	16	20	795	22	16	31	30	13	28	25	32	48	49	28	21	20	15	8	12	398	25	15	25	37	21	21	28	31	38	44	43	21	20	12	8
S01001249	54	47	44	43	45	37	34	34	40	44	60	43	54	37	27	33	676	28	25	21	24	28	23	22	20	16	31	30	24	28	17	12	21	370	26	22	23	19	17	14	12	14	24	13	30	19	26	20	15
S01001250	48	48	57	48	53	49	53	46	45	56	73	61	88	55	39	60	879	25	24	26	29	24	24	32	24	24	33	32	43	45	30	20	33	468	23	24	31	19	29	25	21	22	21	23	41	18	43	25	19
S01001251	56	41	43	38	34	35	31	32	31	33	27	24	42	29	19	33	548	27	21	19	18	23	26	20	16	16	18	11	12	23	16	10	19	295	29	20	24	20	11	9	11	16	15	15	16	12	19	13	9
S01001252	38	37	34	45	26	34	41	26	41	29	40	44	47	33	31	21	567	19	23	16	27	13	16	26	10	23	19	22	24	26	18	16	10	308	19	14	18	18	13	18	15	16	18	10	18	20	21	15	15
S01001253	80	77	75	60	47	59	49	46	55	38	39	31	19	14	8	11	708	42	43	42	24	22	37	28	24	29	26	23	12	10	9	6	7	384	38	34	33	36	25	22	21	22	26	12	16	19	9	5	2
S01001254	36	33	67	47	38	41	35	30	32	49	67	47	52	35	27	38	674	14	16	29	23	11	22	19	14	20	28	37	20	27	17	12	21	330	22	17	38	24	27	19	16	16	12	21	30	27	25	18	15
S01001255	67	78	73	65	63	57	51	58	46	66	59	52	48	28	28	32	871	34	42	37	31	31	33	29	30	30	35	39	25	31	16	11	20	474	33	36	36	34	32	24	22	28	16	31	20	27	17	12	17
S01001256	53	28	39	42	44	51	30	32	38	76	51	48	59	40	33	37	701	34	14	20	22	19	28	14	22	19	42	29	31	29	22	17	24	386	19	14	19	20	25	23	16	10	19	34	22	17	30	18	16
S01001257	73	57	72	70	43	50	52	49	46	54	44	43	57	39	17	33	799	39	27	46	31	19	33	26	27	28	33	26	20	33	19	5	19	431	34	30	26	39	24	17	26	22	18	21	18	23	24	20	12
S01001258	45	47	61	81	43	46	28	42	58	68	33	25	22	10	11	4	624	20	23	26	38	18	28	16	28	36	36	19	12	8	5	5	2	320	25	24	35	43	25	18	12	14	22	32	14	13	14	5	6
S01001259	34	44	44	35	41	44	32	51	58	78	65	34	44	56	62	81	803	14	25	20	14	17	21	13	26	29	42	31	20	29	33	35	45	414	20	19	24	21	24	23	19	25	29	36	34	14	15	23	27
S01001260	73	106	123	91	55	60	65	62	78	62	50	20	21	16	4	9	895	39	61	49	44	26	36	50	36	55	35	20	12	9	12	1	6	491	34	45	74	47	29	24	15	26	23	27	30	8	12	4	3
S01001261	106	70	35	52	77	96	54	44	51	60	56	45	46	35	33	35	895	54	25	10	32	45	55	22	26	22	37	29	22	24	20	22	17	462	52	45	25	20	32	41	32	18	29	23	27	23	22	15	11
S01001262	30	26	48	67	64	31	25	40	63	86	82	65	67	58	30	74	856	17	18	16	30	25	19	12	24	33	47	42	34	39	28	17	42	443	13	8	32	37	39	12	13	16	30	39	40	31	28	30	13
S01001263	16	20	12	25	15	18	15	23	37	32	39	27	40	41	51	38	449	7	9	5	12	8	7	5	11	24	14	23	16	27	19	30	24	241	9	11	7	13	7	11	10	12	13	18	16	11	13	22	21
S01001264	177	156	152	133	108	109	180	203	194	176	146	67	51	29	20	30	1931	91	63	85	65	54	61	100	116	85	89	68	35	23	14	10	15	974	86	93	67	68	54	48	80	87	109	87	78	32	28	15	10
S01001265	46	36	46	41	34	31	49	55	65	59	46	40	19	6	4	9	586	28	14	21	18	16	14	21	29	34	31	22	19	7	3	2	5	284	18	22	25	23	18	17	28	26	31	28	24	21	12	3	2
S01001266	48	35	50	45	42	46	34	53	72	69	64	45	47	39	26	38	753	32	16	20	24	24	27	15	34	34	34	37	18	24	18	15	26	398	16	19	30	21	18	19	19	19	38	35	27	27	23	21	11
S01001267	75	47	39	38	75	76	61	44	60	56	66	35	64	52	62	88	938	35	24	19	17	45	49	32	21	28	33	33	20	30	26	37	54	503	40	23	20	21	30	27	29	23	32	23	33	15	34	26	25
S01001268	35	36	33	36	37	37	43	35	44	52	55	57	65	40	29	35	669	15	17	15	16	19	17	25	20	17	31	27	30	33	19	14	20	335	20	19	18	20	18	20	18	15	27	21	28	27	32	21	15
S01001269	18	16	38	40	25	21	24	32	45	50	41	52	37	23	20	23	505	8	8	11	20	15	11	13	14	23	25	19	29	13	8	10	12	239	10	8	27	20	10	10	11	18	22	25	22	23	24	15	10
S01001270	31	48	48	54	40	35	33	36	45	56	53	28	42	50	31	39	669	14	23	26	29	18	23	17	20	26	31	25	14	16	27	18	22	349	17	25	22	25	22	12	16	16	19	25	28	14	26	23	13
S01001271	46	41	50	55	58	47	36	46	43	57	61	27	54	28	27	29	705	19	23	23	30	37	29	18	25	15	36	39	9	28	13	15	16	375	27	18	27	25	21	18	18	21	28	21	22	18	26	15	12
S01001272	23	30	35	41	48	21	29	41	50	61	46	43	48	36	27	60	639	13	10	17	19	21	10	16	20	27	31	20	24	25	15	13	38	319	10	20	18	22	27	11	13	21	23	30	26	19	23	21	14
S01001273	18	24	36	43	44	32	25	43	54	62	43	43	65	50	53	88	723	5	12	16	21	19	15	12	23	27	39	22	22	29	27	23	61	373	13	12	20	22	25	17	13	20	27	23	21	21	36	23	30
S01001274	70	55	41	57	42	44	42	40	72	52	37	42	67	46	27	30	764	33	25	25	32	19	33	24	17	38	29	16	20	33	26	14	13	397	37	30	16	25	23	11	18	23	34	23	21	22	34	20	13
S01001275	32	32	36	39	36	29	25	39	55	53	37	36	46	35	23	45	598	16	10	19	15	22	18	12	24	29	31	19	24	21	19	14	31	324	16	22	17	24	14	11	13	15	26	22	18	12	25	16	9
S01001276	24	43	37	43	34	14	19	46	65	52	62	51	38	35	21	23	607	14	25	17	19	8	6	9	22	36	22	33	27	18	17	11	11	295	10	18	20	24	26	8	10	24	29	30	29	24	20	18	10
S01001277	48	30	48	47	41	39	29	54	65	61	47	55	50	54	51	54	773	26	14	30	16	16	21	19	27	29	28	25	27	26	30	24	33	391	22	16	18	31	25	18	10	27	36	33	22	28	24	24	27
S01001278	14	10	17	17	15	13	11	26	31	41	36	34	46	27	19	25	382	3	4	9	9	9	3	5	18	13	23	19	14	23	14	8	14	188	11	6	8	8	6	10	6	8	18	18	17	20	23	13	11
S01001279	40	42	43	56	43	37	25	47	60	73	48	31	41	32	31	38	687	19	23	16	23	20	22	17	28	33	39	23	17	23	18	13	23	357	21	19	27	33	23	15	8	19	27	34	25	14	18	14	18
S01001280	11	17	28	35	30	26	22	31	30	36	42	43	54	43	41	47	536	7	9	6	21	15	9	13	18	20	16	21	22	26	23	16	31	273	4	8	22	14	15	17	9	13	10	20	21	21	28	20	25
S01001281	32	23	38	36	33	35	21	34	51	59	61	49	38	60	55	99	724	19	10	21	18	26	18	16	20	25	33	37	24	22	28	29	60	406	13	13	17	18	7	17	5	14	26	26	24	25	16	32	26
S01001282	32	20	26	39	50	35	26	34	39	55	53	64	71	67	46	95	752	9	9	9	20	23	15	9	19	21	29	32	25	40	38	25	56	379	23	11	17	19	27	20	17	15	18	26	21	39	31	29	21
S01001283	23	25	29	38	32	25	22	28	51	45	40	47	35	22	18	46	526	11	12	14	14	11	15	9	20	30	22	22	31	14	12	9	27	273	12	13	15	24	21	10	13	8	21	23	18	16	21	10	9
S01001284	88	75	59	51	55	60	79	76	81	69	73	53	48	61	37	44	1009	43	39	33	23	35	33	45	39	38	37	38	26	20	35	19	26	529	45	36	26	28	20	27	34	37	43	32	35	27	28	26	18
S01001285	30	37	50	45	39	34	30	48	57	63	41	32	37	40	27	46	656	19	18	21	20	19	19	15	26	29	27	20	15	19	22	15	15	319	11	19	29	25	20	15	15	22	28	36	21	17	18	18	12
S01001286	26	24	32	31	28	28	31	21	59	38	36	25	21	26	24	18	468	18	14	14	12	13	16	20	8	30	20	20	9	13	18	13	7	245	8	10	18	19	15	12	11	13	29	18	16	16	8	8	11
S01001287	60	50	47	61	59	49	55	43	61	73	30	52	56	47	23	27	793	31	27	26	32	37	27	28	17	40	38	17	28	26	24	11	13	422	29	23	21	29	22	22	27	26	21	35	13	24	30	23	12
S01001288	57	60	50	53	51	66	47	49	70	57	57	54	59	61	36	93	920	32	29	24	30	33	29	24	30	40	35	26	26	31	31	21	50	491	25	31	26	23	18	37	23	19	30	22	31	28	28	30	15
S01001289	38	31	34	41	34	37	41	50	42	44	69	52	54	45	36	57	705	25	18	20	17	19	17	25	18	21	25	37	26	26	23	21	35	373	13	13	14	24	15	20	16	32	21	19	32	26	28	22	15
S01001290	20	32	47	40	36	33	29	36	44	49	50	56	47	35	42	50	646	10	18	26	18	25	19	17	16	27	25	24	26	24	21	19	31	346	10	14	21	22	11	14	12	20	17	24	26	30	23	14	23
S01001291	23	29	28	30	28	29	28	18	30	36	26	24	21	15	15	21	401	14	14	20	14	15	14	14	11	19	18	12	11	13	7	7	13	216	9	15	8	16	13	15	14	7	11	18	14	13	8	8	8
S01001292	65	51	83	60	68	64	43	64	51	54	51	43	32	18	21	35	803	28	31	41	29	40	33	20	44	22	35	24	23	19	9	12	26	436	37	20	42	31	28	31	23	20	29	19	27	20	13	9	9
S01001293	38	20	28	43	62	49	21	52	67	54	58	38	60	60	50	57	757	17	9	13	24	33	20	11	27	32	30	30	23	27	32	29	33	390	21	11	15	19	29	29	10	25	35	24	28	15	33	28	21
S01001294	41	28	29	53	49	37	40	30	48	46	55	35	34	32	30	41	628	20	17	13	32	22	22	18	12	29	28	29	20	20	17	14	27	340	21	11	16	21	27	15	22	18	19	18	26	15	14	15	16
S01001295	34	27	43	42	39	23	37	37	64	62	64	49	64	54	51	120	810	15	11	17	19	20	12	20	20	36	26	31	29	32	27	33	72	420	19	16	26	23	19	11	17	17	28	36	33	20	32	27	18
S01001296	33	29	38	40	43	31	25	49	48	41	41	33	41	29	35	60	616	19	12	18	18	17	17	12	21	23	19	20	21	18	12	21	39	307	14	17	20	22	26	14	13	28	25	22	21	12	23	17	14
S01001297	52	38	47	63	54	73	41	54	61	48	42	74	56	46	31	55	835	24	19	24	27	25	35	20	30	30	23	23	42	29	19	18	36	424	28	19	23	36	29	38	21	24	31	25	19	32	27	27	13
S01001298	35	30	42	57	58	50	34	43	60	81	72	56	62	35	37	56	808	18	15	18	23	17	26	15	19	33	35	32	28	28	19	25	33	384	17	15	24	34	41	24	19	24	27	46	40	28	34	16	12
S01001299	32	40	35	51	51	53	48	49	72	50	69	66	60	48	32	55	811	18	17	17	28	30	24	23	16	36	20	39	33	33	25	18	33	410	14	23	18	23	21	29	25	33	36	30	30	33	27	23	14
S01001300	87	89	81	106	98	68	78	101	139	124	114	97	101	70	52	79	1484	44	40	41	50	36	33	39	54	75	53	57	40	53	26	25	41	707	43	49	40	56	62	35	39	47	64	71	57	57	48	44	27
S01001301	27	31	31	46	39	25	21	31	46	43	37	26	41	39	23	43	549	12	17	14	19	16	13	10	19	25	23	21	14	24	22	13	21	283	15	14	17	27	23	12	11	12	21	20	16	12	17	17	10
S01001302	27	37	49	40	31	29	31	43	73	64	56	73	70	38	33	94	788	13	21	19	17	19	11	16	22	36	35	25	41	30	19	20	60	404	14	16	30	23	12	18	15	21	37	29	31	32	40	19	13
S01001303	39	41	32	36	32	44	48	38	31	48	35	48	48	40	25	30	615	12	20	15	15	15	22	32	14	11	27	22	20	26	22	12	19	304	27	21	17	21	17	22	16	24	20	21	13	28	22	18	13
S01001304	54	74	91	85	60	56	83	89	129	133	117	104	83	62	45	53	1318	29	30	53	42	28	32	47	53	67	65	60	50	39	34	22	29	680	25	44	38	43	32	24	36	36	62	68	57	54	44	28	23
S01001305	42	33	30	46	37	43	46	54	56	64	57	50	52	30	29	68	737	25	15	15	24	22	24	21	27	32	33	27	22	28	12	16	38	381	17	18	15	22	15	19	25	27	24	31	30	28	24	18	13
S01001306	57	39	32	49	55	40	50	35	43	56	44	46	42	36	32	55	711	30	21	15	23	32	22	21	17	22	30	20	23	25	19	16	37	373	27	18	17	26	23	18	29	18	21	26	24	23	17	17	16
S01001307	69	65	53	69	67	73	75	64	82	105	81	69	98	49	54	70	1143	33	37	32	36	36	43	36	30	45	51	47	30	52	22	32	33	595	36	28	21	33	31	30	39	34	37	54	34	39	46	27	22
S01001308	50	47	43	67	66	54	42	63	55	79	81	56	49	38	48	84	922	20	23	17	27	32	28	25	30	26	43	40	30	25	16	29	52	463	30	24	26	40	34	26	17	33	29	36	41	26	24	22	19
S01001309	26	38	42	42	43	45	37	55	54	43	33	37	51	29	24	45	644	17	16	16	18	24	24	17	31	28	26	16	19	29	19	15	25	340	9	22	26	24	19	21	20	24	26	17	17	18	22	10	9
S01001310	47	42	45	52	43	31	41	58	53	47	48	55	60	34	45	41	742	16	18	21	28	20	18	26	29	30	20	25	29	29	20	23	21	373	31	24	24	24	23	13	15	29	23	27	23	26	31	14	22
S01001311	47	36	28	46	46	45	28	36	51	56	57	30	34	37	31	31	639	18	15	12	26	25	19	15	19	26	28	29	14	16	19	17	19	317	29	21	16	20	21	26	13	17	25	28	28	16	18	18	14
S01001312	37	32	34	64	62	51	23	40	76	50	60	34	40	44	37	46	730	23	11	21	34	31	21	14	17	46	28	34	16	22	25	18	20	381	14	21	13	30	31	30	9	23	30	22	26	18	18	19	19
S01001313	34	31	49	55	56	45	38	57	69	84	73	50	63	61	37	65	867	21	14	21	30	30	20	21	25	43	39	33	20	30	29	16	35	427	13	17	28	25	26	25	17	32	26	45	40	30	33	32	21
S01001314	38	26	33	40	38	36	30	37	55	72	51	56	72	43	44	67	738	20	14	15	15	14	20	13	17	28	35	24	31	36	26	25	38	371	18	12	18	25	24	16	17	20	27	37	27	25	36	17	19
S01001315	60	38	56	63	56	46	43	66	78	78	79	77	73	68	50	88	1019	32	20	22	34	28	27	20	34	42	36	38	43	33	39	25	47	520	28	18	34	29	28	19	23	32	36	42	41	34	40	29	25
S01001316	57	40	41	54	56	68	49	50	61	59	54	63	73	59	57	42	883	27	23	21	25	26	41	23	26	31	28	30	34	35	27	26	22	445	30	17	20	29	30	27	26	24	30	31	24	29	38	32	31
S01001317	44	42	59	60	67	49	35	43	80	80	95	59	50	42	35	76	916	25	19	33	32	23	26	21	26	39	48	47	24	25	26	17	44	475	19	23	26	28	44	23	14	17	41	32	48	35	25	16	18
S01001318	22	26	25	33	31	29	22	31	39	42	45	31	32	38	36	60	542	11	16	12	19	15	15	10	15	23	20	22	18	17	25	20	38	296	11	10	13	14	16	14	12	16	16	22	23	13	15	13	16
S01001319	23	23	29	32	32	24	28	40	38	54	42	47	74	37	38	84	645	15	15	14	15	15	11	20	18	19	27	23	24	41	17	19	53	346	8	8	15	17	17	13	8	22	19	27	19	23	33	20	19
S01001320	58	46	50	63	52	51	40	44	89	61	58	51	53	45	40	66	867	28	23	21	33	22	31	23	22	48	29	28	29	26	25	22	38	448	30	23	29	30	30	20	17	22	41	32	30	22	27	20	18
S01001321	29	28	35	37	27	19	30	29	52	57	48	39	47	29	20	52	578	13	12	17	13	12	6	20	13	27	28	25	17	23	13	8	30	277	16	16	18	24	15	13	10	16	25	29	23	22	24	16	12
S01001322	34	30	61	47	36	23	27	39	77	77	64	57	74	61	39	41	787	15	14	21	28	17	8	14	16	39	47	31	30	36	30	21	27	394	19	16	40	19	19	15	13	23	38	30	33	27	38	31	18
S01001323	46	54	46	43	35	41	33	54	44	57	35	26	23	20	15	25	597	20	27	27	25	21	21	19	33	19	29	19	12	17	10	8	13	320	26	27	19	18	14	20	14	21	25	28	16	14	6	10	7
S01001324	109	100	72	79	83	66	71	63	68	65	34	46	53	24	36	34	1003	56	48	29	41	49	40	38	37	37	35	15	22	27	15	17	17	523	53	52	43	38	34	26	33	26	31	30	19	24	26	9	19
S01001325	64	63	54	75	53	37	51	41	57	54	45	31	45	21	22	25	738	33	30	23	29	25	25	35	27	33	35	26	21	22	9	11	15	399	31	33	31	46	28	12	16	14	24	19	19	10	23	12	11
S01001326	42	35	38	52	49	58	50	45	61	55	81	63	43	34	36	127	869	21	16	27	22	23	23	30	22	34	26	44	36	23	17	26	76	466	21	19	11	30	26	35	20	23	27	29	37	27	20	17	10
S01001327	53	42	42	57	52	54	41	56	51	44	43	52	46	41	43	74	791	23	28	15	22	28	26	22	27	32	24	23	33	26	20	19	43	411	30	14	27	35	24	28	19	29	19	20	20	19	20	21	24
S01001328	71	62	73	66	52	54	46	66	49	57	57	61	37	29	31	67	878	38	26	44	37	27	28	29	43	31	32	26	35	27	13	19	42	497	33	36	29	29	25	26	17	23	18	25	31	26	10	16	12
S01001329	42	35	32	40	33	35	35	32	34	54	36	39	34	24	29	42	576	26	18	13	20	18	22	20	22	18	26	16	18	15	15	14	28	309	16	17	19	20	15	13	15	10	16	28	20	21	19	9	15
S01001330	28	18	35	45	54	36	31	46	43	75	93	79	80	64	43	46	816	15	6	11	17	23	18	16	23	22	41	53	43	39	30	25	25	407	13	12	24	28	31	18	15	23	21	34	40	36	41	34	18
S01001331	60	36	40	35	52	59	57	33	52	71	64	53	48	35	35	110	840	33	24	22	8	27	31	39	16	24	41	31	31	19	13	26	72	457	27	12	18	27	25	28	18	17	28	30	33	22	29	22	9
S01001332	50	43	63	45	45	63	72	50	66	63	55	62	42	31	42	82	874	31	14	30	29	22	33	40	26	38	29	29	31	21	21	24	46	464	19	29	33	16	23	30	32	24	28	34	26	31	21	10	18
S01001333	37	32	32	39	47	58	52	54	51	90	47	42	51	36	47	69	784	19	15	17	24	32	28	27	28	30	45	24	25	26	17	26	45	428	18	17	15	15	15	30	25	26	21	45	23	17	25	19	21
S01001334	75	52	56	64	75	71	52	59	55	56	50	46	42	20	30	30	833	34	25	30	30	39	39	24	30	31	32	27	29	21	13	16	14	434	41	27	26	34	36	32	28	29	24	24	23	17	21	7	14
S01001335	45	41	41	47	57	71	51	53	58	71	74	54	65	28	34	137	927	19	18	20	24	33	36	29	23	35	31	33	34	32	20	18	86	491	26	23	21	23	24	35	22	30	23	40	41	20	33	8	16
S01001336	34	39	41	53	51	56	37	44	48	76	74	58	42	36	34	105	828	21	16	20	25	22	29	17	28	29	42	32	32	19	20	18	62	432	13	23	21	28	29	27	20	16	19	34	42	26	23	16	16
S01001337	24	38	58	55	36	27	32	43	76	65	61	60	54	63	35	33	760	12	14	30	37	13	14	19	24	33	36	33	28	29	37	18	18	395	12	24	28	18	23	13	13	19	43	29	28	32	25	26	17
S01001338	40	32	59	56	45	51	49	38	57	62	64	54	31	30	27	33	728	17	16	19	30	25	21	21	26	31	33	29	28	13	17	14	20	360	23	16	40	26	20	30	28	12	26	29	35	26	18	13	13
S01001339	36	46	43	59	44	32	38	50	84	63	50	40	40	40	32	58	755	14	19	24	29	19	21	20	29	47	27	30	20	24	21	13	39	396	22	27	19	30	25	11	18	21	37	36	20	20	16	19	19
S01001340	54	51	58	54	56	48	51	52	41	62	43	30	36	32	33	44	745	30	22	27	27	27	28	32	29	24	33	22	14	22	22	17	26	402	24	29	31	27	29	20	19	23	17	29	21	16	14	10	16
S01001341	60	41	34	52	68	51	54	39	65	73	81	41	50	34	21	45	809	18	21	20	31	46	26	27	17	33	41	39	20	24	20	12	27	422	42	20	14	21	22	25	27	22	32	32	42	21	26	14	9
S01001342	35	46	42	52	46	58	42	67	59	62	74	62	61	76	53	93	928	16	25	29	28	19	32	24	33	24	35	45	28	33	40	30	55	496	19	21	13	24	27	26	18	34	35	27	29	34	28	36	23
S01001343	47	47	66	80	56	55	49	50	70	87	65	71	54	54	34	53	938	26	26	31	43	27	33	25	31	34	48	36	35	29	28	21	39	512	21	21	35	37	29	22	24	19	36	39	29	36	25	26	13
S01001344	24	26	36	42	48	32	31	52	54	50	56	54	84	70	43	49	751	17	14	20	24	19	17	15	34	29	28	28	31	45	39	25	21	406	7	12	16	18	29	15	16	18	25	22	28	23	39	31	18
S01001345	27	10	28	36	46	35	26	26	40	42	54	42	41	41	47	76	617	15	4	17	19	18	19	16	13	19	20	28	22	24	24	28	49	335	12	6	11	17	28	16	10	13	21	22	26	20	17	17	19
S01001346	31	32	33	30	47	54	24	45	47	51	58	39	63	48	42	65	709	14	13	13	17	27	31	9	20	23	25	28	20	35	24	23	35	357	17	19	20	13	20	23	15	25	24	26	30	19	28	24	19
S01001347	32	36	49	39	41	26	41	49	48	53	63	51	76	37	32	55	728	11	23	19	14	23	14	20	24	26	27	37	25	36	20	14	32	365	21	13	30	25	18	12	21	25	22	26	26	26	40	17	18
S01001348	33	26	31	26	57	43	34	42	41	43	44	34	53	23	34	91	655	15	16	12	10	23	22	19	18	20	24	14	17	30	11	20	51	322	18	10	19	16	34	21	15	24	21	19	30	17	23	12	14
S01001349	42	40	45	41	44	25	41	60	67	75	61	45	68	68	42	28	792	19	17	23	21	21	14	19	34	35	37	30	18	34	36	16	15	389	23	23	22	20	23	11	22	26	32	38	31	27	34	32	26
S01001350	39	57	33	42	41	38	30	37	46	56	41	52	47	37	22	42	660	20	23	18	20	22	21	19	21	19	33	23	23	24	20	11	27	344	19	34	15	22	19	17	11	16	27	23	18	29	23	17	11
S01001351	10	17	17	26	34	39	22	30	32	33	58	37	28	17	9	40	449	4	10	7	13	23	19	10	17	17	13	32	21	12	9	3	25	235	6	7	10	13	11	20	12	13	15	20	26	16	16	8	6
S01001352	15	26	24	29	35	33	35	35	45	69	71	66	58	75	52	93	761	11	13	13	13	11	15	16	19	21	35	39	31	31	41	28	46	383	4	13	11	16	24	18	19	16	24	34	32	35	27	34	24
S01001353	120	125	121	96	66	78	117	118	154	132	103	84	39	21	20	25	1419	56	63	64	51	31	42	64	66	83	66	48	40	20	8	10	17	729	64	62	57	45	35	36	53	52	71	66	55	44	19	13	10
S01001354	41	19	47	60	36	58	24	56	73	69	65	68	33	47	29	55	780	22	8	29	34	16	34	11	27	36	36	22	31	16	23	16	28	389	19	11	18	26	20	24	13	29	37	33	43	37	17	24	13
S01001355	34	42	48	59	26	30	30	44	70	67	51	38	69	57	45	46	756	13	17	19	24	14	16	16	23	36	31	24	19	37	32	21	25	367	21	25	29	35	12	14	14	21	34	36	27	19	32	25	24
S01001356	20	13	26	26	39	39	19	29	44	48	45	52	69	53	28	84	634	11	10	13	15	21	20	10	9	26	21	25	29	36	26	17	53	342	9	3	13	11	18	19	9	20	18	27	20	23	33	27	11
S01001357	31	16	10	15	46	57	47	32	45	42	57	57	45	47	47	109	703	10	8	2	7	29	30	26	16	20	22	26	22	25	25	29	75	372	21	8	8	8	17	27	21	16	25	20	31	35	20	22	18
S01001358	47	38	58	48	46	42	47	51	74	85	77	60	59	78	35	70	915	24	22	28	27	18	22	28	27	33	37	41	29	35	41	18	38	468	23	16	30	21	28	20	19	24	41	48	36	31	24	37	17
S01001359	22	33	54	54	49	33	20	20	62	74	75	56	42	29	30	42	695	12	15	30	24	22	14	8	11	29	39	34	30	19	15	14	29	345	10	18	24	30	27	19	12	9	33	35	41	26	23	14	16
S01001360	100	75	54	54	55	72	61	89	68	82	68	73	108	72	40	97	1168	52	32	26	17	31	39	35	46	37	43	32	36	52	36	21	52	587	48	43	28	37	24	33	26	43	31	39	36	37	56	36	19
S01001361	37	16	25	45	47	55	55	46	49	56	49	25	40	31	29	40	645	18	8	13	25	25	29	30	20	30	23	24	17	23	12	19	23	339	19	8	12	20	22	26	25	26	19	33	25	8	17	19	10
S01001362	14	19	23	26	18	19	17	30	31	32	40	51	80	57	28	62	547	8	10	9	11	6	12	11	13	16	15	24	30	40	31	18	41	295	6	9	14	15	12	7	6	17	15	17	16	21	40	26	10
S01001363	22	13	11	33	37	71	55	55	35	51	38	22	25	23	19	49	559	12	8	3	19	18	33	22	21	16	23	17	10	15	11	11	38	277	10	5	8	14	19	38	33	34	19	28	21	12	10	12	8
S01001364	33	41	40	55	53	37	39	59	58	60	72	65	69	42	35	92	850	15	16	19	30	26	18	23	24	34	28	30	38	31	20	13	59	424	18	25	21	25	27	19	16	35	24	32	42	27	38	22	22
S01001365	28	34	31	36	31	33	33	42	56	58	33	44	49	37	26	36	607	10	17	16	23	12	17	18	24	27	33	22	26	25	20	13	22	325	18	17	15	13	19	16	15	18	29	25	11	18	24	17	13
S01001366	28	35	43	47	50	25	25	34	64	64	75	72	71	68	50	128	879	15	12	21	15	31	14	13	18	38	33	42	37	34	37	23	79	462	13	23	22	32	19	11	12	16	26	31	33	35	37	31	27
S01001367	25	33	27	45	44	34	28	40	58	47	58	51	45	28	55	83	701	12	11	13	17	18	19	14	21	29	26	31	25	22	12	34	53	357	13	22	14	28	26	15	14	19	29	21	27	26	23	16	21
S01001368	61	65	91	66	62	43	51	76	103	118	92	94	99	58	43	51	1173	34	30	42	28	26	25	31	36	54	54	47	48	45	30	18	30	578	27	35	49	38	36	18	20	40	49	64	45	46	54	28	25
S01001369	35	44	50	46	46	40	50	67	72	67	73	61	71	58	44	109	933	17	25	24	23	15	17	27	34	38	35	35	29	33	31	18	66	467	18	19	26	23	31	23	23	33	34	32	38	32	38	27	26
S01001370	33	30	53	51	56	54	58	34	51	83	65	61	66	30	36	68	829	20	18	29	19	25	20	27	20	26	47	38	29	38	12	15	41	424	13	12	24	32	31	34	31	14	25	36	27	32	28	18	21
S01001371	28	21	22	26	58	45	49	45	42	36	31	34	34	34	31	69	605	17	11	10	9	34	21	25	20	19	17	12	16	15	19	19	43	307	11	10	12	17	24	24	24	25	23	19	19	18	19	15	12
S01001372	22	34	35	41	44	29	24	35	63	69	47	63	71	59	31	18	685	10	14	15	18	19	14	13	24	31	34	25	33	36	29	17	8	340	12	20	20	23	25	15	11	11	32	35	22	30	35	30	14
S01001373	18	21	29	34	36	27	28	30	56	61	37	57	57	41	22	48	602	7	8	12	14	15	16	12	14	34	30	20	26	28	15	13	28	292	11	13	17	20	21	11	16	16	22	31	17	31	29	26	9
S01001374	18	23	31	28	35	16	9	19	43	38	50	34	49	47	35	39	514	8	15	16	15	21	9	7	11	20	19	28	17	30	21	18	20	275	10	8	15	13	14	7	2	8	23	19	22	17	19	26	17
S01001375	20	23	37	47	34	29	15	25	50	49	72	56	85	44	14	31	631	9	9	22	23	16	17	7	13	30	28	40	27	43	18	7	19	328	11	14	15	24	18	12	8	12	20	21	32	29	42	26	7
S01001376	31	16	19	39	67	92	56	67	64	63	60	41	29	37	25	54	760	12	10	14	22	37	44	27	28	31	34	24	17	10	19	15	35	379	19	6	5	17	30	48	29	39	33	29	36	24	19	18	10
S01001377	27	42	45	59	44	34	28	49	59	61	42	23	41	60	70	93	777	13	24	15	22	24	14	21	22	32	31	20	11	22	43	41	50	405	14	18	30	37	20	20	7	27	27	30	22	12	19	17	29
S01001378	26	20	27	33	49	34	29	35	49	65	51	48	40	32	26	58	622	11	6	15	18	18	15	14	18	26	36	28	21	23	17	14	34	314	15	14	12	15	31	19	15	17	23	29	23	27	17	15	12
S01001379	61	47	53	59	61	61	61	62	71	86	74	69	69	57	43	92	1026	29	25	21	30	24	28	30	27	44	44	33	40	34	30	26	63	528	32	22	32	29	37	33	31	35	27	42	41	29	35	27	17
S01001380	29	30	28	34	47	48	32	47	64	52	51	46	60	54	57	102	781	18	18	10	19	24	22	17	26	36	19	29	21	29	38	30	69	425	11	12	18	15	23	26	15	21	28	33	22	25	31	16	27
S01001381	48	48	37	46	30	35	49	57	68	64	45	33	59	77	63	66	825	26	22	15	26	15	21	28	24	39	30	20	20	32	46	30	45	439	22	26	22	20	15	14	21	33	29	34	25	13	27	31	33
S01001382	22	11	7	26	62	59	50	39	25	29	49	35	33	38	37	135	657	11	6	6	19	27	30	21	13	13	12	24	19	15	14	21	88	339	11	5	1	7	35	29	29	26	12	17	25	16	18	24	16
S01001383	22	27	32	43	32	29	37	29	52	38	28	37	36	43	36	42	563	11	9	15	23	14	13	18	16	33	22	16	20	20	20	21	25	296	11	18	17	20	18	16	19	13	19	16	12	17	16	23	15
S01001384	50	61	58	71	66	41	54	68	81	60	48	37	59	72	51	46	923	23	27	33	34	36	26	28	29	41	32	25	27	34	37	24	26	482	27	34	25	37	30	15	26	39	40	28	23	10	25	35	27
S01001385	43	31	31	27	55	73	65	62	54	58	39	46	36	40	38	78	776	10	13	19	10	30	41	28	37	24	33	16	28	16	23	23	45	396	33	18	12	17	25	32	37	25	30	25	23	18	20	17	15
S01001386	46	29	29	51	73	77	63	65	86	75	73	50	48	33	35	25	858	20	13	11	35	41	36	25	23	38	38	31	22	23	19	22	12	409	26	16	18	16	32	41	38	42	48	37	42	28	25	14	13
S01001387	57	31	59	64	53	45	42	54	77	69	48	44	64	85	66	51	909	25	8	28	31	28	23	18	25	41	37	24	29	38	44	34	27	460	32	23	31	33	25	22	24	29	36	32	24	15	26	41	32
S01001388	144	122	91	91	115	112	127	128	94	101	72	68	56	32	35	42	1430	70	64	42	43	68	59	67	76	52	50	35	37	28	11	22	22	746	74	58	49	48	47	53	60	52	42	51	37	31	28	21	13
S01001389	32	30	25	29	23	39	20	29	42	24	29	19	61	37	23	22	484	17	18	14	13	14	20	8	15	19	17	17	13	33	15	15	14	262	15	12	11	16	9	19	12	14	23	7	12	6	28	22	8
S01001390	24	41	63	47	49	31	40	43	82	63	54	50	59	44	34	35	759	12	14	34	22	21	14	23	22	46	31	29	24	32	24	13	22	383	12	27	29	25	28	17	17	21	36	32	25	26	27	20	21
S01001391	51	50	57	52	58	49	48	44	51	38	56	50	53	31	15	19	722	33	24	30	26	27	25	24	25	32	24	31	29	24	15	8	9	386	18	26	27	26	31	24	24	19	19	14	25	21	29	16	7
S01001392	87	66	63	55	63	66	42	56	49	61	42	29	27	19	29	32	786	36	32	32	30	37	40	26	38	32	32	19	20	17	11	14	21	437	51	34	31	25	26	26	16	18	17	29	23	9	10	8	15
S01001393	25	22	21	28	24	21	33	35	33	39	36	43	47	25	37	37	506	12	10	12	15	16	15	16	14	15	21	14	21	23	13	22	22	261	13	12	9	13	8	6	17	21	18	18	22	22	24	12	15
S01001394	39	21	29	38	40	40	20	26	38	36	25	31	23	9	6	9	430	14	12	18	19	22	21	12	15	17	19	11	15	6	4	2	7	214	25	9	11	19	18	19	8	11	21	17	14	16	17	5	4
S01001395	55	85	89	82	54	43	61	92	101	73	54	46	28	24	23	18	928	32	41	43	37	25	25	29	57	61	32	31	25	15	14	13	12	492	23	44	46	45	29	18	32	35	40	41	23	21	13	10	10
S01001396	38	59	54	62	39	45	56	61	45	76	63	33	32	12	16	27	718	19	33	31	35	20	18	32	32	25	35	38	14	20	6	9	19	386	19	26	23	27	19	27	24	29	20	41	25	19	12	6	7
S01001397	54	57	51	64	62	52	39	52	64	55	79	53	38	19	15	27	781	20	30	26	35	35	27	24	21	33	31	42	27	10	8	10	19	398	34	27	25	29	27	25	15	31	31	24	37	26	28	11	5
S01001398	31	33	39	28	52	20	41	38	42	58	55	82	91	59	32	79	780	15	16	19	14	25	9	24	18	25	26	30	39	54	30	15	49	408	16	17	20	14	27	11	17	20	17	32	25	43	37	29	17
S01001399	58	80	57	63	54	65	54	59	58	61	52	48	49	24	31	45	858	28	46	31	28	31	41	23	29	35	34	29	26	24	13	14	31	463	30	34	26	35	23	24	31	30	23	27	23	22	25	11	17
S01001400	65	47	54	72	58	66	47	70	62	67	50	40	44	26	35	65	868	31	24	24	35	32	38	27	39	34	43	19	25	26	13	22	39	471	34	23	30	37	26	28	20	31	28	24	31	15	18	13	13
S01001401	39	28	34	56	45	46	31	45	56	62	51	40	36	18	21	48	656	19	17	17	25	22	26	15	23	33	33	30	23	17	13	12	23	348	20	11	17	31	23	20	16	22	23	29	21	17	19	5	9
S01001402	34	37	32	49	50	47	43	54	58	60	82	76	81	58	30	27	818	17	22	8	25	32	21	21	31	29	32	43	43	36	31	13	15	419	17	15	24	24	18	26	22	23	29	28	39	33	45	27	17
S01001403	108	119	71	91	45	50	81	139	139	108	86	76	64	31	24	17	1249	41	56	32	44	22	29	43	75	72	50	47	41	32	15	11	9	619	67	63	39	47	23	21	38	64	67	58	39	35	32	16	13
S01001404	52	50	52	53	33	44	39	56	79	64	47	36	24	14	4	10	657	20	26	22	29	18	25	16	33	43	30	24	16	13	7	1	5	328	32	24	30	24	15	19	23	23	36	34	23	20	11	7	3
S01001405	70	82	82	72	66	44	62	100	124	126	84	86	76	26	29	38	1167	31	38	45	38	25	25	37	44	63	67	45	42	35	13	17	18	583	39	44	37	34	41	19	25	56	61	59	39	44	41	13	12
S01001406	248	198	162	144	120	174	268	319	246	186	145	119	93	67	37	55	2581	125	93	84	70	65	96	131	177	116	92	85	49	52	33	21	33	1322	123	105	78	74	55	78	137	142	130	94	60	70	41	34	16
S01001407	22	27	24	34	47	34	33	39	54	53	60	83	77	54	55	92	788	12	12	8	13	30	15	19	24	25	30	29	52	40	27	32	47	415	10	15	16	21	17	19	14	15	29	23	31	31	37	27	23
S01001408	37	59	41	52	50	51	56	53	78	57	71	59	63	43	43	68	881	19	39	23	31	23	29	32	25	47	26	42	33	30	25	20	47	491	18	20	18	21	27	22	24	28	31	31	29	26	33	18	23
S01001409	45	48	57	54	52	34	46	52	83	68	68	76	69	55	41	42	890	28	25	31	25	26	19	26	26	46	33	34	46	36	31	18	27	477	17	23	26	29	26	15	20	26	37	35	34	30	33	24	23
S01001410	56	54	66	65	38	35	25	69	95	90	83	62	77	59	48	76	998	30	31	34	37	15	17	16	38	53	52	41	31	40	26	27	42	530	26	23	32	28	23	18	9	31	42	38	42	31	37	33	21
S01001411	25	25	33	46	36	21	20	30	45	86	68	47	45	38	21	31	617	15	12	18	22	16	9	9	16	26	39	31	28	19	18	11	17	306	10	13	15	24	20	12	11	14	19	47	37	19	26	20	10
S01001412	50	55	63	59	53	54	59	56	65	59	57	50	43	34	46	93	896	22	34	28	26	29	34	32	31	34	37	29	21	23	18	29	51	478	28	21	35	33	24	20	27	25	31	22	28	29	20	16	17
S01001413	47	48	75	51	44	49	48	65	95	85	69	60	52	34	25	43	890	28	29	32	26	17	28	23	41	41	48	33	29	25	18	17	21	456	19	19	43	25	27	21	25	24	54	37	36	31	27	16	8
S01001414	33	26	32	34	51	38	38	44	46	37	37	29	55	60	37	45	642	17	11	9	19	28	20	16	25	26	24	19	17	33	32	25	29	350	16	15	23	15	23	18	22	19	20	13	18	12	22	28	12
S01001415	47	35	34	38	65	71	51	30	68	66	60	40	47	34	32	85	803	19	18	18	19	39	37	23	14	32	31	29	19	28	20	21	57	424	28	17	16	19	26	34	28	16	36	35	31	21	19	14	11
S01001416	49	43	54	59	53	25	36	49	72	54	40	37	40	24	24	61	720	25	27	27	26	27	14	19	26	42	26	24	15	24	15	12	38	387	24	16	27	33	26	11	17	23	30	28	16	22	16	9	12
S01001417	42	40	46	39	74	51	44	52	69	63	93	75	94	51	38	52	923	27	23	29	11	31	28	22	29	40	44	45	43	43	29	19	29	492	15	17	17	28	43	23	22	23	29	19	48	32	51	22	19
S01001418	23	38	38	47	41	43	29	30	50	59	59	75	91	77	56	75	831	9	22	19	26	21	23	12	15	25	32	31	38	51	41	27	43	435	14	16	19	21	20	20	17	15	25	27	28	37	40	36	29
S01001419	52	55	69	64	38	40	46	45	74	58	38	47	59	27	36	31	779	23	26	40	36	22	23	25	25	42	31	23	28	26	13	22	19	424	29	29	29	28	16	17	21	20	32	27	15	19	33	14	14
S01001420	103	97	68	70	50	28	74	107	114	128	91	70	84	33	26	42	1185	47	49	31	35	24	12	41	63	52	70	37	33	41	15	7	27	584	56	48	37	35	26	16	33	44	62	58	54	37	43	18	19
S01001421	88	53	61	49	37	47	65	71	96	75	80	84	76	82	69	91	1124	39	31	31	25	20	26	41	32	50	46	37	36	45	51	34	49	593	49	22	30	24	17	21	24	39	46	29	43	48	31	31	35
S01001422	47	51	44	46	27	22	29	38	83	75	60	45	55	43	25	32	722	18	27	20	23	16	10	16	25	44	39	24	27	27	14	14	13	357	29	24	24	23	11	12	13	13	39	36	36	18	28	29	11
S01001423	49	60	46	50	43	55	46	58	76	80	64	49	37	26	24	27	790	33	23	23	28	28	29	25	31	35	47	31	22	18	14	17	17	421	16	37	23	22	15	26	21	27	41	33	33	27	19	12	7
S01001424	67	45	75	81	58	51	68	71	101	84	94	58	56	48	39	76	1072	27	21	28	32	24	27	41	49	58	43	49	29	31	25	24	59	567	40	24	47	49	34	24	27	22	43	41	45	29	25	23	15
S01001425	119	142	145	108	90	74	84	120	196	147	130	98	75	49	42	75	1694	64	80	75	52	48	39	46	74	100	71	63	54	43	25	22	51	907	55	62	70	56	42	35	38	46	96	76	67	44	32	24	20
S01001426	45	35	39	51	56	41	38	43	68	71	50	48	47	42	26	49	749	26	17	19	26	29	18	19	24	36	34	22	26	21	24	16	25	382	19	18	20	25	27	23	19	19	32	37	28	22	26	18	10
S01001427	49	64	63	56	62	49	39	49	89	96	73	43	33	35	36	45	881	26	33	29	26	32	21	24	25	53	47	37	18	19	21	17	25	453	23	31	34	30	30	28	15	24	36	49	36	25	14	14	19
S01001428	38	41	50	70	58	54	64	38	63	60	76	48	56	49	40	59	864	14	21	26	30	22	29	31	24	42	36	39	27	34	27	18	39	459	24	20	24	40	36	25	33	14	21	24	37	21	22	22	22
S01001429	29	23	24	32	35	45	38	42	64	55	31	24	32	24	40	72	610	12	10	16	19	16	21	21	20	44	27	14	13	17	12	28	50	340	17	13	8	13	19	24	17	22	20	28	17	11	15	12	12
S01001430	32	41	57	66	45	38	24	45	76	49	93	66	58	58	69	129	946	17	20	21	30	18	21	14	23	36	27	61	36	26	30	38	80	498	15	21	36	36	27	17	10	22	40	22	32	30	32	28	31
S01001431	53	57	57	67	61	47	39	52	55	78	99	76	58	56	55	30	940	26	28	27	40	26	26	18	29	30	36	58	34	33	30	30	11	482	27	29	30	27	35	21	21	23	25	42	41	42	25	26	25
S01001432	28	39	38	49	56	32	33	47	46	51	64	71	50	24	18	9	655	11	22	15	25	32	15	18	26	26	29	33	39	24	11	11	6	343	17	17	23	24	24	17	15	21	20	22	31	32	26	13	7
S01001433	24	35	36	51	61	29	21	40	45	65	73	49	54	62	72	99	816	13	14	20	27	31	15	13	20	21	40	31	27	31	31	45	45	424	11	21	16	24	30	14	8	20	24	25	42	22	23	31	27
S01001434	33	33	42	61	66	40	25	29	45	83	60	61	77	51	50	113	869	26	23	22	26	28	24	11	17	23	41	35	28	42	23	28	70	467	7	10	20	35	38	16	14	12	22	42	25	33	35	28	22
S01001435	51	47	57	76	66	27	36	65	64	100	86	87	56	67	49	84	1018	24	22	23	36	33	11	22	31	33	48	46	46	27	35	25	50	512	27	25	34	40	33	16	14	34	31	52	40	41	29	32	24
S01001436	35	52	63	65	54	28	35	47	83	81	79	86	90	50	34	90	972	23	22	36	32	23	16	16	25	44	47	41	48	46	25	16	60	520	12	30	27	33	31	12	19	22	39	34	38	38	44	25	18
S01001437	28	25	46	60	70	39	31	38	55	67	78	71	74	50	63	96	891	16	7	14	26	37	19	13	18	29	35	44	32	40	34	34	47	445	12	18	32	34	33	20	18	20	26	32	34	39	34	16	29
S01001438	17	39	54	40	25	11	10	17	45	64	38	25	50	49	38	91	613	4	20	27	14	8	5	6	10	23	39	15	14	26	25	23	54	313	13	19	27	26	17	6	4	7	22	25	23	11	24	24	15
S01001439	36	34	48	53	38	31	26	45	51	63	67	61	45	34	37	81	750	16	17	20	32	18	14	12	27	22	42	39	28	21	18	19	50	395	20	17	28	21	20	17	14	18	29	21	28	33	24	16	18
S01001440	43	34	48	63	46	41	36	46	67	70	77	74	89	56	32	56	878	19	13	18	33	20	17	18	28	38	44	41	44	39	29	18	32	451	24	21	30	30	26	24	18	18	29	26	36	30	50	27	14
S01001441	33	29	40	43	46	32	20	32	46	55	51	62	66	54	59	122	790	16	11	19	20	19	12	9	18	26	26	27	35	36	28	32	70	404	17	18	21	23	27	20	11	14	20	29	24	27	30	26	27
S01001442	21	36	43	41	42	24	27	39	45	58	55	49	49	38	50	68	685	8	17	16	16	13	11	15	23	23	29	23	29	27	20	29	36	335	13	19	27	25	29	13	12	16	22	29	32	20	22	18	21
S01001443	42	42	54	69	51	34	38	62	83	91	56	64	62	66	40	78	932	19	21	26	42	19	18	16	38	45	48	26	35	35	36	22	40	486	23	21	28	27	32	16	22	24	38	43	30	29	27	30	18
S01001444	29	49	62	72	69	52	49	51	80	100	85	71	57	33	27	27	913	18	28	35	32	29	27	22	27	45	48	46	40	24	18	13	17	469	11	21	27	40	40	25	27	24	35	52	39	31	33	15	14
S01001445	43	40	31	47	37	20	40	43	68	46	75	55	38	35	22	62	702	22	19	13	26	16	10	20	23	37	26	45	25	20	19	13	37	371	21	21	18	21	21	10	20	20	31	20	30	30	18	16	9
S01001446	35	38	57	64	51	18	22	28	67	81	71	42	50	58	89	137	908	16	20	34	29	28	5	15	11	36	41	30	17	25	32	47	72	458	19	18	23	35	23	13	7	17	31	40	41	25	25	26	42
S01001447	65	70	63	92	61	55	58	73	103	113	120	98	75	63	43	88	1240	35	38	25	35	27	32	34	41	51	54	70	49	40	30	21	43	625	30	32	38	57	34	23	24	32	52	59	50	49	35	33	22
S01001448	31	31	35	34	51	23	35	40	50	60	67	57	36	37	69	88	744	12	16	16	17	19	11	19	24	24	37	30	33	21	24	43	41	387	19	15	19	17	32	12	16	16	26	23	37	24	15	13	26
S01001449	26	37	33	39	35	27	24	28	36	52	67	45	39	35	25	51	599	14	17	17	20	13	9	13	17	18	33	36	18	18	19	16	33	311	12	20	16	19	22	18	11	11	18	19	31	27	21	16	9
S01001450	37	43	42	61	57	20	25	35	60	64	50	54	57	32	58	114	809	15	18	18	28	29	10	11	20	34	32	28	24	34	16	38	62	417	22	25	24	33	28	10	14	15	26	32	22	30	23	16	20
S01001451	41	47	42	36	24	19	37	44	52	56	62	49	46	37	44	63	699	14	26	19	17	8	9	19	23	27	34	31	29	25	18	23	35	357	27	21	23	19	16	10	18	21	25	22	31	20	21	19	21
S01001452	37	50	42	32	46	39	31	53	50	61	76	64	65	56	39	79	820	18	25	20	16	22	18	20	29	30	28	43	39	31	28	17	53	437	19	25	22	16	24	21	11	24	20	33	33	25	34	28	22
S01001453	36	47	71	74	34	26	29	48	67	87	59	66	66	54	39	32	835	18	22	32	35	19	6	18	27	32	45	31	37	37	27	20	20	426	18	25	39	39	15	20	11	21	35	42	28	29	29	27	19
S01001454	34	45	47	44	55	41	31	41	76	69	79	91	50	64	71	76	914	17	18	21	21	26	19	16	22	41	38	44	45	30	31	38	43	470	17	27	26	23	29	22	15	19	35	31	35	46	20	33	33
S01001455	45	39	51	51	41	32	33	52	51	72	66	39	62	23	33	81	771	21	14	28	30	16	13	20	26	30	39	34	16	34	12	18	52	403	24	25	23	21	25	19	13	26	21	33	32	23	28	11	15
S01001456	20	24	26	19	18	16	18	32	35	34	27	46	58	64	54	133	624	9	12	15	8	8	6	11	19	16	22	16	25	28	32	32	70	329	11	12	11	11	10	10	7	13	19	12	11	21	30	32	22
S01001457	36	33	58	72	51	32	32	36	53	83	77	39	80	90	44	88	904	19	14	27	30	28	10	16	20	32	48	35	19	48	43	22	51	462	17	19	31	42	23	22	16	16	21	35	42	20	32	47	22
S01001458	36	37	51	55	59	37	28	47	55	82	72	59	54	68	79	98	917	17	19	27	28	25	17	13	25	30	47	38	32	27	43	38	55	481	19	18	24	27	34	20	15	22	25	35	34	27	27	25	41
S01001459	58	55	48	33	37	33	38	58	68	45	45	77	87	72	64	87	905	32	28	23	13	14	16	18	32	32	26	25	39	45	38	35	51	467	26	27	25	20	23	17	20	26	36	19	20	38	42	34	29
S01001460	30	32	34	54	48	16	34	28	45	62	57	49	34	46	35	49	653	16	17	18	25	21	9	16	13	24	37	22	29	16	28	16	25	332	14	15	16	29	27	7	18	15	21	25	35	20	18	18	19
S01001461	37	51	62	53	46	26	15	43	68	72	75	49	46	43	58	112	856	13	31	32	30	21	10	11	22	41	38	37	23	27	23	38	62	459	24	20	30	23	25	16	4	21	27	34	38	26	19	20	20
S01001462	35	56	49	48	32	18	20	35	58	72	76	54	82	41	46	109	831	20	24	25	20	12	8	12	19	34	35	45	28	34	23	22	67	428	15	32	24	28	20	10	8	16	24	37	31	26	48	18	24
S01001463	18	17	21	27	29	10	17	24	21	36	45	47	35	25	39	105	516	9	9	8	13	16	4	10	12	11	20	23	24	20	10	26	68	283	9	8	13	14	13	6	7	12	10	16	22	23	15	15	13
S01001464	41	47	55	54	45	36	39	56	57	72	61	73	83	56	37	69	881	21	23	29	26	17	18	14	33	28	43	25	37	49	31	22	42	458	20	24	26	28	28	18	25	23	29	29	36	36	34	25	15
S01001465	25	37	41	53	38	12	25	32	37	61	63	62	56	42	49	58	691	12	20	18	32	14	5	13	14	23	31	39	27	30	25	24	29	356	13	17	23	21	24	7	12	18	14	30	24	35	26	17	25
S01001466	41	38	45	55	36	35	30	43	50	59	48	53	44	56	48	46	727	18	14	28	23	12	14	14	22	31	33	26	27	27	29	23	27	368	23	24	17	32	24	21	16	21	19	26	22	26	17	27	25
S01001467	29	47	52	67	50	31	35	47	53	77	64	85	92	43	16	24	812	12	25	28	30	27	14	18	26	26	43	37	39	43	21	7	16	412	17	22	24	37	23	17	17	21	27	34	27	46	49	22	9
S01001468	18	29	60	44	36	17	17	25	47	75	51	47	43	49	42	67	667	8	16	16	20	15	10	10	12	21	39	27	24	22	28	26	35	329	10	13	44	24	21	7	7	13	26	36	24	23	21	21	16
S01001469	30	46	70	59	54	22	31	36	55	74	61	51	66	55	46	104	860	17	26	33	30	20	7	17	19	30	41	29	27	34	30	22	67	449	13	20	37	29	34	15	14	17	25	33	32	24	32	25	24
S01001470	42	57	89	79	50	28	16	31	71	77	87	72	70	60	40	68	937	16	26	46	33	22	13	9	20	35	39	48	33	42	31	16	39	468	26	31	43	46	28	15	7	11	36	38	39	39	28	29	24
S01001471	45	46	61	56	39	21	30	48	45	77	61	38	66	29	34	56	752	13	25	22	30	8	7	19	24	25	33	32	21	32	13	15	31	350	32	21	39	26	31	14	11	24	20	44	29	17	34	16	19
S01001472	30	49	33	57	47	21	11	41	44	65	73	53	71	52	59	94	800	13	27	14	29	24	8	6	19	23	35	43	29	31	31	25	55	412	17	22	19	28	23	13	5	22	21	30	30	24	40	21	34
S01001473	24	40	40	45	31	25	26	29	51	63	65	52	56	60	36	126	769	9	18	20	22	8	9	13	11	27	25	37	28	31	31	20	80	389	15	22	20	23	23	16	13	18	24	38	28	24	25	29	16
S01001474	54	63	61	48	35	31	47	61	72	59	59	53	51	44	41	103	882	26	22	29	26	25	10	23	34	40	34	31	29	26	27	24	60	466	28	41	32	22	10	21	24	27	32	25	28	24	25	17	17
S01001475	34	33	32	31	19	6	38	30	46	51	36	27	47	40	52	88	610	19	17	15	15	4	2	24	16	26	26	19	15	27	18	29	53	325	15	16	17	16	15	4	14	14	20	25	17	12	20	22	23
S01001476	50	76	73	81	43	27	36	43	96	104	84	51	79	54	41	55	993	22	35	39	37	15	11	22	27	55	51	39	28	39	30	20	26	496	28	41	34	44	28	16	14	16	41	53	45	23	40	24	21
S01001477	39	62	65	67	47	40	36	50	54	99	69	66	92	57	40	50	933	25	32	31	37	28	17	20	29	30	55	39	31	51	28	22	25	500	14	30	34	30	19	23	16	21	24	44	30	35	41	29	18
S01001478	27	28	41	38	29	15	27	24	42	57	34	59	60	60	40	81	662	11	14	17	17	10	5	16	9	23	27	22	32	31	31	19	52	336	16	14	24	21	19	10	11	15	19	30	12	27	29	29	21
S01001479	41	38	31	33	27	27	30	43	29	48	52	32	39	45	33	87	635	16	22	18	14	12	17	17	19	19	27	28	18	16	25	21	52	341	25	16	13	19	15	10	13	24	10	21	24	14	23	20	12
S01001480	28	27	19	21	27	14	24	35	47	29	46	50	26	28	24	44	489	14	15	12	6	13	5	14	17	22	14	25	26	12	16	13	22	246	14	12	7	15	14	9	10	18	25	15	21	24	14	12	11
S01001481	34	51	60	64	37	27	31	51	59	77	58	65	60	42	49	109	874	11	19	23	24	19	14	16	27	32	44	32	38	28	20	30	55	432	23	32	37	40	18	13	15	24	27	33	26	27	32	22	19
S01001482	34	43	50	51	56	51	37	42	46	56	62	45	27	32	23	46	701	14	18	25	20	21	23	22	20	32	28	40	27	13	23	17	34	377	20	25	25	31	35	28	15	22	14	28	22	18	14	9	6
S01001483	74	60	67	73	47	23	31	59	64	100	94	72	82	67	49	87	1049	42	27	29	31	20	10	17	33	33	55	46	36	40	34	28	45	526	32	33	38	42	27	13	14	26	31	45	48	36	42	33	21
S01001484	43	49	55	43	31	13	35	52	71	76	62	81	79	42	31	66	829	20	20	35	15	15	6	17	28	37	43	34	43	34	24	13	39	423	23	29	20	28	16	7	18	24	34	33	28	38	45	18	18
S01001485	23	32	46	54	34	19	31	21	44	55	63	42	53	33	27	37	614	13	16	24	22	14	7	17	11	21	32	35	20	25	20	14	18	309	10	16	22	32	20	12	14	10	23	23	28	22	28	13	13
S01001486	36	40	48	48	32	21	21	28	55	62	56	41	42	53	43	129	755	18	21	21	16	11	8	14	15	25	36	29	19	23	30	28	80	394	18	19	27	32	21	13	7	13	30	26	27	22	19	23	15
S01001487	29	49	38	47	48	31	37	43	44	36	63	44	42	36	32	46	665	13	25	20	20	26	8	24	26	25	22	36	19	20	19	19	22	344	16	24	18	27	22	23	13	17	19	14	27	25	22	17	13
S01001488	41	54	48	48	44	40	45	64	55	62	52	72	66	53	52	76	872	17	24	19	20	22	22	26	29	33	34	27	41	36	26	31	38	445	24	30	29	28	22	18	19	35	22	28	25	31	30	27	21
S01001489	41	60	66	43	31	26	34	54	78	80	53	40	22	13	24	39	704	20	29	37	17	12	14	18	32	41	43	33	20	9	8	15	24	372	21	31	29	26	19	12	16	22	37	37	20	20	13	5	9
S01001490	53	47	37	66	66	72	48	68	73	78	82	63	54	39	42	67	955	23	16	13	23	24	26	31	32	40	38	43	29	27	23	21	39	448	30	31	24	43	42	46	17	36	33	40	39	34	27	16	21
S01001491	49	71	60	52	35	18	49	71	73	71	70	39	59	43	53	71	884	24	38	31	26	18	10	20	34	40	40	32	19	32	24	33	36	457	25	33	29	26	17	8	29	37	33	31	38	20	27	19	20
S01001492	49	47	49	64	56	45	50	57	64	80	70	56	52	49	35	76	899	25	22	26	32	30	25	27	34	38	40	41	28	26	34	21	42	491	24	25	23	32	26	20	23	23	26	40	29	28	26	15	14
S01001493	42	34	42	76	53	30	33	29	76	85	74	69	77	50	55	55	880	23	18	20	30	19	20	19	16	36	49	41	30	39	25	34	27	446	19	16	22	46	34	10	14	13	40	36	33	39	38	25	21
S01001494	45	42	45	50	66	55	60	73	57	82	80	57	42	40	33	64	891	15	26	23	25	35	26	32	43	27	40	40	33	21	19	20	41	466	30	16	22	25	31	29	28	30	30	42	40	24	21	21	13
S01001495	20	43	40	35	22	18	18	38	42	41	33	36	47	56	58	71	618	6	21	19	22	8	9	10	21	24	24	14	21	27	30	31	34	321	14	22	21	13	14	9	8	17	18	17	19	15	20	26	27
S01001496	37	51	76	50	38	36	34	48	80	85	76	60	52	38	54	121	936	17	24	37	21	17	14	20	29	42	38	38	28	27	15	34	71	472	20	27	39	29	21	22	14	19	38	47	38	32	25	23	20
S01001497	41	40	34	38	62	56	50	67	52	69	48	49	43	40	31	46	766	17	19	16	22	33	27	28	30	21	33	27	23	22	24	20	30	392	24	21	18	16	29	29	22	37	31	36	21	26	21	16	11
S01001498	34	35	42	47	37	27	27	30	57	44	52	55	70	55	34	32	678	18	15	22	24	16	13	14	14	30	30	27	32	37	29	14	16	351	16	20	20	23	21	14	13	16	27	14	25	23	33	26	20
S01001499	55	80	76	72	59	49	47	66	72	115	108	88	72	45	38	49	1091	26	48	30	30	27	25	23	37	39	63	57	39	39	25	20	25	553	29	32	46	42	32	24	24	29	33	52	51	49	33	20	18
S01001500	49	39	42	28	38	41	32	31	38	47	41	21	27	23	20	66	583	20	19	25	8	20	24	20	16	20	21	20	9	14	15	12	46	309	29	20	17	20	18	17	12	15	18	26	21	12	13	8	8
S01001501	54	44	37	47	29	21	37	49	50	60	62	61	75	63	56	113	858	24	19	19	26	11	7	22	25	25	33	31	30	41	36	31	65	445	30	25	18	21	18	14	15	24	25	27	31	31	34	27	25
S01001502	24	40	53	56	61	30	29	42	66	75	71	57	63	56	48	69	840	10	17	27	22	35	16	15	20	39	34	36	31	28	33	28	41	432	14	23	26	34	26	14	14	22	27	41	35	26	35	23	20
S01001503	34	43	49	64	62	40	32	46	66	71	77	72	67	30	21	28	802	9	21	25	29	32	18	15	30	35	34	41	34	38	17	11	14	403	25	22	24	35	30	22	17	16	31	37	36	38	29	13	10
S01001504	32	39	39	51	46	52	57	61	74	72	62	55	60	53	47	75	875	15	13	17	20	18	29	29	31	41	38	27	26	32	33	25	50	444	17	26	22	31	28	23	28	30	33	34	35	29	28	20	22
S01001505	41	56	67	52	39	29	29	63	84	80	77	63	70	69	72	134	1025	23	30	35	22	13	11	13	39	43	40	41	30	41	40	39	73	533	18	26	32	30	26	18	16	24	41	40	36	33	29	29	33
S01001506	29	21	26	25	40	76	29	32	55	51	44	34	39	24	27	50	602	19	15	7	12	20	33	15	18	26	24	25	15	18	16	15	34	312	10	6	19	13	20	43	14	14	29	27	19	19	21	8	12
S01001507	43	41	68	82	56	33	33	30	75	81	83	84	96	44	23	23	895	21	25	35	47	27	19	15	17	41	45	46	43	45	20	14	14	474	22	16	33	35	29	14	18	13	34	36	37	41	51	24	9
S01001508	35	64	65	68	54	20	40	57	80	82	56	75	77	60	41	29	903	21	23	33	37	25	14	20	34	45	47	25	40	43	30	20	17	474	14	41	32	31	29	6	20	23	35	35	31	35	34	30	21
S01001509	39	41	53	55	68	53	41	43	56	89	56	43	44	34	36	63	814	20	17	16	25	26	32	23	22	37	46	27	25	22	18	17	35	408	19	24	37	30	42	21	18	21	19	43	29	18	22	16	19
S01001510	32	21	27	32	32	35	26	17	52	46	47	42	50	44	37	90	630	16	8	12	17	18	18	15	6	25	19	26	25	28	29	14	60	336	16	13	15	15	14	17	11	11	27	27	21	17	22	15	23
S01001511	20	22	41	33	22	23	7	29	36	40	41	57	61	41	39	63	575	10	11	22	17	10	4	3	20	16	20	22	34	25	24	21	35	294	10	11	19	16	12	19	4	9	20	20	19	23	36	17	18
S01001512	62	59	67	67	55	46	49	67	71	69	62	53	49	21	23	32	852	31	24	31	26	36	29	22	37	35	32	40	25	24	10	13	18	433	31	35	36	41	19	17	27	30	36	37	22	28	25	11	10
S01001513	102	80	53	67	61	69	59	60	63	49	71	54	34	30	17	31	900	62	46	26	36	31	46	30	38	34	27	40	27	17	15	10	15	500	40	34	27	31	30	23	29	22	29	22	31	27	17	15	7
S01001514	38	24	31	44	58	40	39	53	59	69	69	56	69	43	27	28	747	14	11	21	20	31	10	21	24	33	27	35	33	35	21	14	14	364	24	13	10	24	27	30	18	29	26	42	34	23	34	22	13
S01001515	33	26	44	50	35	13	28	30	38	65	51	42	55	44	51	92	697	19	12	23	22	16	7	12	19	17	33	23	25	30	25	24	55	362	14	14	21	28	19	6	16	11	21	32	28	17	25	19	27
S01001516	33	30	46	58	46	35	31	38	65	73	46	29	32	26	36	80	704	18	13	26	26	27	19	17	16	32	32	24	17	15	17	13	44	356	15	17	20	32	19	16	14	22	33	41	22	12	17	9	23
S01001517	32	32	22	25	29	31	44	48	68	58	53	53	46	43	57	206	847	14	20	9	15	15	19	24	26	43	32	22	29	25	32	32	145	502	18	12	13	10	14	12	20	22	25	26	31	24	21	11	25
S01001518	52	51	66	79	63	52	51	72	68	81	84	78	59	47	30	81	1014	28	22	32	42	26	21	31	40	38	45	49	36	36	26	19	52	543	24	29	34	37	37	31	20	32	30	36	35	42	23	21	11
S01001519	40	44	49	61	43	29	35	49	67	78	80	79	72	60	45	128	959	15	19	23	30	21	11	17	29	38	41	43	41	34	34	30	76	502	25	25	26	31	22	18	18	20	29	37	37	38	38	26	15
S01001520	42	40	44	50	58	43	31	38	54	78	51	33	43	33	29	40	707	13	15	25	23	39	19	13	22	31	40	32	14	26	20	14	24	370	29	25	19	27	19	24	18	16	23	38	19	19	17	13	15
S01001521	32	57	41	53	48	28	27	36	68	76	82	70	95	75	59	130	977	16	24	19	20	20	13	12	22	37	41	42	36	51	36	35	79	503	16	33	22	33	28	15	15	14	31	35	40	34	44	39	24
S01001522	56	62	35	62	64	57	46	50	68	85	74	65	73	63	61	136	1057	31	28	13	37	35	28	29	26	42	47	41	35	45	32	39	76	584	25	34	22	25	29	29	17	24	26	38	33	30	28	31	22
S01001523	49	61	68	67	44	16	42	54	79	88	81	51	31	25	13	21	790	29	24	31	36	25	10	25	25	47	45	38	24	15	15	8	12	409	20	37	37	31	19	6	17	29	32	43	43	27	16	10	5
S01001524	68	49	48	57	63	57	73	53	64	76	42	45	57	54	57	78	941	30	20	17	31	33	33	36	25	33	34	22	26	33	34	29	47	483	38	29	31	26	30	24	37	28	31	42	20	19	24	20	28
S01001525	31	41	43	41	46	49	47	43	64	58	51	76	82	50	23	43	788	18	19	21	18	19	20	21	21	36	32	25	48	43	27	13	19	400	13	22	22	23	27	29	26	22	28	26	26	28	39	23	10
S01001526	26	30	34	35	42	26	21	42	47	43	54	65	51	38	27	46	627	9	16	16	14	21	13	12	21	27	23	31	31	30	13	18	31	326	17	14	18	21	21	13	9	21	20	20	23	34	21	25	9
S01001527	53	55	62	75	48	31	38	70	89	76	74	55	48	26	39	59	898	22	24	27	36	25	13	25	40	47	36	36	27	25	20	21	37	461	31	31	35	39	23	18	13	30	42	40	38	28	23	6	18
S01001528	46	49	71	80	67	30	32	38	62	94	100	101	85	46	22	50	973	28	22	28	47	31	17	17	20	34	47	56	50	41	19	9	26	492	18	27	43	33	36	13	15	18	28	47	44	51	44	27	13
S01001529	31	36	33	41	22	29	30	36	48	53	53	46	45	40	49	115	707	17	13	18	14	7	18	11	21	31	26	28	23	23	26	25	72	373	14	23	15	27	15	11	19	15	17	27	25	23	22	14	24
S01001530	63	41	47	64	53	34	48	51	65	54	56	39	34	28	22	62	761	38	21	23	38	28	22	27	24	36	28	37	22	15	12	12	37	420	25	20	24	26	25	12	21	27	29	26	19	17	19	16	10
S01001531	92	79	73	66	70	86	89	96	112	96	77	42	42	37	26	22	1105	37	35	40	32	42	39	49	55	56	41	41	20	22	20	13	12	554	55	44	33	34	28	47	40	41	56	55	36	22	20	17	13
S01001532	23	45	43	32	10	12	15	23	51	38	48	59	51	39	25	83	597	10	19	18	11	8	7	11	12	25	21	26	27	27	23	14	58	317	13	26	25	21	2	5	4	11	26	17	22	32	24	16	11
S01001533	64	61	64	42	27	30	29	62	62	73	54	75	74	57	61	127	962	24	34	28	17	15	13	16	36	29	36	30	41	39	30	35	66	489	40	27	36	25	12	17	13	26	33	37	24	34	35	27	26
S01001534	26	24	45	47	44	21	23	33	38	58	61	49	63	53	32	52	669	14	11	14	23	13	6	12	17	21	33	29	28	35	24	16	23	319	12	13	31	24	31	15	11	16	17	25	32	21	28	29	16
S01001535	35	49	49	64	48	23	32	32	80	67	73	63	84	50	46	58	853	13	25	20	36	23	10	17	18	48	33	42	33	45	24	26	31	444	22	24	29	28	25	13	15	14	32	34	31	30	39	26	20
S01001536	44	43	62	57	67	39	36	52	68	62	69	56	44	39	24	46	808	25	17	37	27	33	20	19	26	31	34	33	26	18	21	8	28	403	19	26	25	30	34	19	17	26	37	28	36	30	26	18	16
S01001537	32	23	25	39	38	33	16	32	18	35	42	32	27	38	31	38	499	17	13	7	12	21	20	8	18	7	24	18	14	17	19	17	22	254	15	10	18	27	17	13	8	14	11	11	24	18	10	19	14
S01001538	39	58	51	53	28	18	24	37	61	53	64	74	67	58	44	85	814	20	21	33	31	15	8	15	17	36	24	30	41	37	30	23	46	427	19	37	18	22	13	10	9	20	25	29	34	33	30	28	21
S01001539	37	29	45	77	61	38	30	35	53	90	85	65	68	32	21	29	795	25	18	20	48	22	16	16	20	29	46	47	33	34	15	10	14	413	12	11	25	29	39	22	14	15	24	44	38	32	34	17	11
S01001540	32	49	88	84	53	23	24	31	65	104	107	47	34	26	18	25	810	15	24	44	44	17	8	10	21	35	53	54	21	18	13	6	16	399	17	25	44	40	36	15	14	10	30	51	53	26	16	13	12
S01001541	37	33	41	55	37	37	39	43	38	51	53	57	102	71	59	75	828	15	22	23	23	13	21	22	24	19	26	30	25	61	42	29	41	436	22	11	18	32	24	16	17	19	19	25	23	32	41	29	30
S01001542	23	25	38	48	50	36	28	28	42	66	71	64	36	39	37	39	670	13	17	22	22	30	24	11	13	23	36	38	35	17	22	18	19	360	10	8	16	26	20	12	17	15	19	30	33	29	19	17	19
S01001543	36	50	53	62	48	39	27	36	63	78	58	60	53	27	28	28	746	19	24	23	36	21	21	15	18	38	44	31	32	23	13	17	18	393	17	26	30	26	27	18	12	18	25	34	27	28	30	14	11
S01001544	46	39	51	65	62	42	44	61	61	63	75	71	78	61	33	67	919	25	26	23	33	29	24	25	31	35	37	32	44	42	28	16	43	493	21	13	28	32	33	18	19	30	26	26	43	27	36	33	17
S01001545	30	24	27	49	73	46	46	37	52	62	86	66	56	21	15	25	715	20	9	15	32	34	25	20	20	29	33	50	31	28	12	7	14	379	10	15	12	17	39	21	26	17	23	29	36	35	28	9	8
S01001546	73	58	58	70	76	53	59	50	65	67	79	62	66	44	39	68	987	39	24	26	34	38	28	31	27	35	33	46	31	32	22	18	44	508	34	34	32	36	38	25	28	23	30	34	33	31	34	22	21
S01001547	57	61	81	75	50	43	43	77	89	73	76	44	49	37	27	60	942	32	33	39	35	20	24	28	45	52	34	38	24	23	17	12	33	489	25	28	42	40	30	19	15	32	37	39	38	20	26	20	15
S01001548	73	61	70	72	43	51	71	82	120	104	88	54	52	29	28	37	1035	32	33	35	39	19	23	39	48	57	52	46	24	25	15	16	18	521	41	28	35	33	24	28	32	34	63	52	42	30	27	14	12
S01001549	53	45	54	51	56	47	53	73	92	91	64	62	61	59	57	75	993	23	23	26	25	23	22	29	40	47	39	32	26	38	31	29	43	496	30	22	28	26	33	25	24	33	45	52	32	36	23	28	28
S01001550	59	47	34	40	35	30	33	49	79	84	71	73	63	35	27	30	789	30	20	16	21	19	13	19	24	44	33	39	40	30	15	12	14	389	29	27	18	19	16	17	14	25	35	51	32	33	33	20	15
S01001551	60	52	66	62	33	36	29	53	90	71	64	60	60	69	54	77	936	26	29	35	27	14	20	11	29	50	31	35	26	38	33	24	46	474	34	23	31	35	19	16	18	24	40	40	29	34	22	36	30
S01001552	54	42	62	60	34	37	56	64	77	75	55	48	63	53	36	48	864	26	17	25	28	14	21	24	30	44	37	30	23	34	26	18	29	426	28	25	37	32	20	16	32	34	33	38	25	25	29	27	18
S01001553	46	46	53	41	24	28	37	73	63	86	77	72	57	73	43	64	883	22	23	28	27	11	11	25	34	31	47	38	30	23	41	22	34	447	24	23	25	14	13	17	12	39	32	39	39	42	34	32	21
S01001554	63	64	65	45	34	30	35	67	81	93	83	77	78	59	43	75	992	19	38	34	21	13	12	20	38	47	45	40	37	33	32	26	47	502	44	26	31	24	21	18	15	29	34	48	43	40	45	27	17
S01001555	56	44	44	53	49	36	38	57	55	49	54	47	53	34	32	57	758	31	21	21	25	26	19	22	30	26	24	32	25	23	20	19	32	396	25	23	23	28	23	17	16	27	29	25	22	22	30	14	13
S01001556	53	49	40	37	39	41	45	58	68	62	56	88	50	52	43	64	845	33	28	16	18	20	15	30	24	33	32	30	45	30	26	23	29	432	20	21	24	19	19	26	15	34	35	30	26	43	20	26	20
S01001557	50	72	68	53	35	28	27	65	79	103	96	82	71	55	20	29	933	24	36	34	24	16	16	16	32	42	52	51	42	35	25	9	18	472	26	36	34	29	19	12	11	33	37	51	45	40	36	30	11
S01001558	42	45	44	42	44	23	36	53	72	72	49	55	64	54	41	93	829	24	23	25	21	18	12	20	22	40	36	27	28	31	26	24	52	429	18	22	19	21	26	11	16	31	32	36	22	27	33	28	17
S01001559	10	15	19	21	20	10	13	16	30	41	25	26	34	35	30	42	387	5	6	9	11	11	4	8	5	20	19	15	15	15	19	15	21	198	5	9	10	10	9	6	5	11	10	22	10	11	19	16	15
S01001560	49	30	41	52	30	50	36	44	55	59	51	38	35	27	27	26	650	19	17	16	28	16	27	23	22	30	27	27	17	17	12	14	15	327	30	13	25	24	14	23	13	22	25	32	24	21	18	15	13
S01001561	115	90	100	85	72	98	89	123	119	97	83	80	52	30	34	55	1322	49	42	47	30	35	51	50	54	61	47	37	45	27	15	16	33	639	66	48	53	55	37	47	39	69	58	50	46	35	25	15	18
S01001562	316	203	173	152	149	169	259	269	255	191	140	81	97	69	60	50	2633	163	82	95	67	87	95	141	127	127	96	64	43	51	38	34	25	1335	153	121	78	85	62	74	118	142	128	95	76	38	46	31	26
S01001563	27	24	45	51	27	12	26	27	58	68	71	27	36	28	13	35	575	17	13	22	20	18	5	14	17	34	34	33	12	19	13	6	20	297	10	11	23	31	9	7	12	10	24	34	38	15	17	15	7
S01001564	24	31	35	40	24	21	19	30	46	42	51	35	45	39	32	43	557	10	13	16	20	9	12	14	19	24	24	28	17	26	21	19	25	297	14	18	19	20	15	9	5	11	22	18	23	18	19	18	13
S01001565	40	40	28	37	45	39	55	50	55	70	51	43	31	33	27	89	733	17	22	14	15	27	22	32	26	33	32	28	26	12	24	14	59	403	23	18	14	22	18	17	23	24	22	38	23	17	19	9	13
S01001566	30	40	58	60	27	20	32	48	57	65	73	30	41	34	19	30	664	15	16	26	34	13	11	20	27	31	36	41	15	22	15	11	20	353	15	24	32	26	14	9	12	21	26	29	32	15	19	19	8
S01001567	43	36	34	52	55	78	51	52	54	85	102	68	74	44	27	52	907	22	20	20	25	33	38	27	29	22	43	58	25	45	19	15	33	474	21	16	14	27	22	40	24	23	32	42	44	43	29	25	12
S01001568	37	36	33	36	46	33	25	56	49	62	51	61	82	41	32	47	727	21	15	17	16	24	18	15	27	26	39	22	32	40	19	20	23	374	16	21	16	20	22	15	10	29	23	23	29	29	42	22	12
S01001569	88	54	49	48	43	57	74	73	99	70	64	39	20	9	14	10	811	43	27	24	21	24	31	37	39	52	34	31	20	12	2	6	6	409	45	27	25	27	19	26	37	34	47	36	33	19	8	7	8
S01001570	27	43	46	47	32	11	27	35	72	66	42	25	16	9	11	3	512	10	14	21	27	16	7	15	18	39	32	22	11	10	5	6	2	255	17	29	25	20	16	4	12	17	33	34	20	14	6	4	5
S01001571	45	45	58	69	38	46	37	40	59	64	50	34	31	33	35	40	724	27	19	24	35	17	25	22	27	32	31	23	17	18	16	24	22	379	18	26	34	34	21	21	15	13	27	33	27	17	13	17	11
S01001572	27	27	25	28	43	24	28	29	34	39	70	41	40	27	14	36	532	17	14	12	13	24	9	13	16	19	23	36	19	18	15	7	21	276	10	13	13	15	19	15	15	13	15	16	34	22	22	12	7
S01001573	31	51	44	25	19	31	30	41	54	55	60	61	66	29	27	34	658	14	21	19	12	7	20	8	25	31	23	31	33	33	15	13	13	318	17	30	25	13	12	11	22	16	23	32	29	28	33	14	14
S01001574	43	37	72	76	52	35	40	37	66	79	66	54	73	36	44	67	877	20	22	38	41	25	18	22	21	30	51	36	29	42	17	22	40	474	23	15	34	35	27	17	18	16	36	28	30	25	31	19	22
S01001575	55	35	36	31	53	53	55	56	57	75	64	41	49	33	21	36	750	28	16	19	15	29	31	30	24	31	42	31	25	27	19	10	22	399	27	19	17	16	24	22	25	32	26	33	33	16	22	14	11
S01001576	30	27	25	25	34	32	23	29	42	42	51	33	47	47	34	76	597	17	11	12	13	17	16	11	16	19	21	24	18	23	33	17	50	318	13	16	13	12	17	16	12	13	23	21	27	15	24	14	17
S01001577	38	35	39	60	46	35	28	45	52	52	62	64	58	43	21	36	714	21	17	26	26	17	21	15	25	27	28	33	33	29	25	11	21	375	17	18	13	34	29	14	13	20	25	24	29	31	29	18	10
S01001578	40	38	39	43	38	44	29	44	61	65	38	59	47	55	36	80	756	18	13	24	24	20	20	19	21	31	28	23	32	25	25	20	41	384	22	25	15	19	18	24	10	23	30	37	15	27	22	30	16
S01001579	62	57	52	51	50	55	43	59	73	75	53	46	42	31	21	46	816	26	22	18	32	30	34	26	27	39	37	26	25	21	16	13	31	423	36	35	34	19	20	21	17	32	34	38	27	21	21	15	8
S01001580	24	19	25	36	19	36	25	40	32	40	47	46	42	39	35	60	565	12	7	11	17	9	25	14	24	18	20	28	24	18	18	22	41	308	12	12	14	19	10	11	11	16	14	20	19	22	24	21	13
S01001581	25	21	26	36	43	25	32	20	38	47	72	44	68	65	30	48	640	12	14	14	19	17	8	17	9	21	29	37	24	39	34	19	20	333	13	7	12	17	26	17	15	11	17	18	35	20	29	31	11
S01001582	53	26	43	41	43	42	56	43	61	64	55	36	35	42	18	53	711	19	13	26	26	22	22	31	20	28	38	29	13	22	24	9	31	373	34	13	17	15	21	20	25	23	33	26	26	23	13	18	9
S01001583	30	30	26	43	38	18	16	21	30	42	32	31	29	35	27	30	478	11	10	10	20	24	10	8	14	16	24	19	17	16	20	14	17	250	19	20	16	23	14	8	8	7	14	18	13	14	13	15	13
S01001584	49	42	44	34	31	40	48	47	65	51	60	35	55	48	44	83	776	25	19	25	11	17	19	22	24	38	30	23	18	32	27	25	49	404	24	23	19	23	14	21	26	23	27	21	37	17	23	21	19
S01001585	59	33	46	69	56	68	55	58	66	58	68	40	45	41	32	126	920	29	15	30	37	39	38	31	30	35	25	37	19	20	27	23	78	513	30	18	16	32	17	30	24	28	31	33	31	21	25	14	9
S01001586	19	21	40	42	37	20	15	23	40	54	55	46	40	7	7	7	473	11	12	19	16	23	10	8	12	24	28	31	22	15	3	5	5	244	8	9	21	26	14	10	7	11	16	26	24	24	25	4	2
S01001587	39	33	36	41	38	41	43	36	53	57	65	52	44	35	25	117	755	19	21	17	15	27	16	23	18	28	30	31	30	20	13	17	71	396	20	12	19	26	11	25	20	18	25	27	34	22	24	22	8
S01001588	62	64	60	71	61	45	61	50	68	52	51	47	26	17	20	41	796	29	35	29	36	34	25	38	22	40	19	30	25	15	8	10	20	415	33	29	31	35	27	20	23	28	28	33	21	22	11	9	10
S01001589	48	36	44	51	37	52	47	44	60	62	59	50	48	43	78	60	819	24	14	27	28	18	29	28	22	24	35	21	29	22	21	45	31	418	24	22	17	23	19	23	19	22	36	27	38	21	26	22	33
S01001590	40	31	44	38	46	33	37	58	62	62	47	27	26	20	26	45	642	23	18	25	17	21	19	23	27	36	28	25	15	16	10	15	30	348	17	13	19	21	25	14	14	31	26	34	22	12	10	10	11
S01001591	47	35	43	40	35	23	33	32	58	32	31	33	38	48	35	78	641	15	22	19	20	18	14	18	16	25	17	14	21	22	21	20	50	332	32	13	24	20	17	9	15	16	33	15	17	12	16	27	15
S01001592	76	43	45	69	56	66	68	53	68	64	47	39	38	14	17	33	796	38	26	20	36	28	33	41	30	33	28	27	21	20	7	10	21	419	38	17	25	33	28	33	27	23	35	36	20	18	18	7	7
S01001593	24	30	37	56	59	60	61	48	66	63	67	50	51	22	36	43	773	15	17	16	34	33	32	31	25	39	37	34	25	30	13	19	27	427	9	13	21	22	26	28	30	23	27	26	33	25	21	9	17
S01001594	25	19	13	20	63	86	54	49	48	54	51	40	64	34	49	129	798	11	3	5	10	40	45	27	20	23	22	31	23	26	12	25	93	416	14	16	8	10	23	41	27	29	25	32	20	17	38	22	24
S01001595	57	62	48	50	53	63	51	56	54	38	53	27	31	23	13	39	718	26	26	19	26	31	33	25	26	29	18	26	17	12	12	9	21	356	31	36	29	24	22	30	26	30	25	20	27	10	19	11	4
S01001596	39	43	54	66	32	28	33	48	65	70	59	57	59	35	19	83	790	16	19	24	27	16	11	19	22	41	38	26	32	31	21	14	49	406	23	24	30	39	16	17	14	26	24	32	33	25	28	14	5
S01001597	30	14	19	24	54	54	57	53	46	43	43	35	29	27	28	72	628	17	5	12	11	33	29	30	30	26	22	23	18	16	14	19	50	355	13	9	7	13	21	25	27	23	20	21	20	17	13	13	9
S01001598	33	25	34	42	50	20	20	35	34	61	47	59	68	44	42	64	678	15	12	17	25	13	10	11	19	19	30	29	27	39	19	23	41	349	18	13	17	17	37	10	9	16	15	31	18	32	29	25	19
S01001599	44	23	19	38	67	105	90	73	70	56	75	61	65	37	22	79	924	16	11	6	25	37	63	44	37	35	24	42	28	38	23	12	61	502	28	12	13	13	30	42	46	36	35	32	33	33	27	14	10
S01001600	42	39	39	39	64	56	99	80	65	76	85	55	57	48	43	125	1012	15	21	14	19	33	28	50	40	32	47	46	30	33	31	24	78	541	27	18	25	20	31	28	49	40	33	29	39	25	24	17	19
S01001601	72	70	76	73	40	29	46	80	131	134	87	91	87	62	35	77	1190	40	42	45	37	18	14	26	38	73	64	35	51	43	37	16	39	618	32	28	31	36	22	15	20	42	58	70	52	40	44	25	19
S01001602	33	38	23	41	28	23	37	38	59	66	38	47	39	33	36	60	639	21	18	16	17	14	11	23	19	27	41	18	22	22	16	20	30	335	12	20	7	24	14	12	14	19	32	25	20	25	17	17	16
S01001603	56	42	43	60	78	70	52	49	72	94	62	72	67	36	40	40	933	26	18	23	35	43	30	28	29	34	51	33	34	30	16	25	22	477	30	24	20	25	35	40	24	20	38	43	29	38	37	20	15
S01001604	52	55	63	68	41	35	23	46	42	62	44	27	39	16	12	19	644	21	29	32	31	16	15	16	28	24	35	22	18	22	8	5	11	333	31	26	31	37	25	20	7	18	18	27	22	9	17	8	7
S01001605	60	34	26	45	38	30	46	61	46	59	60	55	64	39	37	60	760	25	13	11	18	19	14	25	33	21	32	31	27	38	18	21	38	384	35	21	15	27	19	16	21	28	25	27	29	28	26	21	16
S01001606	46	33	30	43	48	43	27	49	45	60	37	27	34	23	25	47	617	20	21	14	22	25	26	17	24	24	29	19	12	19	15	10	34	331	26	12	16	21	23	17	10	25	21	31	18	15	15	8	15
S01001607	253	161	140	132	168	220	202	261	268	214	172	130	93	68	49	70	2601	126	72	65	55	91	114	99	133	142	96	85	64	49	36	23	44	1294	127	89	75	77	77	106	103	128	126	118	87	66	44	32	26
S01001608	29	36	25	41	54	49	43	46	60	60	97	68	59	42	36	64	809	16	14	15	19	25	22	20	20	34	31	46	32	33	21	18	42	408	13	22	10	22	29	27	23	26	26	29	51	36	26	21	18
S01001609	47	59	71	70	38	48	50	62	70	61	72	71	61	42	30	49	901	28	29	40	34	11	31	20	38	34	29	44	37	31	23	13	28	470	19	30	31	36	27	17	30	24	36	32	28	34	30	19	17
S01001610	59	51	29	31	32	42	39	63	71	44	63	53	37	42	42	79	777	24	22	15	12	13	18	22	34	27	21	28	28	22	18	26	45	375	35	29	14	19	19	24	17	29	44	23	35	25	15	24	16
S01001611	55	64	62	55	36	32	44	80	91	71	97	80	76	63	56	62	1024	30	28	31	26	16	17	24	44	53	42	44	39	39	30	30	26	519	25	36	31	29	20	15	20	36	38	29	53	41	37	33	26
S01001612	25	55	52	59	26	21	22	41	66	78	59	80	53	78	42	68	825	10	29	26	24	11	9	13	22	34	38	30	38	29	41	22	35	411	15	26	26	35	15	12	9	19	32	40	29	42	24	37	20
S01001613	56	52	47	57	54	63	48	52	54	50	68	51	43	24	30	27	776	33	23	21	27	28	35	25	25	30	26	40	26	16	11	14	18	398	23	29	26	30	26	28	23	27	24	24	28	25	27	13	16
S01001614	44	32	10	20	38	37	16	27	47	38	38	31	35	35	42	152	642	16	19	6	13	16	18	5	18	23	20	20	17	22	21	27	102	363	28	13	4	7	22	19	11	9	24	18	18	14	13	14	15
S01001615	36	43	43	51	50	55	39	38	67	61	77	63	48	41	29	39	780	17	20	24	21	25	31	21	19	35	34	42	35	26	21	16	20	407	19	23	19	30	25	24	18	19	32	27	35	28	22	20	13
S01001616	60	72	62	57	28	7	20	70	81	94	58	39	22	31	27	26	754	31	35	31	32	13	1	13	42	47	44	21	20	11	19	15	12	387	29	37	31	25	15	6	7	28	34	50	37	19	11	12	12
S01001617	30	38	41	34	29	29	28	35	48	45	36	28	43	45	49	70	628	15	16	24	15	19	19	19	19	26	20	24	16	27	32	24	36	351	15	22	17	19	10	10	9	16	22	25	12	12	16	13	25
S01001618	70	45	45	42	36	42	45	62	86	64	74	65	78	62	40	83	939	44	24	19	18	14	18	23	25	47	34	33	31	47	30	17	48	472	26	21	26	24	22	24	22	37	39	30	41	34	31	32	23
S01001619	34	34	38	49	36	43	27	49	38	57	48	43	50	45	41	61	693	11	20	20	22	20	20	15	22	24	26	28	22	30	23	20	37	360	23	14	18	27	16	23	12	27	14	31	20	21	20	22	21
S01001620	31	31	31	31	23	33	35	46	58	83	56	51	65	70	95	136	875	13	16	17	17	9	17	17	20	26	41	26	22	35	40	52	85	453	18	15	14	14	14	16	18	26	32	42	30	29	30	30	43
S01001621	31	33	39	55	39	23	32	24	66	62	71	42	44	38	28	53	680	15	15	16	31	15	14	20	12	34	30	39	21	23	14	13	34	346	16	18	23	24	24	9	12	12	32	32	32	21	21	24	15
S01001622	59	50	48	67	63	53	57	52	63	74	63	33	39	29	38	50	838	27	16	27	37	31	21	25	25	35	35	32	19	18	16	22	26	412	32	34	21	30	32	32	32	27	28	39	31	14	21	13	16
S01001623	29	39	42	24	29	26	33	45	62	53	85	57	43	55	40	93	755	16	20	29	8	13	10	17	21	34	27	41	34	23	24	24	58	399	13	19	13	16	16	16	16	24	28	26	44	23	20	31	16
S01001624	43	55	64	66	43	48	43	49	78	79	77	58	78	60	46	86	973	21	24	31	34	23	21	19	30	37	41	41	31	35	32	29	54	503	22	31	33	32	20	27	24	19	41	38	36	27	43	28	17
S01001625	50	54	50	53	50	46	34	51	58	63	64	49	58	32	35	50	797	20	30	28	22	21	26	17	25	28	32	29	26	31	18	15	33	401	30	24	22	31	29	20	17	26	30	31	35	23	27	14	20
S01001626	49	42	54	50	40	27	29	42	56	79	58	54	33	41	22	49	725	23	18	23	24	19	14	14	27	29	46	28	28	20	26	13	27	379	26	24	31	26	21	13	15	15	27	33	30	26	13	15	9
S01001627	127	78	66	78	88	95	113	111	112	99	105	67	70	56	49	80	1394	65	38	34	40	54	52	54	56	59	52	45	43	32	28	21	52	725	62	40	32	38	34	43	59	55	53	47	60	24	38	28	28
S01001628	53	50	54	45	35	33	36	59	48	49	35	34	19	33	16	19	618	25	18	25	12	22	17	23	30	25	28	15	16	10	19	5	14	304	28	32	29	33	13	16	13	29	23	21	20	18	9	14	11
S01001629	25	17	32	42	23	24	13	25	50	61	52	35	38	35	33	62	567	13	10	19	23	12	10	8	16	28	30	28	16	17	18	18	38	304	12	7	13	19	11	14	5	9	22	31	24	19	21	17	15
S01001630	38	19	36	36	45	48	33	40	48	38	34	26	27	30	22	36	556	15	8	23	18	20	26	20	16	27	22	16	13	14	16	13	20	287	23	11	13	18	25	22	13	24	21	16	18	13	13	14	9
S01001631	116	84	95	95	68	77	102	103	137	103	105	86	85	54	39	66	1415	66	34	50	50	36	42	61	49	72	54	48	44	42	28	20	37	733	50	50	45	45	32	35	41	54	65	49	57	42	43	26	19
S01001632	35	43	45	41	35	19	24	33	53	70	67	45	29	17	13	14	583	19	22	22	15	18	12	11	19	34	34	33	25	12	9	7	8	300	16	21	23	26	17	7	13	14	19	36	34	20	17	8	6
S01001633	37	47	53	55	30	24	23	37	68	78	62	79	96	79	51	66	885	16	21	28	23	15	13	10	21	36	42	30	42	54	36	27	37	451	21	26	25	32	15	11	13	16	32	36	32	37	42	43	24
S01001634	68	78	88	86	43	29	48	87	112	109	70	39	51	50	39	32	1029	34	46	45	38	18	9	24	55	64	50	32	18	30	32	17	17	529	34	32	43	48	25	20	24	32	48	59	38	21	21	18	22
S01001635	27	34	46	48	37	46	36	54	67	64	57	43	47	33	29	67	735	12	16	24	35	19	27	17	31	31	34	29	19	22	18	13	36	383	15	18	22	13	18	19	19	23	36	30	28	24	25	15	16
S01001636	20	31	33	42	36	17	18	35	27	64	56	51	33	21	8	23	515	10	21	20	18	15	10	11	19	16	27	35	25	16	9	5	14	271	10	10	13	24	21	7	7	16	11	37	21	26	17	12	3
S01001637	43	41	35	34	34	43	42	44	54	45	56	45	50	48	39	40	693	19	21	13	19	17	24	21	27	31	19	27	23	25	23	19	22	350	24	20	22	15	17	19	21	17	23	26	29	22	25	25	20
S01001638	42	42	49	54	46	45	45	62	68	75	77	57	60	43	43	79	887	21	19	24	26	26	22	25	32	37	34	37	28	33	23	22	51	460	21	23	25	28	20	23	20	30	31	41	40	29	27	20	21
S01001639	39	26	31	20	35	19	38	46	41	50	43	55	68	52	36	105	704	23	15	15	11	19	11	22	18	21	28	21	30	33	26	19	60	372	16	11	16	9	16	8	16	28	20	22	22	25	35	26	17
S01001640	18	28	39	34	27	13	18	20	36	44	61	50	98	62	44	56	648	8	14	16	8	10	7	7	14	18	25	29	28	52	28	25	29	318	10	14	23	26	17	6	11	6	18	19	32	22	46	34	19
S01001641	140	147	104	83	51	51	75	148	142	151	107	88	96	61	52	70	1566	67	74	51	43	23	28	46	78	73	71	47	47	54	34	27	43	806	73	73	53	40	28	23	29	70	69	80	60	41	42	27	25
S01001642	26	43	38	32	32	22	29	29	71	74	85	62	92	73	50	142	900	14	17	17	13	11	9	13	12	39	38	46	27	44	37	27	85	449	12	26	21	19	21	13	16	17	32	36	39	35	48	36	23
S01001643	40	42	39	37	24	26	26	30	62	60	53	59	61	53	38	83	733	23	23	18	19	10	17	12	16	33	32	27	29	34	27	21	49	390	17	19	21	18	14	9	14	14	29	28	26	30	27	26	17
S01001644	150	176	145	117	70	69	91	142	194	156	118	83	97	61	36	63	1768	81	86	81	59	35	29	58	84	102	69	55	45	52	26	18	36	916	69	90	64	58	35	40	33	58	92	87	63	38	45	35	18
S01001645	55	63	54	44	60	58	41	66	80	95	76	55	44	46	39	60	936	27	31	22	21	35	36	12	33	45	50	37	23	20	27	18	42	479	28	32	32	23	25	22	29	33	35	45	39	32	24	19	21
S01001646	35	32	47	36	34	18	26	34	43	57	60	58	46	41	19	26	612	18	11	22	21	16	11	14	18	24	32	31	24	25	22	8	16	313	17	21	25	15	18	7	12	16	19	25	29	34	21	19	11
S01001647	19	24	24	22	35	28	23	28	31	38	44	47	54	48	57	123	645	11	9	12	11	17	11	13	14	14	25	16	29	31	29	31	69	342	8	15	12	11	18	17	10	14	17	13	28	18	23	19	26
S01001648	38	33	37	62	39	26	32	41	57	55	62	47	62	41	30	62	724	19	12	19	38	22	14	14	16	36	27	32	24	30	23	15	38	379	19	21	18	24	17	12	18	25	21	28	30	23	32	18	15
S01001649	52	44	25	47	48	47	44	30	40	71	36	56	42	42	54	76	754	27	21	13	29	24	24	23	14	26	42	20	30	18	27	26	40	404	25	23	12	18	24	23	21	16	14	29	16	26	24	15	28
S01001650	42	35	44	63	51	29	39	55	55	63	59	52	37	23	40	50	737	18	19	28	34	26	14	22	27	32	29	27	30	14	12	26	32	390	24	16	16	29	25	15	17	28	23	34	32	22	23	11	14
S01001651	49	48	42	48	41	32	29	56	75	52	70	70	72	44	48	123	899	26	27	19	20	22	18	14	28	35	22	31	35	37	23	26	77	460	23	21	23	28	19	14	15	28	40	30	39	35	35	21	22
S01001652	34	46	46	42	15	16	21	48	58	63	81	62	70	63	41	68	774	17	26	26	16	8	6	11	28	36	32	43	32	38	34	19	35	407	17	20	20	26	7	10	10	20	22	31	38	30	32	29	22
S01001653	32	24	32	32	44	37	52	54	44	52	50	32	38	38	26	30	617	19	13	15	19	20	24	14	29	26	31	27	10	22	23	16	13	321	13	11	17	13	24	13	38	25	18	21	23	22	16	15	10
S01001654	67	73	77	52	27	15	40	84	93	97	60	62	50	47	34	58	936	33	35	41	26	10	7	21	43	44	55	28	30	24	26	19	32	474	34	38	36	26	17	8	19	41	49	42	32	32	26	21	15
S01001655	17	28	56	32	11	8	12	25	57	60	47	29	43	49	40	60	574	8	20	24	18	6	5	7	13	29	32	28	16	27	25	23	31	312	9	8	32	14	5	3	5	12	28	28	19	13	16	24	17
S01001656	94	79	78	55	32	47	68	99	104	107	99	84	85	77	71	132	1311	51	38	38	21	13	33	32	52	60	46	48	50	51	33	32	75	673	43	41	40	34	19	14	36	47	44	61	51	34	34	44	39
S01001657	19	28	41	32	13	10	10	28	43	62	45	39	44	29	22	37	502	15	16	16	14	8	4	6	16	30	28	23	20	20	13	15	21	265	4	12	25	18	5	6	4	12	13	34	22	19	24	16	7
S01001658	44	58	64	89	35	28	28	52	74	90	108	77	73	65	38	79	1002	21	24	35	38	15	14	14	34	41	44	68	38	40	24	16	45	511	23	34	29	51	20	14	14	18	33	46	40	39	33	41	22
S01001659	34	46	50	30	16	11	12	43	63	66	29	41	51	47	57	110	706	15	22	26	15	6	5	9	21	30	34	16	22	28	26	32	68	375	19	24	24	15	10	6	3	22	33	32	13	19	23	21	25
S01001660	30	30	33	30	14	9	12	33	50	53	51	43	43	75	68	104	678	14	14	19	12	5	3	9	17	25	27	30	22	24	45	33	62	361	16	16	14	18	9	6	3	16	25	26	21	21	19	30	35
S01001661	48	46	47	42	25	26	30	66	73	65	58	56	68	56	41	61	808	27	19	24	20	15	11	17	32	39	31	28	33	34	28	20	33	411	21	27	23	22	10	15	13	34	34	34	30	23	34	28	21
S01001662	30	31	61	46	28	30	29	41	60	54	46	49	54	46	47	77	729	15	18	26	24	8	15	15	23	32	27	26	16	32	28	27	48	380	15	13	35	22	20	15	14	18	28	27	20	33	22	18	20
S01001663	24	58	69	56	28	17	19	31	69	95	54	65	63	62	51	80	841	11	31	27	28	16	7	11	19	34	51	30	37	31	33	25	49	440	13	27	42	28	12	10	8	12	35	44	24	28	32	29	26
S01001664	28	43	54	35	28	15	15	27	55	53	49	43	42	26	23	21	557	15	20	30	18	6	7	11	14	27	26	26	28	18	14	9	13	282	13	23	24	17	22	8	4	13	28	27	23	15	24	12	14
S01001665	23	32	50	48	20	13	16	22	44	60	52	46	73	56	63	190	808	14	21	25	22	6	5	8	11	21	32	28	31	33	35	35	121	448	9	11	25	26	14	8	8	11	23	28	24	15	40	21	28
S01001666	22	39	30	27	14	21	18	25	32	52	56	49	46	34	23	70	558	12	13	13	9	6	11	12	11	13	30	31	22	25	17	14	43	282	10	26	17	18	8	10	6	14	19	22	25	27	21	17	9
S01001667	38	34	35	38	22	18	18	32	48	51	62	60	54	68	48	159	785	16	15	20	20	7	6	10	19	25	28	32	35	28	39	30	103	433	22	19	15	18	15	12	8	13	23	23	30	25	26	29	18
S01001668	36	42	64	50	13	13	11	43	63	71	73	50	74	66	55	103	827	19	22	27	18	3	7	7	20	33	34	37	23	34	34	34	55	407	17	20	37	32	10	6	4	23	30	37	36	27	40	32	21
S01001669	31	23	24	36	35	41	50	55	52	50	44	41	49	34	20	79	664	15	13	9	17	16	23	20	26	30	24	19	23	28	16	11	51	341	16	10	15	19	19	18	30	29	22	26	25	18	21	18	9
S01001670	38	42	56	42	20	19	30	54	61	51	35	23	47	44	31	46	639	18	21	26	18	9	11	17	31	29	25	14	11	25	28	19	25	327	20	21	30	24	11	8	13	23	32	26	21	12	22	16	12
S01001671	14	32	40	36	39	14	14	33	29	59	47	49	34	21	20	35	516	10	18	18	18	16	7	9	19	18	29	22	24	19	8	13	20	268	4	14	22	18	23	7	5	14	11	30	25	25	15	13	7
S01001672	33	36	32	31	25	32	29	41	40	46	31	38	38	31	29	71	583	15	22	19	13	14	17	15	20	20	25	16	21	24	18	16	46	321	18	14	13	18	11	15	14	21	20	21	15	17	14	13	13
S01001673	47	33	52	39	37	31	31	47	57	66	54	54	34	24	18	38	662	22	14	26	22	18	19	16	28	35	29	28	27	17	18	9	20	348	25	19	26	17	19	12	15	19	22	37	26	27	17	6	9
S01001674	40	28	39	32	35	26	33	35	47	56	47	34	64	43	49	89	697	18	15	22	12	19	15	16	19	30	27	25	15	34	25	32	44	368	22	13	17	20	16	11	17	16	17	29	22	19	30	18	17
S01001675	37	50	45	43	25	30	25	46	53	65	41	54	46	43	39	64	706	19	21	27	27	14	16	14	22	33	30	21	28	23	23	20	34	372	18	29	18	16	11	14	11	24	20	35	20	26	23	20	19
S01001676	67	96	100	74	49	35	48	71	122	109	71	75	70	63	60	113	1223	39	54	53	35	16	20	33	39	63	55	32	43	31	38	29	71	651	28	42	47	39	33	15	15	32	59	54	39	32	39	25	31
S01001677	34	51	59	61	57	21	22	31	67	67	80	68	59	63	54	50	844	16	25	24	30	38	10	13	18	33	38	43	33	29	30	30	26	436	18	26	35	31	19	11	9	13	34	29	37	35	30	33	24
S01001678	35	46	50	70	54	37	25	50	58	93	71	90	74	38	20	21	832	17	20	23	40	18	19	11	23	30	51	40	47	38	14	13	7	411	18	26	27	30	36	18	14	27	28	42	31	43	36	24	7
S01001679	49	81	91	77	26	13	27	35	95	95	70	52	38	43	44	54	890	28	42	49	33	11	7	17	18	56	45	29	25	26	29	23	27	465	21	39	42	44	15	6	10	17	39	50	41	27	12	14	21
S01001680	21	24	33	33	23	9	15	21	41	37	40	39	64	55	46	88	589	8	11	13	16	9	5	6	11	23	19	17	25	35	29	23	48	298	13	13	20	17	14	4	9	10	18	18	23	14	29	26	23
S01001681	33	53	52	41	34	17	16	28	52	61	63	28	61	36	33	66	674	13	22	24	18	17	7	9	13	29	39	29	14	30	22	17	31	334	20	31	28	23	17	10	7	15	23	22	34	14	31	14	16
S01001682	31	26	35	51	48	33	24	36	41	59	57	78	34	19	17	12	601	16	14	14	27	21	14	11	20	27	30	30	37	14	10	11	8	304	15	12	21	24	27	19	13	16	14	29	27	41	20	9	6
S01001683	31	35	42	44	38	23	29	27	53	58	56	47	51	46	56	98	734	19	20	23	17	17	8	21	15	30	38	27	23	29	25	30	53	395	12	15	19	27	21	15	8	12	23	20	29	24	22	21	26
S01001684	24	22	33	35	18	13	28	19	29	37	42	49	45	49	31	42	516	10	8	15	15	4	11	13	13	14	20	22	27	21	27	14	23	257	14	14	18	20	14	2	15	6	15	17	20	22	24	22	17
S01001685	45	66	56	42	30	30	50	58	43	53	44	53	37	38	39	79	763	28	36	24	22	16	16	24	28	31	28	22	31	21	19	21	45	412	17	30	32	20	14	14	26	30	12	25	22	22	16	19	18
S01001686	33	51	74	58	45	27	34	52	61	79	81	60	54	53	36	95	893	11	27	37	23	27	13	18	31	37	40	38	32	31	30	16	57	468	22	24	37	35	18	14	16	21	24	39	43	28	23	23	20
S01001687	36	49	51	64	42	25	31	35	73	69	68	65	60	52	64	196	980	19	28	23	24	18	13	18	19	44	37	31	36	37	27	37	136	547	17	21	28	40	24	12	13	16	29	32	37	29	23	25	27
S01001688	63	73	82	65	45	34	54	85	102	88	78	41	45	22	30	49	956	29	39	39	27	23	13	31	44	59	50	41	27	27	13	20	30	512	34	34	43	38	22	21	23	41	43	38	37	14	18	9	10
S01001689	20	31	50	48	26	25	24	21	45	57	47	55	76	56	36	57	674	10	15	25	24	15	6	14	13	21	31	26	32	39	33	14	36	354	10	16	25	24	11	19	10	8	24	26	21	23	37	23	22
S01001690	98	71	65	37	48	48	88	75	73	73	65	38	38	29	17	43	906	48	32	39	21	23	20	52	34	46	35	39	18	24	12	9	26	478	50	39	26	16	25	28	36	41	27	38	26	20	14	17	8
S01001691	31	45	62	60	51	18	15	33	65	79	68	51	77	59	43	91	848	12	26	29	28	22	7	8	17	37	41	36	22	40	29	18	52	424	19	19	33	32	29	11	7	16	28	38	32	29	37	30	25
S01001692	35	57	51	34	37	22	35	43	60	54	42	45	43	31	20	53	662	23	39	22	16	15	13	21	22	37	30	29	23	20	16	10	34	370	12	18	29	18	22	9	14	21	23	24	13	22	23	15	10
S01001693	77	109	89	74	40	23	49	83	106	93	72	16	13	20	7	5	876	43	56	48	31	18	12	34	40	59	48	34	8	9	11	4	3	458	34	53	41	43	22	11	15	43	47	45	38	8	4	9	3
S01001694	28	37	42	41	32	37	25	37	49	62	64	41	47	23	43	49	657	17	19	21	22	15	17	14	19	29	34	33	26	26	13	25	31	361	11	18	21	19	17	20	11	18	20	28	31	15	21	10	18
S01001695	28	48	51	62	38	17	33	40	63	62	63	51	49	51	41	64	761	12	23	26	24	25	9	16	26	37	31	34	30	27	26	21	39	406	16	25	25	38	13	8	17	14	26	31	29	21	22	25	20
S01001696	31	51	43	54	43	33	29	45	72	63	48	52	56	46	24	49	739	16	20	17	28	17	17	19	23	39	32	21	32	31	23	10	27	372	15	31	26	26	26	16	10	22	33	31	27	20	25	23	14
S01001697	47	51	49	67	61	29	41	43	55	85	72	66	68	48	33	38	853	21	20	27	36	27	12	18	24	31	46	33	35	39	22	14	23	428	26	31	22	31	34	17	23	19	24	39	39	31	29	26	19
S01001698	34	27	40	35	28	22	22	29	43	48	40	36	41	21	25	38	529	15	12	15	19	14	11	13	14	23	25	25	20	20	8	18	24	276	19	15	25	16	14	11	9	15	20	23	15	16	21	13	7
S01001699	50	68	81	55	47	11	27	43	81	84	63	41	24	13	9	3	700	18	38	43	29	21	7	17	22	47	43	28	19	11	7	5	1	356	32	30	38	26	26	4	10	21	34	41	35	22	13	6	4
S01001700	66	78	91	75	42	22	20	44	102	88	77	66	72	57	31	92	1023	38	34	45	36	27	12	12	27	56	43	38	31	37	32	16	54	538	28	44	46	39	15	10	8	17	46	45	39	35	35	25	15
S01001701	46	65	58	72	36	31	30	62	58	63	71	54	41	27	43	140	897	20	33	30	37	16	14	15	32	33	34	38	30	25	14	28	97	496	26	32	28	35	20	17	15	30	25	29	33	24	16	13	15
S01001702	36	41	48	38	43	22	23	45	57	59	58	70	80	76	83	164	943	17	16	18	15	17	13	11	24	36	27	27	43	41	41	39	116	501	19	25	30	23	26	9	12	21	21	32	31	27	39	35	44
S01001703	50	48	70	75	47	40	57	55	62	79	80	43	54	26	15	21	822	22	25	31	32	29	26	28	30	35	41	40	23	36	16	5	11	430	28	23	39	43	18	14	29	25	27	38	40	20	18	10	10
S01001704	40	43	58	59	64	28	22	32	66	58	91	69	72	66	57	91	916	20	19	28	25	30	12	11	20	38	28	49	35	35	39	27	51	467	20	24	30	34	34	16	11	12	28	30	42	34	37	27	30
S01001705	52	37	41	43	49	31	56	52	52	46	62	37	32	18	14	7	629	27	20	15	18	26	14	31	26	30	22	32	17	18	9	5	4	314	25	17	26	25	23	17	25	26	22	24	30	20	14	9	9
S01001706	44	49	50	67	55	18	23	38	72	62	70	60	41	42	35	63	789	28	15	25	30	23	9	11	19	40	32	35	29	23	22	16	34	391	16	34	25	37	32	9	12	19	32	30	35	31	18	20	19
S01001707	27	30	44	63	42	31	44	42	64	65	46	47	51	26	37	68	727	11	12	22	33	15	16	22	26	33	33	20	28	30	16	25	46	388	16	18	22	30	27	15	22	16	31	32	26	19	21	10	12
S01001708	32	43	49	63	68	34	25	44	52	71	72	60	70	54	49	98	884	13	20	23	27	35	20	9	29	28	39	41	35	37	29	24	64	473	19	23	26	36	33	14	16	15	24	32	31	25	33	25	25
S01001709	34	45	37	43	42	29	47	36	42	61	62	34	38	16	12	24	602	16	24	16	19	20	14	28	19	21	33	33	16	24	7	7	14	311	18	21	21	24	22	15	19	17	21	28	29	18	14	9	5
S01001710	39	49	45	51	46	29	32	45	63	59	51	37	34	28	30	54	692	27	23	20	24	27	12	20	20	33	38	25	18	19	18	16	30	370	12	26	25	27	19	17	12	25	30	21	26	19	15	10	14
S01001711	51	63	54	55	46	30	43	63	55	57	66	40	59	36	42	30	790	28	30	25	21	21	14	22	33	26	33	32	21	29	18	23	18	394	23	33	29	34	25	16	21	30	29	24	34	19	30	18	19
S01001712	13	21	37	26	28	26	8	31	28	40	39	48	38	38	16	21	458	3	12	21	15	12	15	1	15	16	22	19	22	20	20	9	13	235	10	9	16	11	16	11	7	16	12	18	20	26	18	18	7
S01001713	39	64	71	64	61	41	41	56	64	81	76	79	45	40	24	25	871	21	28	30	39	32	20	22	30	37	48	39	39	24	19	13	13	454	18	36	41	25	29	21	19	26	27	33	37	40	21	21	11
S01001714	38	48	47	41	46	19	9	48	42	75	57	64	46	38	32	55	705	18	24	17	19	14	10	5	24	22	45	32	33	21	22	16	33	355	20	24	30	22	32	9	4	24	20	30	25	31	25	16	16
S01001715	62	63	68	63	60	32	46	65	67	73	73	77	54	43	15	22	883	29	30	32	41	27	16	31	31	35	39	38	36	26	21	5	10	447	33	33	36	22	33	16	15	34	32	34	35	41	28	22	10
S01001716	33	42	52	68	51	53	31	37	56	67	74	67	68	44	37	66	846	14	25	27	37	25	30	15	24	29	44	39	30	40	22	21	48	470	19	17	25	31	26	23	16	13	27	23	35	37	28	22	16
S01001717	55	66	55	69	34	24	28	46	65	61	60	61	59	39	35	51	808	31	41	23	34	18	10	15	28	35	38	30	30	33	16	20	29	431	24	25	32	35	16	14	13	18	30	23	30	31	26	23	15
S01001718	53	38	39	27	32	21	21	40	49	39	57	29	29	22	19	35	550	27	17	18	13	12	14	9	17	27	21	25	13	17	13	10	22	275	26	21	21	14	20	7	12	23	22	18	32	16	12	9	9
S01001719	45	59	68	59	44	27	32	56	81	77	65	38	49	35	25	35	795	18	31	33	32	26	12	16	29	41	41	29	24	26	21	12	17	408	27	28	35	27	18	15	16	27	40	36	36	14	23	14	13
S01001720	57	70	60	60	23	23	37	79	65	54	49	39	27	19	15	22	699	23	39	27	32	10	15	19	42	34	25	29	18	16	10	5	14	358	34	31	33	28	13	8	18	37	31	29	20	21	11	9	10
S01001721	37	32	53	45	38	24	40	37	52	61	55	57	30	37	42	91	731	20	17	30	25	15	11	23	22	26	35	24	30	13	20	21	50	382	17	15	23	20	23	13	17	15	26	26	31	27	17	17	21
S01001722	52	52	45	53	39	35	41	48	60	70	66	51	30	23	25	56	746	22	23	25	19	19	18	19	25	33	40	34	19	15	12	15	37	375	30	29	20	34	20	17	22	23	27	30	32	32	15	11	10
S01001723	43	46	61	50	51	24	25	33	70	63	74	73	79	60	40	80	872	22	26	28	21	23	11	17	20	34	35	39	36	41	29	22	44	448	21	20	33	29	28	13	8	13	36	28	35	37	38	31	18
S01001724	52	56	71	51	35	40	41	37	65	57	66	57	47	32	41	65	813	30	30	31	22	15	17	20	19	37	30	34	25	28	18	18	48	422	22	26	40	29	20	23	21	18	28	27	32	32	19	14	23
S01001725	64	46	44	68	47	45	38	29	50	86	48	44	45	29	27	69	779	31	21	31	28	26	27	19	16	29	42	28	24	21	18	19	39	419	33	25	13	40	21	18	19	13	21	44	20	20	24	11	8
S01001726	48	48	37	44	41	20	23	43	53	64	67	44	38	29	22	28	649	18	23	18	20	14	6	11	22	28	32	30	27	18	18	11	15	311	30	25	19	24	27	14	12	21	25	32	37	17	20	11	11
S01001727	61	62	62	70	60	28	47	51	67	89	76	69	54	44	44	131	1015	28	26	30	35	21	18	29	22	34	49	39	31	31	22	26	87	528	33	36	32	35	39	10	18	29	33	40	37	38	23	22	18
S01001728	69	44	41	40	27	11	37	76	50	50	61	43	38	23	15	24	649	26	27	21	16	12	10	21	48	23	23	31	20	16	13	8	12	327	43	17	20	24	15	1	16	28	27	27	30	23	22	10	7
S01001729	53	57	75	70	47	49	47	57	66	96	80	68	56	47	36	64	968	23	24	37	27	25	22	19	33	34	57	42	36	27	30	16	43	495	30	33	38	43	22	27	28	24	32	39	38	32	29	17	20
S01001730	39	57	44	39	16	18	41	37	56	60	42	41	38	41	31	50	650	18	23	22	19	7	8	19	17	31	26	21	21	17	21	15	32	317	21	34	22	20	9	10	22	20	25	34	21	20	21	20	16
S01001731	36	43	41	45	33	13	21	38	55	53	61	47	46	46	29	67	674	17	24	13	17	17	7	8	20	25	31	30	20	24	27	13	38	331	19	19	28	28	16	6	13	18	30	22	31	27	22	19	16
S01001732	22	30	33	44	36	22	33	36	39	62	38	37	35	31	31	42	571	10	15	20	27	17	12	20	20	19	29	20	23	13	18	17	28	308	12	15	13	17	19	10	13	16	20	33	18	14	22	13	14
S01001733	64	49	60	52	46	41	43	69	70	75	75	42	41	39	34	58	858	35	20	28	27	14	17	22	40	35	36	40	22	16	19	20	42	433	29	29	32	25	32	24	21	29	35	39	35	20	25	20	14
S01001734	25	34	31	39	21	17	19	19	29	31	44	47	47	36	32	59	530	14	17	18	18	10	7	10	12	16	15	25	23	24	19	17	27	272	11	17	13	21	11	10	9	7	13	16	19	24	23	17	15
S01001735	36	29	30	27	25	15	28	42	34	36	42	26	30	28	16	36	480	20	7	19	13	12	8	16	18	13	21	21	13	19	13	8	21	242	16	22	11	14	13	7	12	24	21	15	21	13	11	15	8
S01001736	23	72	80	69	68	24	20	23	84	80	95	98	83	89	58	126	1092	11	34	37	37	33	11	9	14	42	39	50	52	43	46	33	69	560	12	38	43	32	35	13	11	9	42	41	45	46	40	43	25
S01001737	41	40	46	44	19	21	31	55	74	52	45	33	29	29	15	35	609	18	24	28	18	8	13	16	29	41	30	22	18	13	14	11	17	320	23	16	18	26	11	8	15	26	33	22	23	15	16	15	4
S01001738	37	41	48	43	33	12	18	44	60	46	42	35	33	32	44	42	610	14	23	25	23	22	5	9	22	31	25	20	20	15	18	27	20	319	23	18	23	20	11	7	9	22	29	21	22	15	18	14	17
S01001739	40	51	48	45	34	28	43	43	54	64	68	61	24	13	8	13	637	21	30	22	24	18	14	23	26	29	40	38	30	10	6	6	7	344	19	21	26	21	16	14	20	17	25	24	30	31	14	7	2
S01001740	35	32	59	52	41	32	38	32	69	99	59	42	52	34	28	41	745	18	20	31	26	15	14	14	19	37	51	24	24	27	17	13	21	371	17	12	28	26	26	18	24	13	32	48	35	18	25	17	15
S01001741	47	44	54	40	48	31	41	40	62	40	55	41	42	16	23	27	651	23	19	29	17	20	20	22	21	33	20	29	20	23	8	10	20	334	24	25	25	23	28	11	19	19	29	20	26	21	19	8	13
S01001742	80	62	58	49	71	65	54	54	61	50	44	23	29	18	22	24	764	41	31	27	25	42	37	36	28	32	26	21	12	18	8	11	15	410	39	31	31	24	29	28	18	26	29	24	23	11	11	10	11
S01001743	93	67	60	57	76	71	71	73	79	70	55	51	37	43	44	43	990	38	39	28	39	38	32	42	42	50	29	27	27	19	27	27	22	526	55	28	32	18	38	39	29	31	29	41	28	24	18	16	17
S01001744	20	34	48	54	30	15	15	28	45	78	63	32	33	19	16	16	546	7	18	29	27	12	9	7	17	27	41	32	16	13	11	8	9	283	13	16	19	27	18	6	8	11	18	37	31	16	20	8	8
S01001745	44	39	39	50	48	39	60	38	61	75	80	50	44	40	36	52	795	23	20	17	25	18	18	29	19	39	41	43	24	23	22	15	38	414	21	19	22	25	30	21	31	19	22	34	37	26	21	18	21
S01001746	63	52	47	61	42	24	44	50	53	61	75	65	64	42	40	103	886	34	26	23	32	16	13	19	29	29	32	41	30	35	20	20	60	459	29	26	24	29	26	11	25	21	24	29	34	35	29	22	20
S01001747	40	49	48	62	56	36	36	35	62	80	62	69	51	37	45	89	857	14	22	28	31	32	19	18	20	40	39	28	39	25	21	23	52	451	26	27	20	31	24	17	18	15	22	41	34	30	26	16	22
S01001748	29	32	40	30	36	13	22	26	40	56	61	51	50	44	31	58	619	19	19	16	9	19	3	10	15	23	32	28	27	23	27	17	33	320	10	13	24	21	17	10	12	11	17	24	33	24	27	17	14
S01001749	27	38	43	44	28	32	35	43	51	71	59	46	30	40	59	93	739	13	16	25	22	17	15	22	20	32	34	30	21	18	23	39	56	403	14	22	18	22	11	17	13	23	19	37	29	25	12	17	20
S01001750	18	17	19	29	39	31	20	32	41	53	47	33	55	58	62	79	633	10	6	8	13	21	14	11	18	21	21	27	21	34	27	34	45	331	8	11	11	16	18	17	9	14	20	32	20	12	21	31	28
S01001751	73	54	67	55	62	51	59	63	74	80	53	67	61	44	43	57	963	36	22	33	24	37	31	32	32	41	39	22	38	29	25	24	34	499	37	32	34	31	25	20	27	31	33	41	31	29	32	19	19
S01001752	50	45	64	68	62	34	33	46	56	78	92	81	83	58	36	49	935	18	24	34	35	31	13	18	23	31	50	41	49	41	31	15	24	478	32	21	30	33	31	21	15	23	25	28	51	32	42	27	21
S01001753	41	61	75	63	55	35	45	54	56	59	76	41	45	29	30	34	799	13	30	41	29	27	15	26	32	38	25	46	25	24	17	19	15	422	28	31	34	34	28	20	19	22	18	34	30	16	21	12	11
S01001754	41	57	70	57	43	26	32	39	51	67	70	63	50	45	21	39	771	26	24	24	30	24	10	17	23	25	35	32	35	21	23	8	20	377	15	33	46	27	19	16	15	16	26	32	38	28	29	22	13
S01001755	50	63	86	104	70	45	27	49	83	95	110	76	49	39	49	67	1062	29	27	39	45	23	24	16	29	43	53	61	32	33	20	26	41	541	21	36	47	59	47	21	11	20	40	42	49	44	16	19	23
S01001756	17	24	38	26	24	9	10	10	35	51	33	30	52	55	38	169	621	10	16	17	14	14	5	5	4	23	30	15	16	28	37	20	108	362	7	8	21	12	10	4	5	6	12	21	18	14	24	18	18
S01001757	30	38	48	51	61	33	21	47	44	77	73	48	73	40	17	56	757	14	20	20	19	16	14	13	26	26	44	30	22	44	22	7	35	372	16	18	28	32	45	19	8	21	18	33	43	26	29	18	10
S01001758	40	48	62	38	40	21	20	33	55	52	66	46	44	35	50	135	785	21	30	29	15	16	9	14	13	28	26	35	24	21	20	29	92	422	19	18	33	23	24	12	6	20	27	26	31	22	23	15	21
S01001759	52	37	25	40	51	56	56	53	50	56	52	39	33	21	22	41	684	25	23	12	25	29	34	30	33	31	29	20	23	18	10	11	30	383	27	14	13	15	22	22	26	20	19	27	32	16	15	11	11
S01001760	51	36	47	65	64	46	44	58	67	70	60	50	28	31	31	49	797	22	19	22	25	26	30	16	26	36	36	28	25	16	17	19	29	392	29	17	25	40	38	16	28	32	31	34	32	25	12	14	12
S01001761	40	30	48	55	43	52	45	33	61	72	29	30	42	26	37	63	706	20	18	26	25	25	24	33	18	29	42	14	13	22	16	18	42	385	20	12	22	30	18	28	12	15	32	30	15	17	20	10	19
S01001762	56	74	43	54	39	26	38	48	71	58	64	47	74	46	47	181	966	28	35	17	23	22	11	23	27	33	27	34	27	36	24	33	126	526	28	39	26	31	17	15	15	21	38	31	30	20	38	22	14
S01001763	64	85	71	55	47	16	24	68	72	73	66	55	44	33	25	34	832	42	41	31	19	18	5	15	37	38	36	37	29	20	16	14	18	416	22	44	40	36	29	11	9	31	34	37	29	26	24	17	11
S01001764	21	40	48	38	39	22	30	36	42	41	47	49	34	13	13	18	531	7	18	20	23	15	11	17	20	21	22	24	20	19	5	8	11	261	14	22	28	15	24	11	13	16	21	19	23	29	15	8	5
S01001765	27	29	61	68	51	48	44	40	81	80	97	59	53	45	41	125	949	16	12	37	28	29	24	19	23	45	44	54	27	26	29	27	82	522	11	17	24	40	22	24	25	17	36	36	43	32	27	16	14
S01001766	48	32	35	58	39	23	32	39	51	38	58	51	50	21	22	54	651	20	17	16	24	18	9	19	24	22	22	32	25	23	12	10	35	328	28	15	19	34	21	14	13	15	29	16	26	26	27	9	12
S01001767	27	31	42	33	28	18	21	39	35	50	48	42	32	39	31	71	587	16	19	15	19	15	7	12	20	20	27	22	21	13	24	17	46	313	11	12	27	14	13	11	9	19	15	23	26	21	19	15	14
S01001768	31	29	34	43	41	25	26	38	53	51	44	45	39	38	22	45	604	12	11	15	26	23	9	16	19	30	24	24	25	23	20	11	24	312	19	18	19	17	18	16	10	19	23	27	20	20	16	18	11
S01001769	8	27	34	27	34	20	22	18	25	45	43	59	53	37	41	133	626	1	20	16	13	16	7	12	7	20	22	23	27	30	19	25	88	346	7	7	18	14	18	13	10	11	5	23	20	32	23	18	16
S01001770	36	22	30	43	48	51	58	30	36	61	52	38	23	13	9	16	566	18	9	15	17	30	26	28	14	13	30	28	21	12	7	5	12	285	18	13	15	26	18	25	30	16	23	31	24	17	11	6	4
S01001771	42	44	65	55	65	49	54	54	68	49	73	54	42	35	33	59	841	19	26	30	22	32	27	32	27	34	30	33	23	22	23	17	40	437	23	18	35	33	33	22	22	27	34	19	40	31	20	12	16
S01001772	20	23	17	24	31	22	19	20	28	51	43	41	27	27	28	101	522	6	9	9	8	19	12	10	12	16	22	24	19	17	13	16	68	280	14	14	8	16	12	10	9	8	12	29	19	22	10	14	12
S01001773	46	41	60	72	63	64	53	61	76	87	78	65	51	37	31	56	941	23	16	29	35	31	29	26	36	37	51	41	31	25	16	20	39	485	23	25	31	37	32	35	27	25	39	36	37	34	26	21	11
S01001774	46	61	45	50	31	15	32	54	65	60	56	45	27	23	18	39	667	25	25	18	23	9	10	21	28	36	34	30	21	19	11	12	27	349	21	36	27	27	22	5	11	26	29	26	26	24	8	12	6
S01001775	41	57	53	64	20	23	20	49	66	64	44	58	62	41	39	135	836	15	30	24	31	11	9	10	27	31	33	25	32	34	22	20	90	444	26	27	29	33	9	14	10	22	35	31	19	26	28	19	19
S01001776	21	28	36	36	45	34	39	33	56	46	55	34	32	29	32	68	624	8	14	22	16	23	20	16	14	31	22	21	20	16	17	21	48	329	13	14	14	20	22	14	23	19	25	24	34	14	16	12	11
S01001777	61	59	74	76	39	23	44	57	84	98	69	73	42	39	24	44	906	29	27	42	36	22	16	23	27	38	58	30	37	21	21	11	26	464	32	32	32	40	17	7	21	30	46	40	39	36	21	18	13
S01001778	43	29	45	47	57	46	40	51	61	80	60	39	84	53	57	42	834	20	20	22	27	32	26	24	22	33	50	30	19	44	28	26	23	446	23	9	23	20	25	20	16	29	28	30	30	20	40	25	31
S01001779	17	27	30	25	20	12	11	21	33	39	49	44	37	35	41	95	536	10	14	14	12	10	5	8	10	16	22	26	25	24	18	26	59	299	7	13	16	13	10	7	3	11	17	17	23	19	13	17	15
S01001780	45	43	54	43	53	53	55	45	62	60	62	70	42	31	28	86	832	23	14	27	22	28	19	35	24	36	31	34	37	24	16	12	62	444	22	29	27	21	25	34	20	21	26	29	28	33	18	15	16
S01001781	50	51	46	45	32	23	39	39	54	49	50	41	41	35	35	60	690	20	31	26	25	13	13	22	20	29	21	30	21	21	20	17	41	370	30	20	20	20	19	10	17	19	25	28	20	20	20	15	18
S01001782	58	44	46	56	61	42	40	56	52	64	68	72	78	50	46	135	968	26	25	19	28	32	18	18	33	28	38	36	41	36	30	22	93	523	32	19	27	28	29	24	22	23	24	26	32	31	42	20	24
S01001783	50	59	55	46	45	31	44	57	49	54	37	24	23	11	2	11	598	20	37	27	27	29	18	23	32	25	26	21	15	9	6	1	6	322	30	22	28	19	16	13	21	25	24	28	16	9	14	5	1
S01001784	27	26	34	30	32	30	32	22	37	50	44	31	40	31	27	96	589	8	13	14	13	15	16	17	15	17	27	21	17	22	21	16	71	323	19	13	20	17	17	14	15	7	20	23	23	14	18	10	11
S01001785	16	25	24	53	46	25	20	37	50	66	53	51	53	37	27	28	611	11	15	12	25	29	9	9	18	26	37	26	28	25	20	13	17	320	5	10	12	28	17	16	11	19	24	29	27	23	28	17	14
S01001786	33	50	54	33	33	25	28	49	66	52	39	36	30	13	19	29	589	19	19	29	15	12	12	16	29	34	23	23	15	14	7	14	13	294	14	31	25	18	21	13	12	20	32	29	16	21	16	6	5
S01001787	18	25	16	39	28	23	29	25	33	33	49	48	53	49	45	53	566	7	12	7	21	5	11	16	11	18	20	27	28	28	26	24	26	287	11	13	9	18	23	12	13	14	15	13	22	20	25	23	21
S01001788	36	33	38	42	64	34	27	34	61	62	63	75	69	61	33	59	791	14	23	20	24	34	21	11	22	32	30	31	38	39	31	18	31	419	22	10	18	18	30	13	16	12	29	32	32	37	30	30	15
S01001789	63	55	49	54	45	53	62	73	64	51	47	46	34	19	14	9	738	31	23	23	21	28	27	33	39	35	21	23	22	15	8	10	6	365	32	32	26	33	17	26	29	34	29	30	24	24	19	11	4
S01001790	40	25	35	32	27	29	44	38	49	54	50	56	60	61	44	48	692	17	11	17	19	18	12	24	17	29	21	26	30	35	32	22	28	358	23	14	18	13	9	17	20	21	20	33	24	26	25	29	22
S01001791	28	35	66	48	22	13	17	48	54	67	59	46	73	81	31	38	726	10	13	32	29	12	5	11	23	28	33	32	28	36	37	12	25	366	18	22	34	19	10	8	6	25	26	34	27	18	37	44	19
S01001792	46	31	38	41	33	27	48	45	34	62	53	41	66	41	26	52	684	25	10	20	17	15	15	29	23	20	34	26	23	32	25	16	29	359	21	21	18	24	18	12	19	22	14	28	27	18	34	16	10
S01001793	50	68	65	49	41	22	30	74	84	90	68	54	54	38	31	60	878	31	42	22	20	19	11	17	39	45	42	36	26	26	23	21	39	459	19	26	43	29	22	11	13	35	39	48	32	28	28	15	10
S01001794	55	77	73	55	36	14	29	69	90	65	54	60	97	46	27	101	948	27	35	38	22	15	8	16	35	49	32	27	34	45	25	15	62	485	28	42	35	33	21	6	13	34	41	33	27	26	52	21	12
S01001795	22	23	29	30	14	20	11	28	37	51	47	45	29	14	9	28	437	9	10	13	17	7	10	7	13	19	28	24	21	14	6	5	17	220	13	13	16	13	7	10	4	15	18	23	23	24	15	8	4
S01001796	40	41	46	59	29	9	20	29	64	64	50	56	80	68	65	115	835	13	18	20	34	12	2	12	16	38	32	26	26	41	35	32	64	421	27	23	26	25	17	7	8	13	26	32	24	30	39	33	33
S01001797	40	26	40	43	29	34	24	49	39	42	41	46	56	29	34	104	676	17	15	19	20	13	17	14	26	20	19	22	27	26	19	19	60	353	23	11	21	23	16	17	10	23	19	23	19	19	30	10	15
S01001798	29	32	34	47	29	19	26	29	45	69	82	90	95	50	50	80	806	16	15	18	22	13	7	14	15	22	32	43	47	42	27	26	43	402	13	17	16	25	16	12	12	14	23	37	39	43	53	23	24
S01001799	80	100	117	95	78	87	47	76	82	62	70	46	64	27	32	27	1090	45	50	58	44	34	40	31	39	48	37	42	21	31	16	17	20	573	35	50	59	51	44	47	16	37	34	25	28	25	33	11	15
S01001800	69	49	59	70	59	48	56	63	75	90	90	78	52	44	17	23	942	26	24	30	39	23	23	37	33	39	44	56	32	27	22	7	12	474	43	25	29	31	36	25	19	30	36	46	34	46	25	22	10
S01001801	44	61	101	74	29	20	22	55	91	118	78	78	78	54	38	67	1008	25	29	51	32	12	8	14	29	54	62	33	40	41	23	22	29	504	19	32	50	42	17	12	8	26	37	56	45	38	37	31	16
S01001802	79	36	52	46	67	72	80	90	64	64	48	54	38	17	16	12	835	43	20	29	28	45	32	45	49	27	38	27	27	18	10	7	7	452	36	16	23	18	22	40	35	41	37	26	21	27	20	7	9
S01001803	64	56	60	58	46	81	98	69	94	76	85	81	58	41	12	31	1010	30	22	21	22	23	42	51	35	55	44	44	42	30	23	7	16	507	34	34	39	36	23	39	47	34	39	32	41	39	28	18	5
S01001804	33	46	55	51	47	55	53	60	81	97	66	76	58	46	59	65	948	19	22	27	27	25	35	25	33	38	51	35	37	29	26	31	35	495	14	24	28	24	22	20	28	27	43	46	31	39	29	20	28
S01001805	39	34	23	37	41	31	49	44	46	52	51	48	54	51	30	69	699	17	19	10	14	15	11	24	26	21	27	28	24	29	31	18	47	361	22	15	13	23	26	20	25	18	25	25	23	24	25	20	12
S01001806	28	38	36	44	38	16	18	48	45	58	51	35	52	33	40	86	666	14	18	24	27	14	8	8	30	23	34	23	19	27	17	24	47	357	14	20	12	17	24	8	10	18	22	24	28	16	25	16	16
S01001807	33	48	42	50	34	25	34	50	62	73	62	63	59	47	53	106	841	13	23	17	27	17	9	11	26	35	41	29	32	34	22	33	61	430	20	25	25	23	17	16	23	24	27	32	33	31	25	25	20
S01001808	16	16	22	35	16	23	34	24	35	34	51	51	48	42	27	49	523	5	8	9	15	5	15	17	12	16	20	23	32	23	22	14	30	266	11	8	13	20	11	8	17	12	19	14	28	19	25	20	13
S01001809	88	76	65	60	65	103	89	63	79	65	63	53	46	35	36	41	1027	39	37	45	38	40	62	43	40	36	29	36	29	23	22	22	25	566	49	39	20	22	25	41	46	23	43	36	27	24	23	13	14
S01001810	46	29	48	52	50	46	52	44	48	57	65	88	72	70	40	69	876	21	15	24	26	26	23	24	24	23	32	30	47	38	38	23	39	453	25	14	24	26	24	23	28	20	25	25	35	41	34	32	17
S01001811	33	30	31	35	26	25	20	28	40	50	59	73	70	46	45	62	673	16	17	20	19	9	12	13	17	24	26	30	38	40	24	24	37	366	17	13	11	16	17	13	7	11	16	24	29	35	30	22	21
S01001812	56	62	73	72	28	19	21	53	81	99	81	50	56	50	34	63	898	25	26	25	36	15	9	12	29	37	53	42	23	28	27	19	39	445	31	36	48	36	13	10	9	24	44	46	39	27	28	23	15
S01001813	30	30	40	59	47	12	22	36	43	68	73	64	56	47	28	54	709	14	21	26	26	23	6	15	19	24	38	33	34	30	23	16	31	379	16	9	14	33	24	6	7	17	19	30	40	30	26	24	12
S01001814	51	42	43	53	60	55	46	62	34	59	67	47	39	24	14	27	723	22	24	23	22	23	34	20	28	23	30	39	18	21	9	7	19	362	29	18	20	31	37	21	26	34	11	29	28	29	18	15	7
S01001815	38	33	61	52	33	20	27	49	62	69	60	73	62	60	47	96	842	17	10	36	21	14	9	15	26	31	31	31	38	31	29	27	53	419	21	23	25	31	19	11	12	23	31	38	29	35	31	31	20
S01001816	68	91	93	67	31	19	48	57	107	97	102	79	81	51	56	65	1112	32	54	44	38	16	9	23	34	56	51	48	43	38	23	29	39	577	36	37	49	29	15	10	25	23	51	46	54	36	43	28	27
S01001817	55	39	46	40	50	45	44	65	46	46	35	28	38	32	32	58	699	26	25	23	18	25	23	21	33	20	23	18	18	19	16	17	38	363	29	14	23	22	25	22	23	32	26	23	17	10	19	16	15
S01001818	26	28	35	47	25	17	27	22	48	56	64	68	60	58	39	132	752	10	14	22	24	10	7	15	12	25	33	30	33	33	30	24	76	398	16	14	13	23	15	10	12	10	23	23	34	35	27	28	15
S01001819	40	56	76	60	26	27	28	47	75	81	71	64	96	77	53	120	997	16	28	37	32	11	15	14	26	39	45	37	30	54	43	24	66	517	24	28	39	28	15	12	14	21	36	36	34	34	42	34	29
S01001820	79	48	55	51	56	55	56	46	49	49	48	23	41	26	28	68	778	38	30	30	21	30	32	35	30	22	30	26	7	21	12	16	42	422	41	18	25	30	26	23	21	16	27	19	22	16	20	14	12
S01001821	102	48	23	25	54	89	56	38	33	18	15	10	5	4	10	11	541	45	23	10	10	33	48	21	19	16	9	6	4	2	2	6	8	262	57	25	13	15	21	41	35	19	17	9	9	6	3	2	4
S01001822	44	24	31	47	41	58	52	59	59	76	85	82	101	54	54	102	969	20	10	14	22	15	26	28	20	32	49	42	46	60	25	35	66	510	24	14	17	25	26	32	24	39	27	27	43	36	41	29	19
S01001823	89	79	54	58	41	73	75	44	52	53	55	46	30	34	33	98	914	47	31	31	28	25	41	44	21	26	25	34	21	19	18	17	61	489	42	48	23	30	16	32	31	23	26	28	21	25	11	16	16
S01001824	43	32	39	35	35	22	34	47	46	58	54	53	58	44	40	99	739	19	15	20	21	22	10	14	21	24	35	30	27	29	25	28	67	407	24	17	19	14	13	12	20	26	22	23	24	26	29	19	12
S01001825	39	42	48	48	40	42	54	53	47	79	79	52	73	47	25	30	798	17	22	25	27	17	19	32	27	21	47	41	28	43	21	13	12	412	22	20	23	21	23	23	22	26	26	32	38	24	30	26	12
S01001826	65	60	49	33	32	38	48	48	52	37	31	28	36	30	29	59	675	35	35	18	22	14	25	33	30	27	19	21	17	15	15	17	38	381	30	25	31	11	18	13	15	18	25	18	10	11	21	15	12
S01001827	84	50	35	52	43	67	46	58	62	56	69	36	42	29	36	40	805	33	25	22	29	31	40	30	30	30	28	32	17	22	16	18	27	430	51	25	13	23	12	27	16	28	32	28	37	19	20	13	18
S01001828	45	76	68	54	42	20	36	57	69	64	85	57	40	19	9	9	750	23	27	25	28	19	8	17	31	32	38	49	23	19	7	4	6	356	22	49	43	26	23	12	19	26	37	26	36	34	21	12	5
S01001829	20	36	42	33	36	34	30	53	40	60	64	44	44	41	31	100	708	11	18	18	17	17	17	15	23	22	35	35	24	23	23	21	65	384	9	18	24	16	19	17	15	30	18	25	29	20	21	18	10
S01001830	53	92	65	66	39	21	26	57	85	86	85	81	64	46	25	51	942	23	46	33	32	14	8	15	30	52	37	47	40	35	23	10	30	475	30	46	32	34	25	13	11	27	33	49	38	41	29	23	15
S01001831	37	18	36	41	56	40	39	32	45	53	78	59	43	29	27	91	724	19	10	19	19	34	20	18	13	25	26	42	27	25	19	13	68	397	18	8	17	22	22	20	21	19	20	27	36	32	18	10	14
S01001832	55	49	40	58	35	38	41	49	36	45	61	36	54	27	32	59	715	28	19	22	34	17	16	27	28	20	29	34	16	29	17	15	36	387	27	30	18	24	18	22	14	21	16	16	27	20	25	10	17
S01001833	79	77	54	60	34	38	74	79	104	99	99	80	94	65	33	76	1145	33	32	21	26	13	17	40	41	56	53	53	39	51	33	18	44	570	46	45	33	34	21	21	34	38	48	46	46	41	43	32	15
S01001834	25	15	18	25	37	45	34	33	52	39	33	30	52	53	36	60	587	13	4	4	13	20	26	16	19	25	20	14	18	33	31	19	40	315	12	11	14	12	17	19	18	14	27	19	19	12	19	22	17
S01001835	44	38	29	45	31	31	54	50	55	48	44	37	45	26	12	34	623	25	17	14	24	12	18	27	27	24	24	22	18	26	14	7	23	322	19	21	15	21	19	13	27	23	31	24	22	19	19	12	5
S01001836	48	44	45	56	40	24	24	61	71	78	73	43	85	46	26	72	836	27	20	24	21	23	12	11	38	39	43	38	15	49	23	15	39	437	21	24	21	35	17	12	13	23	32	35	35	28	36	23	11
S01001837	44	32	56	62	40	21	34	33	65	92	118	63	59	48	43	86	896	17	16	25	30	19	11	19	20	33	52	58	26	29	28	28	51	462	27	16	31	32	21	10	15	13	32	40	60	37	30	20	15
S01001838	48	39	54	46	40	31	50	59	48	40	51	32	43	19	18	56	674	27	26	27	20	21	19	30	28	26	14	24	14	19	13	9	33	350	21	13	27	26	19	12	20	31	22	26	27	18	24	6	9
S01001839	58	70	65	40	64	81	50	70	44	50	59	44	49	39	35	94	912	32	31	25	24	31	34	28	37	22	26	38	19	27	22	23	67	486	26	39	40	16	33	47	22	33	22	24	21	25	22	17	12
S01001840	35	34	34	47	27	18	17	35	38	57	58	50	53	51	54	93	701	14	11	12	19	13	9	12	18	17	33	31	22	26	27	31	50	345	21	23	22	28	14	9	5	17	21	24	27	28	27	24	23
S01001841	69	51	53	38	40	46	55	44	64	56	47	34	31	25	32	35	720	40	26	32	20	16	28	30	22	37	35	27	15	15	12	20	17	392	29	25	21	18	24	18	25	22	27	21	20	19	16	13	12
S01001842	41	46	38	58	38	33	46	45	66	86	60	58	67	11	6	28	727	21	16	19	32	16	17	23	23	34	42	38	27	34	5	2	17	366	20	30	19	26	22	16	23	22	32	44	22	31	33	6	4
S01001843	59	42	42	41	28	64	78	45	61	51	35	43	33	24	24	54	724	34	24	25	20	14	33	43	29	30	23	22	20	15	15	16	36	399	25	18	17	21	14	31	35	16	31	28	13	23	18	9	8
S01001844	31	55	53	55	57	28	31	56	68	63	92	74	81	50	63	98	955	16	27	26	31	28	13	16	34	32	27	45	41	39	35	32	57	499	15	28	27	24	29	15	15	22	36	36	47	33	42	15	31
S01001845	42	63	61	60	34	14	35	53	64	81	62	60	61	29	13	48	780	29	27	23	25	19	6	19	27	33	45	34	27	26	15	6	26	387	13	36	38	35	15	8	16	26	31	36	28	33	35	14	7
S01001846	64	66	69	56	40	23	46	65	61	68	60	75	55	38	42	58	886	31	29	32	31	22	13	30	32	30	39	34	34	28	20	24	32	461	33	37	37	25	18	10	16	33	31	29	26	41	27	18	18
S01001847	73	55	70	63	48	46	59	65	59	79	66	48	49	43	37	68	928	40	31	31	37	31	23	34	42	28	45	36	22	28	25	19	46	518	33	24	39	26	17	23	25	23	31	34	30	26	21	18	18
S01001848	56	26	36	47	39	59	52	52	56	46	46	41	47	34	39	72	748	38	9	16	25	26	29	31	19	33	24	23	26	25	18	25	49	416	18	17	20	22	13	30	21	33	23	22	23	15	22	16	14
S01001849	25	32	29	34	24	12	15	25	46	51	42	51	62	38	32	64	582	16	13	15	15	10	5	11	14	25	26	19	29	28	15	19	41	301	9	19	14	19	14	7	4	11	21	25	23	22	34	23	13
S01001850	45	35	38	60	57	64	49	42	46	71	62	38	33	21	15	50	726	20	22	19	32	33	46	26	22	23	39	32	23	20	9	7	32	405	25	13	19	28	24	18	23	20	23	32	30	15	13	12	8
S01001851	55	62	68	35	35	39	43	57	109	84	58	56	46	17	18	37	819	22	30	32	18	19	18	23	37	55	40	27	26	28	5	11	22	413	33	32	36	17	16	21	20	20	54	44	31	30	18	12	7
S01001852	30	41	27	49	35	29	33	44	47	55	69	66	80	63	52	46	766	17	24	8	31	16	13	18	23	22	31	34	33	47	32	25	24	398	13	17	19	18	19	16	15	21	25	24	35	33	33	31	27
S01001853	24	41	33	35	20	17	25	36	47	63	59	65	63	50	40	106	724	6	19	19	19	9	8	12	18	25	33	39	31	33	22	28	55	376	18	22	14	16	11	9	13	18	22	30	20	34	30	28	12
S01001854	101	75	65	33	46	55	79	72	64	50	33	23	52	54	62	162	1026	49	35	28	15	25	36	38	36	32	27	18	10	32	25	34	119	559	52	40	37	18	21	19	41	36	32	23	15	13	20	29	28
S01001855	42	35	68	52	37	28	37	55	72	82	80	47	60	37	20	49	801	25	20	32	19	22	14	23	27	35	47	39	31	31	20	12	32	429	17	15	36	33	15	14	14	28	37	35	41	16	29	17	8
S01001856	70	57	53	47	50	61	58	47	44	53	52	36	32	33	42	105	840	33	27	26	22	33	36	30	20	26	26	29	22	15	16	28	77	466	37	30	27	25	17	25	28	27	18	27	23	14	17	17	14
S01001857	42	28	33	33	37	34	32	40	40	41	49	44	65	42	40	72	672	25	17	13	18	22	18	19	20	24	15	25	19	31	27	21	38	352	17	11	20	15	15	16	13	20	16	26	24	25	34	15	19
S01001858	28	37	41	44	34	19	30	39	35	77	80	74	68	45	32	109	792	20	14	24	21	13	8	18	21	18	36	44	39	36	28	17	71	428	8	23	17	23	21	11	12	18	17	41	36	35	32	17	15
S01001859	71	70	90	65	59	64	75	66	69	91	66	46	83	60	46	43	1064	37	33	42	31	26	36	37	38	40	46	33	26	47	29	21	23	545	34	37	48	34	33	28	38	28	29	45	33	20	36	31	25
S01001860	42	59	57	36	18	11	26	51	70	61	58	63	51	49	46	83	781	23	29	28	17	8	8	11	31	37	32	30	35	27	26	27	46	415	19	30	29	19	10	3	15	20	33	29	28	28	24	23	19
S01001861	57	32	36	45	86	71	53	58	61	50	54	47	38	28	18	64	798	30	15	16	21	40	41	31	30	29	24	28	25	13	16	14	47	420	27	17	20	24	46	30	22	28	32	26	26	22	25	12	4
S01001862	41	46	44	43	45	28	23	49	59	49	78	90	80	59	36	31	801	21	26	22	20	16	13	13	22	31	29	41	47	43	30	16	19	409	20	20	22	23	29	15	10	27	28	20	37	43	37	29	20
S01001863	38	36	39	33	35	33	49	42	58	51	62	82	104	72	33	40	807	12	19	17	24	18	15	26	22	28	29	33	42	51	40	15	20	411	26	17	22	9	17	18	23	20	30	22	29	40	53	32	18
S01001864	132	96	119	101	96	120	112	108	108	92	84	61	44	32	10	35	1350	71	50	61	44	57	78	63	53	58	43	47	35	26	19	3	21	729	61	46	58	57	39	42	49	55	50	49	37	26	18	13	7
S01001865	51	62	64	74	46	57	61	62	47	58	45	25	23	14	2	8	699	27	26	36	36	23	28	25	25	30	26	25	18	9	5	2	4	345	24	36	28	38	23	29	36	37	17	32	20	7	14	9	0
S01001866	38	38	36	30	17	22	19	49	54	48	65	52	70	46	38	53	675	20	21	21	21	7	12	10	25	32	27	35	21	39	22	20	31	364	18	17	15	9	10	10	9	24	22	21	30	31	31	24	18
S01001867	62	51	50	48	50	45	61	63	44	46	50	45	34	29	33	33	744	36	23	26	23	22	25	32	27	20	23	30	17	21	15	19	22	381	26	28	24	25	28	20	29	36	24	23	20	28	13	14	14
S01001868	26	17	27	34	18	22	24	25	35	48	74	44	63	53	39	90	639	11	8	16	13	7	11	12	14	21	29	39	20	30	27	24	52	334	15	9	11	21	11	11	12	11	14	19	35	24	33	26	15
S01001869	33	29	31	29	58	56	53	68	38	52	63	66	80	46	41	77	820	14	17	15	14	30	28	30	35	22	28	36	34	43	25	23	46	440	19	12	16	15	28	28	23	33	16	24	27	32	37	21	18
S01001870	102	46	74	76	80	64	75	71	61	70	53	39	57	26	13	54	961	51	25	39	35	46	35	39	39	37	30	30	23	32	11	8	29	509	51	21	35	41	34	29	36	32	24	40	23	16	25	15	5
S01001871	118	81	86	72	82	93	103	137	144	138	125	118	103	61	79	156	1696	62	40	42	36	37	48	57	71	69	64	65	54	47	39	43	103	877	56	41	44	36	45	45	46	66	75	74	60	64	56	22	36
S01001872	57	48	38	46	44	56	49	58	53	66	56	41	59	42	43	61	817	35	23	14	25	26	32	26	26	28	36	30	23	27	22	27	33	433	22	25	24	21	18	24	23	32	25	30	26	18	32	20	16
S01001873	44	49	46	43	25	22	13	37	53	64	67	69	64	39	38	68	741	21	25	24	19	12	13	7	17	31	32	40	36	26	22	20	33	378	23	24	22	24	13	9	6	20	22	32	27	33	38	17	18
S01001874	107	98	95	96	105	121	111	100	80	59	56	32	35	18	10	14	1137	54	41	50	49	58	62	57	50	42	25	24	15	17	11	6	9	570	53	57	45	47	47	59	54	50	38	34	32	17	18	7	4
S01001875	43	64	73	54	30	12	15	47	83	73	76	93	86	51	36	66	902	21	24	39	20	9	7	8	30	35	44	39	44	43	25	19	37	444	22	40	34	34	21	5	7	17	48	29	37	49	43	26	17
S01001876	64	56	47	56	58	84	69	60	69	92	80	48	79	43	27	88	1020	39	29	20	27	23	45	36	26	32	46	43	25	35	27	13	52	518	25	27	27	29	35	39	33	34	37	46	37	23	44	16	14
S01001877	75	62	99	111	60	69	77	61	85	72	58	45	31	19	13	14	951	27	36	42	52	26	38	50	33	48	38	39	26	15	7	8	7	492	48	26	57	59	34	31	27	28	37	34	19	19	16	12	5
S01001878	38	80	78	59	31	24	25	46	70	104	76	94	100	82	52	117	1076	11	44	42	26	16	7	14	29	37	54	36	53	55	36	30	59	549	27	36	36	33	15	17	11	17	33	50	40	41	45	46	22
S01001879	67	34	20	40	72	67	57	48	49	60	35	25	25	10	6	25	640	25	19	6	17	39	30	25	19	13	18	10	15	6	5	3	13	263	42	15	14	23	33	37	32	29	36	42	25	10	19	5	3
S01001880	52	33	36	66	62	59	79	51	64	38	60	54	29	24	18	16	741	25	11	14	29	35	26	41	18	30	19	34	25	16	14	9	7	353	27	22	22	37	27	33	38	33	34	19	26	29	13	10	9
S01001881	36	34	40	46	34	21	29	50	50	71	60	65	69	48	43	59	755	16	15	25	15	14	9	15	22	27	38	31	32	34	28	19	34	374	20	19	15	31	20	12	14	28	23	33	29	33	35	20	24
S01001882	66	40	49	46	56	60	71	61	52	65	56	48	41	24	24	34	793	29	19	21	19	29	33	37	31	32	30	27	26	24	13	16	14	400	37	21	28	27	27	27	34	30	20	35	29	22	17	11	8
S01001883	32	24	32	31	28	18	25	40	39	42	40	35	55	29	26	36	532	17	11	18	14	13	10	15	21	23	18	23	18	31	13	15	20	280	15	13	14	17	15	8	10	19	16	24	17	17	24	16	11
S01001884	45	32	39	46	59	65	65	60	65	46	57	60	68	41	47	99	894	22	17	20	24	32	34	32	28	32	23	29	32	38	31	26	71	491	23	15	19	22	27	31	33	32	33	23	28	28	30	10	21
S01001885	70	72	78	71	40	22	42	51	90	122	93	84	97	54	66	122	1174	34	36	46	37	19	13	22	28	48	64	42	46	47	31	34	66	613	36	36	32	34	21	9	20	23	42	58	51	38	50	23	32
S01001886	24	21	24	29	19	15	29	32	47	52	52	69	70	29	23	29	564	12	11	12	12	9	6	17	17	19	12	25	29	25	16	15	21	258	12	10	12	17	10	9	12	15	28	40	27	40	45	13	8
S01001887	60	46	47	52	44	39	44	44	76	76	60	50	51	41	43	57	830	33	18	24	24	21	27	23	21	41	36	34	25	28	22	23	36	436	27	28	23	28	23	12	21	23	35	40	26	25	23	19	20
S01001888	53	50	54	53	35	26	22	52	66	68	82	70	72	55	38	83	879	29	20	22	22	18	11	14	26	35	33	47	36	37	28	20	54	452	24	30	32	31	17	15	8	26	31	35	35	34	35	27	18
S01001889	24	22	27	40	32	32	46	29	27	44	39	33	50	26	22	49	542	16	4	13	19	9	18	21	16	16	23	23	16	22	15	11	31	273	8	18	14	21	23	14	25	13	11	21	16	17	28	11	11
S01001890	107	49	51	54	96	73	71	68	58	86	64	48	67	46	24	32	994	57	23	28	28	48	39	37	40	28	47	29	23	35	21	10	22	515	50	26	23	26	48	34	34	28	30	39	35	25	32	25	14
S01001891	54	32	25	32	69	65	49	55	46	37	37	41	35	27	33	76	713	28	15	11	10	39	34	26	29	20	21	17	22	19	14	14	51	370	26	17	14	22	30	31	23	26	26	16	20	19	16	13	19
S01001892	114	50	30	50	102	103	105	71	56	51	54	48	51	35	25	28	973	56	21	17	29	52	52	47	26	21	17	23	17	20	15	13	20	446	58	29	13	21	50	51	58	45	35	34	31	31	31	20	12
S01001893	93	51	46	65	105	99	99	53	80	64	38	39	47	50	35	36	1000	49	24	24	18	53	53	40	25	24	30	15	19	24	23	16	21	458	44	27	22	47	52	46	59	28	56	34	23	20	23	27	19
S01001894	93	60	72	70	61	77	63	65	36	64	51	17	34	18	9	15	805	43	21	36	35	29	37	31	33	21	32	26	10	14	12	3	8	391	50	39	36	35	32	40	32	32	15	32	25	7	20	6	6
S01001895	67	37	60	43	60	64	49	64	72	58	54	36	58	37	20	78	857	31	15	28	19	27	33	26	31	31	35	28	22	31	19	12	47	435	36	22	32	24	33	31	23	33	41	23	26	14	27	18	8
S01001896	54	51	66	52	30	21	42	51	59	65	88	57	44	41	27	61	809	30	29	34	27	18	13	26	26	30	37	49	29	21	26	11	40	446	24	22	32	25	12	8	16	25	29	28	39	28	23	15	16
S01001897	94	56	41	72	85	88	70	77	81	52	50	38	58	17	13	22	914	58	22	20	31	45	45	33	35	40	27	29	20	29	7	9	12	462	36	34	21	41	40	43	37	42	41	25	21	18	29	10	4
S01001898	43	19	18	27	48	44	34	40	34	37	37	41	59	43	35	57	616	24	8	6	13	23	22	16	27	18	17	15	22	37	19	28	38	333	19	11	12	14	25	22	18	13	16	20	22	19	22	24	7
S01001899	59	33	44	42	50	54	55	52	51	54	46	61	59	52	36	37	785	20	14	21	23	28	27	31	26	29	26	25	34	29	31	23	22	409	39	19	23	19	22	27	24	26	22	28	21	27	30	21	13
S01001900	42	34	41	25	42	59	39	51	38	60	68	50	64	41	28	72	754	22	19	17	13	27	30	22	20	22	33	32	21	34	21	12	42	387	20	15	24	12	15	29	17	31	16	27	36	29	30	20	16
S01001901	55	59	55	39	30	26	30	64	66	76	76	65	50	33	36	117	877	28	25	30	27	22	7	15	36	34	41	39	23	28	22	23	74	474	27	34	25	12	8	19	15	28	32	35	37	42	22	11	13
S01001902	63	45	61	47	68	71	57	81	71	62	65	51	53	34	30	60	919	32	18	27	21	36	33	25	42	36	35	31	27	28	19	18	34	462	31	27	34	26	32	38	32	39	35	27	34	24	25	15	12
S01001903	50	38	31	32	51	45	44	57	35	29	29	36	39	29	17	36	598	18	18	9	13	26	19	19	32	20	12	18	17	22	13	11	23	290	32	20	22	19	25	26	25	25	15	17	11	19	17	16	6
S01001904	22	18	23	37	47	55	43	38	44	40	26	47	30	30	30	68	598	12	5	13	20	21	25	16	12	27	21	15	21	17	14	20	41	300	10	13	10	17	26	30	27	26	17	19	11	26	13	16	10
S01001905	45	51	59	64	70	68	43	51	79	61	76	67	64	26	20	61	905	21	24	30	30	46	34	20	29	36	32	43	32	36	16	14	39	482	24	27	29	34	24	34	23	22	43	29	33	35	28	10	6
S01001906	68	54	40	39	37	65	58	54	45	50	39	35	45	17	24	30	700	38	24	17	16	23	41	30	29	20	23	18	18	23	6	14	18	358	30	30	23	23	14	24	28	25	25	27	21	17	22	11	10
S01001907	53	43	38	55	53	40	45	50	51	62	50	51	67	37	33	83	811	26	24	19	22	20	24	24	31	28	27	25	26	34	19	19	61	429	27	19	19	33	33	16	21	19	23	35	25	25	33	18	14
S01001908	39	29	35	43	38	56	41	41	36	58	67	48	73	39	38	73	754	22	18	16	14	19	28	18	20	15	31	28	30	41	22	18	43	383	17	11	19	29	19	28	23	21	21	27	39	18	32	17	20
S01001909	63	28	22	29	67	75	79	51	48	53	30	38	30	26	17	14	670	29	14	8	12	28	46	28	20	19	23	14	19	18	14	13	8	313	34	14	14	17	39	29	51	31	29	30	16	19	12	12	4
S01001910	61	39	36	42	72	68	69	38	44	42	54	36	43	47	21	32	744	27	22	21	18	37	34	27	16	26	22	29	17	20	24	12	18	370	34	17	15	24	35	34	42	22	18	20	25	19	23	23	9
S01001911	69	58	46	39	30	20	49	81	55	68	60	61	34	18	18	41	747	29	30	22	12	15	9	21	50	28	34	31	32	15	10	13	25	376	40	28	24	27	15	11	28	31	27	34	29	29	19	8	5
S01001912	43	49	35	32	69	64	53	48	39	49	50	36	58	43	23	51	742	23	22	14	16	25	37	30	26	21	27	26	19	37	24	11	31	389	20	27	21	16	44	27	23	22	18	22	24	17	21	19	12
S01001913	76	78	52	65	90	86	69	76	78	57	48	46	52	48	49	45	1015	35	37	24	26	35	47	40	39	39	32	21	26	27	30	23	28	509	41	41	28	39	55	39	29	37	39	25	27	20	25	18	26
S01001914	31	27	45	32	16	24	13	23	42	44	63	42	55	45	23	41	566	15	18	22	10	10	14	8	8	29	20	33	22	29	27	14	25	304	16	9	23	22	6	10	5	15	13	24	30	20	26	18	9
S01001915	48	48	41	50	65	34	50	53	57	81	73	59	58	52	51	84	904	22	26	28	18	22	15	28	28	30	45	42	23	38	26	29	42	462	26	22	13	32	43	19	22	25	27	36	31	36	20	26	22
S01001916	29	13	26	38	124	113	88	74	54	47	43	31	33	15	24	108	860	11	7	16	19	59	61	48	37	31	19	15	21	17	9	17	76	463	18	6	10	19	65	52	40	37	23	28	28	10	16	6	7
S01001917	50	47	67	44	31	23	31	37	64	67	52	50	45	29	15	43	695	20	19	32	22	14	9	17	20	36	36	24	25	26	17	8	24	349	30	28	35	22	17	14	14	17	28	31	28	25	19	12	7
S01001918	37	23	13	39	107	150	100	93	73	69	45	36	21	22	21	52	901	20	13	6	22	44	72	52	46	37	33	27	13	12	10	13	39	459	17	10	7	17	63	78	48	47	36	36	18	23	9	12	8
S01001919	66	45	37	36	61	79	80	45	58	43	44	49	72	29	48	58	850	28	17	27	18	35	51	39	23	33	27	26	22	35	20	28	37	466	38	28	10	18	26	28	41	22	25	16	18	27	37	9	20
S01001920	53	47	41	43	67	53	57	65	49	56	41	33	32	25	20	78	760	34	24	20	22	21	23	29	34	31	25	26	15	13	14	15	57	403	19	23	21	21	46	30	28	31	18	31	15	18	19	11	5
S01001921	42	17	23	33	22	45	33	55	42	42	28	30	47	30	42	76	607	20	11	10	14	13	22	18	31	24	18	21	17	24	13	26	45	327	22	6	13	19	9	23	15	24	18	24	7	13	23	17	16
S01001922	49	38	48	57	34	42	34	48	66	62	108	62	56	39	25	36	804	21	21	24	23	14	18	13	31	39	28	59	29	28	24	13	18	403	28	17	24	34	20	24	21	17	27	34	49	33	28	15	12
S01001923	38	33	23	31	70	51	46	46	44	45	41	22	13	24	25	25	577	20	22	9	15	24	20	22	22	25	26	16	11	8	13	14	13	280	18	11	14	16	46	31	24	24	19	19	25	11	5	11	11
S01001924	49	53	44	40	64	34	32	58	70	52	54	45	42	26	30	82	775	21	30	23	15	29	14	16	33	35	28	27	23	21	11	21	55	402	28	23	21	25	35	20	16	25	35	24	27	22	21	15	9
S01001925	39	57	51	37	32	26	29	33	52	72	74	60	53	47	36	78	776	19	24	27	19	12	10	11	20	26	38	38	34	30	27	19	42	396	20	33	24	18	20	16	18	13	26	34	36	26	23	20	17
S01001926	49	44	49	57	38	44	37	45	45	47	33	27	31	24	24	21	615	27	19	18	34	14	25	15	28	25	24	19	11	15	15	13	8	310	22	25	31	23	24	19	22	17	20	23	14	16	16	9	11
S01001927	48	62	54	52	26	28	40	46	68	63	67	61	81	40	42	122	900	21	30	28	28	8	11	23	23	36	41	30	31	49	23	21	78	481	27	32	26	24	18	17	17	23	32	22	37	30	32	17	21
S01001928	18	14	17	24	65	147	85	58	54	36	45	38	23	14	18	55	711	8	8	11	16	32	79	44	33	24	20	25	18	13	7	12	36	386	10	6	6	8	33	68	41	25	30	16	20	20	10	7	6
S01001929	52	41	37	33	45	71	79	76	79	75	63	50	68	50	43	132	994	25	19	16	18	30	34	41	36	42	43	33	31	38	30	23	80	539	27	22	21	15	15	37	38	40	37	32	30	19	30	20	20
S01001930	37	24	13	19	108	142	111	60	54	41	52	37	26	33	12	17	786	14	15	5	6	52	68	45	29	29	18	25	20	11	15	9	14	375	23	9	8	13	56	74	66	31	25	23	27	17	15	18	3
S01001931	36	41	52	59	46	64	46	53	38	45	45	51	63	33	19	37	728	19	22	25	23	22	26	26	27	14	22	27	31	33	14	7	23	361	17	19	27	36	24	38	20	26	24	23	18	20	30	19	12
S01001932	53	64	74	75	71	33	51	46	66	91	64	60	67	55	60	53	983	24	32	35	33	33	18	27	24	37	52	32	33	35	31	34	31	511	29	32	39	42	38	15	24	22	29	39	32	27	32	24	26
S01001933	59	60	42	37	47	33	52	64	60	64	59	66	64	44	41	55	847	30	37	22	17	27	18	25	32	35	30	31	33	33	22	26	35	453	29	23	20	20	20	15	27	32	25	34	28	33	31	22	15
S01001934	82	41	42	38	168	245	201	114	100	78	95	70	58	35	56	100	1523	40	21	24	17	94	124	93	52	38	44	48	31	31	19	32	70	778	42	20	18	21	74	121	108	62	62	34	47	39	27	16	24
S01001935	74	54	53	53	63	64	66	79	56	75	59	64	51	19	19	10	859	39	27	31	18	39	47	34	32	21	26	25	23	20	9	8	5	404	35	27	22	35	24	17	32	47	35	49	34	41	31	10	11
S01001936	54	72	59	41	74	78	73	65	77	65	67	58	63	58	52	193	1149	23	35	29	26	29	44	33	40	38	38	33	39	31	35	27	135	635	31	37	30	15	45	34	40	25	39	27	34	19	32	23	25
S01001937	33	24	27	39	65	50	38	36	46	57	81	66	60	59	65	121	867	15	10	14	21	25	28	16	16	22	30	42	38	31	39	39	75	461	18	14	13	18	40	22	22	20	24	27	39	28	29	20	26
S01001938	24	20	25	36	59	82	60	40	44	41	32	31	20	24	15	28	581	18	10	13	17	28	43	25	18	24	20	20	17	12	13	7	18	303	6	10	12	19	31	39	35	22	20	21	12	14	8	11	8
S01001939	24	13	14	25	108	95	65	44	20	25	21	16	10	17	16	43	556	15	5	9	7	40	54	24	23	10	14	8	7	8	11	9	29	273	9	8	5	18	68	41	41	21	10	11	13	9	2	6	7
S01001940	53	53	30	39	86	75	73	52	52	58	52	43	39	27	26	49	807	26	26	17	21	27	37	36	24	26	26	24	23	23	14	17	30	397	27	27	13	18	59	38	37	28	26	32	28	20	16	13	9
S01001941	59	51	33	44	73	59	67	64	73	74	71	52	77	47	44	73	961	27	24	16	29	42	26	35	32	33	34	39	29	42	24	28	38	498	32	27	17	15	31	33	32	32	40	40	32	23	35	23	16
S01001942	32	26	19	25	68	34	46	40	35	52	35	42	35	16	12	54	571	17	12	10	13	33	19	24	16	23	27	15	22	18	10	8	42	309	15	14	9	12	35	15	22	24	12	25	20	20	17	6	4
S01001943	58	53	52	43	57	58	69	57	47	43	33	33	37	18	23	33	714	26	31	31	28	28	31	40	20	25	21	16	17	23	11	14	21	383	32	22	21	15	29	27	29	37	22	22	17	16	14	7	9
S01001944	29	35	41	14	32	18	21	26	54	53	35	39	62	58	55	111	683	16	15	17	5	21	8	8	16	31	20	20	23	27	25	33	62	347	13	20	24	9	11	10	13	10	23	33	15	16	35	33	22
S01001945	37	33	33	36	53	23	33	40	34	52	52	56	49	46	46	83	706	18	13	18	18	21	10	21	20	18	28	30	31	24	29	23	55	377	19	20	15	18	32	13	12	20	16	24	22	25	25	17	23
S01001946	71	76	75	70	55	66	68	69	59	69	47	39	40	23	12	19	858	30	43	30	34	22	30	43	36	30	36	30	20	18	11	6	11	430	41	33	45	36	33	36	25	33	29	33	17	19	22	12	6
S01001947	39	54	59	53	59	32	31	36	61	71	60	75	45	64	62	127	928	22	29	25	27	19	14	19	18	32	31	31	42	26	35	31	84	485	17	25	34	26	40	18	12	18	29	40	29	33	19	29	31
S01001948	110	74	62	56	71	81	66	59	59	55	43	40	32	21	17	16	862	54	37	29	27	40	45	31	28	32	31	25	21	14	12	9	12	447	56	37	33	29	31	36	35	31	27	24	18	19	18	9	8
S01001949	38	44	60	43	54	60	61	49	56	39	46	32	33	26	29	30	700	18	18	35	17	27	29	30	24	34	18	26	14	17	13	17	19	356	20	26	25	26	27	31	31	25	22	21	20	18	16	13	12
S01001950	43	26	24	18	97	119	102	90	58	52	40	44	56	29	34	61	893	23	14	9	10	46	55	54	37	25	26	21	27	28	18	20	36	449	20	12	15	8	51	64	48	53	33	26	19	17	28	11	14
S01001951	35	20	27	35	66	73	44	59	37	66	65	52	53	56	45	109	842	19	14	13	24	30	32	18	31	16	32	30	22	31	26	29	76	443	16	6	14	11	36	41	26	28	21	34	35	30	22	30	16
S01001952	58	44	50	38	90	42	28	47	63	49	63	43	50	33	31	34	763	26	18	16	20	43	17	15	22	38	23	37	22	24	13	14	22	370	32	26	34	18	47	25	13	25	25	26	26	21	26	20	17
S01001953	39	26	38	38	165	74	54	52	46	55	49	51	46	34	28	66	861	16	16	20	17	106	33	25	29	24	29	29	25	24	20	13	50	476	23	10	18	21	59	41	29	23	22	26	20	26	22	14	15
S01001954	20	13	22	19	32	40	24	26	26	29	39	36	31	19	18	46	440	11	4	10	8	18	14	9	13	14	13	22	11	20	8	11	26	212	9	9	12	11	14	26	15	13	12	16	17	25	11	11	7
S01001955	77	57	52	61	97	157	115	67	69	64	58	56	49	32	47	79	1137	36	31	32	36	50	91	51	31	38	38	28	28	31	16	24	48	609	41	26	20	25	47	66	64	36	31	26	30	28	18	16	23
S01001956	75	65	64	51	38	68	63	48	52	55	41	45	34	25	18	21	763	36	35	25	23	21	46	36	26	27	29	24	25	23	11	9	13	409	39	30	39	28	17	22	27	22	25	26	17	20	11	14	9
S01001957	42	26	29	32	28	36	45	44	35	25	36	20	21	18	22	35	494	19	7	15	15	12	23	22	22	22	17	18	9	12	10	7	26	256	23	19	14	17	16	13	23	22	13	8	18	11	9	8	15
S01001958	50	24	26	48	123	86	79	55	51	41	31	37	53	39	37	72	852	25	15	9	25	67	47	38	23	30	21	14	14	24	22	24	44	442	25	9	17	23	56	39	41	32	21	20	17	23	29	17	13
S01001959	21	27	26	33	32	24	28	31	45	49	43	45	40	30	29	59	562	13	13	14	16	16	13	16	14	21	25	25	23	23	17	17	34	300	8	14	12	17	16	11	12	17	24	24	18	22	17	13	12
S01001960	34	33	38	58	165	94	65	30	55	63	62	42	50	35	21	51	896	19	14	16	21	77	33	32	14	28	30	32	21	22	18	12	38	427	15	19	22	37	88	61	33	16	27	33	30	21	28	17	9
S01001961	77	43	41	28	120	133	136	114	99	78	50	52	47	40	15	34	1107	33	23	21	14	56	65	70	55	54	46	24	29	30	21	10	19	570	44	20	20	14	64	68	66	59	45	32	26	23	17	19	5
S01001962	74	49	38	49	67	80	78	69	50	64	63	57	60	24	43	40	905	40	19	16	24	36	42	49	37	22	32	33	27	31	14	24	20	466	34	30	22	25	31	38	29	32	28	32	30	30	29	10	19
S01001963	48	19	12	46	172	154	104	67	42	50	39	31	40	17	24	49	914	23	6	5	24	94	75	46	32	21	22	18	15	21	10	16	32	460	25	13	7	22	78	79	58	35	21	28	21	16	19	7	8
S01001964	47	21	22	30	53	98	90	45	63	59	69	52	41	17	12	18	737	21	8	10	15	23	51	38	20	32	32	37	22	22	9	8	12	360	26	13	12	15	30	47	52	25	31	27	32	30	19	8	4
S01001965	47	30	25	23	43	88	66	52	33	49	44	35	60	36	34	90	755	20	12	9	14	29	44	27	26	15	28	19	21	29	22	25	63	403	27	18	16	9	14	44	39	26	18	21	25	14	31	14	9
S01001966	127	89	74	105	179	199	162	95	95	100	78	74	74	25	37	32	1545	71	54	43	48	116	106	72	39	51	41	46	40	38	10	21	17	813	56	35	31	57	63	93	90	56	44	59	32	34	36	15	16
S01001967	61	27	22	34	78	111	61	37	46	56	40	32	18	17	3	7	650	24	9	13	13	42	62	30	16	21	29	17	13	9	8	1	5	312	37	18	9	21	36	49	31	21	25	27	23	19	9	9	2
S01001968	39	20	32	21	46	84	59	67	53	58	43	35	39	40	45	107	788	29	8	15	11	27	42	31	32	32	29	20	22	20	21	26	69	434	10	12	17	10	19	42	28	35	21	29	23	13	19	19	19
S01001969	19	20	35	37	52	42	40	34	45	57	50	39	44	30	26	50	620	11	8	21	21	30	20	20	12	22	34	30	20	23	18	15	31	336	8	12	14	16	22	22	20	22	23	23	20	19	21	12	11
S01001970	38	35	37	27	26	13	12	20	54	41	41	43	68	53	35	85	628	22	14	20	10	12	6	6	14	32	21	19	22	36	23	21	51	329	16	21	17	17	14	7	6	6	22	20	22	21	32	30	14
S01001971	52	27	30	41	54	91	54	64	54	42	43	40	33	26	46	82	779	24	13	19	23	27	48	24	33	26	16	23	18	23	10	29	53	409	28	14	11	18	27	43	30	31	28	26	20	22	10	16	17
S01001972	41	36	29	35	39	76	63	67	58	70	56	46	33	19	15	28	711	16	21	18	18	17	44	30	37	31	43	28	22	17	14	7	17	380	25	15	11	17	22	32	33	30	27	27	28	24	16	5	8
S01001973	41	24	23	40	55	69	62	23	52	45	60	35	37	28	25	60	679	22	11	12	19	30	24	30	14	23	21	34	17	19	14	12	38	340	19	13	11	21	25	45	32	9	29	24	26	18	18	14	13
S01001974	31	32	31	48	132	85	54	73	60	51	59	57	31	18	22	40	824	16	16	15	26	76	44	28	36	32	29	28	27	15	9	14	27	438	15	16	16	22	56	41	26	37	28	22	31	30	16	9	8
S01001975	24	33	46	58	123	40	26	38	43	54	41	39	51	36	32	164	848	12	17	30	32	72	19	14	17	21	24	22	20	26	20	21	127	494	12	16	16	26	51	21	12	21	22	30	19	19	25	16	11
S01001976	30	29	27	67	224	99	61	37	26	43	30	30	22	18	30	39	812	15	15	18	23	102	59	29	19	12	26	13	17	12	10	16	22	408	15	14	9	44	122	40	32	18	14	17	17	13	10	8	14
S01001977	39	31	47	38	63	71	55	57	52	46	45	43	52	25	34	105	803	20	15	22	14	38	34	29	32	28	25	24	24	30	17	18	73	443	19	16	25	24	25	37	26	25	24	21	21	19	22	8	16
S01001978	152	107	92	108	92	131	109	99	97	96	76	56	46	37	41	56	1395	66	47	39	59	51	78	54	54	58	55	34	30	25	17	23	35	725	86	60	53	49	41	53	55	45	39	41	42	26	21	20	18
S01001979	28	40	30	22	71	85	61	53	49	40	35	30	29	31	19	56	679	11	17	17	13	56	40	35	26	24	23	16	14	15	16	10	36	369	17	23	13	9	15	45	26	27	25	17	19	16	14	15	9
S01001980	50	17	12	28	123	149	126	91	66	43	42	18	25	12	8	23	833	26	7	6	18	64	71	64	44	27	18	21	10	11	3	5	15	410	24	10	6	10	59	78	62	47	39	25	21	8	14	9	3
S01001981	29	36	32	44	183	104	84	53	50	45	43	30	45	35	18	32	863	15	14	14	19	106	54	39	23	21	24	17	15	23	15	9	22	430	14	22	18	25	77	50	45	30	29	21	26	15	22	20	9
S01001982	30	30	27	23	30	37	39	36	34	23	30	24	12	8	5	8	396	14	16	16	14	14	23	25	14	12	8	17	12	9	5	2	3	204	16	14	11	9	16	14	14	22	22	15	13	12	3	3	3
S01001983	26	25	15	47	166	105	50	43	39	50	34	35	23	16	8	20	702	8	9	8	24	65	57	20	22	16	25	13	19	12	8	4	13	323	18	16	7	23	101	48	30	21	23	25	21	16	11	8	4
S01001984	60	29	32	52	123	216	116	84	55	38	46	36	22	16	11	8	944	29	15	20	16	78	125	59	42	26	17	21	18	9	7	6	6	494	31	14	12	36	45	91	57	42	29	21	25	18	13	9	5
S01001985	65	43	42	38	57	71	54	49	56	55	50	36	47	32	27	42	764	36	23	19	21	29	46	28	23	28	31	27	23	26	17	14	27	418	29	20	23	17	28	25	26	26	28	24	23	13	21	15	13
S01001986	19	8	3	18	139	172	112	50	33	30	16	17	7	1	3	7	635	9	6	2	9	57	78	63	24	15	13	9	8	3	0	2	6	304	10	2	1	9	82	94	49	26	18	17	7	9	4	1	1
S01001987	22	21	28	85	371	71	38	29	34	28	21	10	30	13	9	19	829	11	12	11	51	184	32	14	16	20	13	15	5	14	7	6	12	423	11	9	17	34	187	39	24	13	14	15	6	5	16	6	3
S01001988	70	43	50	43	43	75	63	50	57	54	53	44	46	30	28	52	801	37	25	19	24	24	47	38	25	29	34	29	19	25	18	16	30	439	33	18	31	19	19	28	25	25	28	20	24	25	21	12	12
S01001989	48	42	41	49	32	36	32	53	68	70	76	75	61	44	51	102	880	21	18	20	20	11	22	15	30	38	37	38	39	31	25	24	60	449	27	24	21	29	21	14	17	23	30	33	38	36	30	19	27
S01001990	33	29	29	63	247	68	47	30	49	36	37	46	46	32	19	58	869	21	11	7	39	127	39	20	18	26	18	18	23	24	21	10	31	453	12	18	22	24	120	29	27	12	23	18	19	23	22	11	9
S01001991	62	67	68	59	57	85	61	63	67	56	44	39	40	15	23	28	834	26	36	37	28	27	41	32	40	38	34	30	14	18	12	11	17	441	36	31	31	31	30	44	29	23	29	22	14	25	22	3	12
S01001992	70	55	46	47	79	42	58	55	62	54	43	50	36	30	26	44	797	44	30	27	23	31	27	30	28	34	25	17	28	21	18	12	26	421	26	25	19	24	48	15	28	27	28	29	26	22	15	12	14
S01001993	43	36	31	39	125	57	39	30	54	38	52	62	32	25	23	41	727	20	10	16	18	43	24	19	14	30	20	24	36	13	10	13	23	333	23	26	15	21	82	33	20	16	24	18	28	26	19	15	10
S01001994	32	26	27	36	89	107	95	68	73	54	36	44	27	7	14	20	755	16	15	13	21	47	59	49	31	43	25	23	28	14	3	7	13	407	16	11	14	15	42	48	46	37	30	29	13	16	13	4	7
S01001995	43	21	27	38	47	77	71	54	61	61	65	26	24	13	8	17	653	17	11	15	18	25	39	34	23	30	33	27	16	9	8	3	10	318	26	10	12	20	22	38	37	31	31	28	38	10	15	5	5
S01001996	13	12	14	63	283	138	95	45	36	24	23	31	17	7	5	19	825	5	7	9	25	167	73	51	24	21	12	11	22	9	2	5	12	455	8	5	5	38	116	65	44	21	15	12	12	9	8	5	0
S01001997	39	23	31	36	86	73	80	56	47	55	44	37	30	35	36	85	793	16	14	17	17	51	36	35	33	23	24	30	19	15	19	21	55	425	23	9	14	19	35	37	45	23	24	31	14	18	15	16	15
S01001998	62	48	45	64	69	68	76	66	43	65	51	27	11	12	14	22	743	31	30	27	32	38	46	48	36	22	36	23	10	7	8	6	9	409	31	18	18	32	31	22	28	30	21	29	28	17	4	4	8
S01001999	19	16	20	65	345	87	42	33	20	25	20	16	6	8	5	12	739	8	7	10	39	175	40	22	19	6	12	15	9	3	3	2	9	379	11	9	10	26	170	47	20	14	14	13	5	7	3	5	3
[truncated: 4,501 more rows]
[truncated: 513 more columns]
