# Supplementary material for: Small-area deprivation measure datasets for Scotland, 2001 and 2011
Source: Data Brief. 2016 Apr 30;7:1682–6. doi: 10.1016/j.dib.2016.04.060 (PMC5063812; doi:10.1016/j.dib.2016.04.060)
Supplement: Supplementary file 1 — Supplementary material [file mmc1.zip › Supplement/Table_3_deprivation_measure_data_dictionary.csv]

Variable name	Description
datazone	2001 Datazone
all.hh_all_0_4	Number of people in an age group, all people in households, T-total across age groups
all.hh_F_0_4	Number of females in an age group, all people in households, T-total across age groups
all.hh_M_0_4	Number of males in an age group, all people in households, T-total across age groups
vg.health_all_0_4	Number of people who state their health is very good, all people in households, T-total across age groups, NA for 2001
vg.health_F_0_4	Number of females who state their health is very good, all people in households, T-total across age groups, NA for 2001
vg.health_M_0_4	Number of males who state their health is very good, all people in households, T-total across age groups, NA for 2001
good.health_all_0_4	Number of people who state their health is good, all people in households, T-total across age groups
good.health_F_0_4	Number of females who state their health is good, all people in households, T-total across age groups
good.health_M_0_4	Number of males who state their health is good, all people in households, T-total across age groups
fair.health_all_0_4	Number of people who state their health is fair all people in households, T-total across age groups, NA for 2001
fair.health_F_0_4	Number of females who state their health is fair all people in households, T-total across age groups, NA for 2001
fair.health_M_0_4	Number of males who state their health is fair all people in households, T-total across age groups, NA for 2001
bad.health_all_0_4	Number of people who state their health is bad all people in households, T-total across age groups
bad.health_F_0_4	Number of females who state their health is bad all people in households, T-total across age groups
bad.health_M_0_4	Number of males who state their health is bad all people in households, T-total across age groups
vb.health_all_0_4	Number of people who state their health is very bad, all people in households, T-total across age groups, NA for 2001
vb.health_F_0_4	Number of females who state their health is very bad, all people in households, T-total across age groups, NA for 2001
vb.health_M_0_4	Number of males who state their health is very bad, all people in households, T-total across age groups, NA for 2001
BAD.h_M_0_4	Number of females who state their health is bad or very bad, all people in households, T-total across age groups, NA for 2001
BAD.h_F_0_4	Number of males who state their health is bad or very bad, all people in households, T-total across age groups, NA for 2001
pcnt.bad.health	Percent of people in bad or very bad health
pcnt.good.health	Percent of people in good or very good health, NA for 2001
pcnt.bad.health_F	Percent of females in bad or very bad health
pcnt.good.health_F	Percent of females in good or very good health, NA for 2001
pcnt.bad.health_M	Percent of males in bad or very bad health
pcnt.good.health_M	Percent of males in good or very good health, NA for 2001
limited.lot_all_0_4	Number of people who state their day-to-day activities are limited a lot due to an illness, all people in households, T-total across age groups
limited.lot_F_0_4	Number of females who state their day-to-day activities are limited a lot due to an illness, all people in households, T-total across age groups
limited.lot_M_0_4	Number of males who state their day-to-day activities are limited a lot due to an illness, all people in households, T-total across age groups
limited.little_all_0_4	Number of people who state their day-to-day activities are limited a little due to an illness, all people in households, T-total across age groups, NA for 2001
limited.little_F_0_4	Number of females who state their day-to-day activities are limited a little due to an illness, all people in households, T-total across age groups, NA for 2001
limited.little_M_0_4	Number of males who state their day-to-day activities are limited a little due to an illness, all people in households, T-total across age groups, NA for 2001
not.lilmited_all_0_4	Number of people who state their day-to-day activities are not limited due to an illness, all people in households, T-total across age groups
not.lilmited_F_0_4	Number of females who state their day-to-day activities are not limited due to an illness, all people in households, T-total across age groups
not.lilmited_M_0_4	Number of males who state their day-to-day activities are not limited due to an illness, all people in households, T-total across age groups
pcnt.llti	Percent of people whose day to day activities are limited a lot
pcnt.no.llti	Percent of people whose day to day activities are not limited, NA for 2001
pcnt.llti_F	Percent of females whose day to day activities are limited a lot
pcnt.no.llti_F	Percent of females whose day to day activities are not limited, NA for 2001
pcnt.llti_M	Percent of males whose day to day activities are limited a lot
pcnt.no.llti_M	Percent of males whose day to day activities are not limited, NA for 2001
HB	2014 Health Board, NA for 2001
council	Council Area, NA for 2001
total.pop	Total population, NA for 2001
all.hh	Number of people in households
all.com	Number of people in communal establishments, NA for 2001
pcnt.overcrowded	Percent of people in overcrowded households (over one person per room)
pcnt.unemp.M	Percent of unemployed men, 16-74, all people, students in denominator only
pcnt.no.car	Percent of people in households without access to a car or a van
pcnt.low.class	Percent of people in households where the household reference person is in low social class
carstairs	Carstairs deprivation score
carst_overc	Carstairs deprivation score, excluding overcrowding
pcnt.social	Percent of people in socially rented accommodations
pcnt.nssecC6_7	Percent of people in households where the household reference person is in NS-SeC analytic class 6 or 7
pcnt.unemp	Percent of unemployed people, 16-74, all people in households
pcnt.no.qual	Percent of people with no educational qualifications, 16-74, standardized to Scottish population
pcnt.no.qual.16plus	Percent of people with no educational qualifications, 16 and above, standardized to Scottish population, NA for 2001
SIMD.rank	Rank of the Scottish Index of Multiple Deprivation
income.rank	The income domain rank of the SIMD
UR2FOLD	Two-fold Urban-Rural classification, 1-Urban; 2-Rural
UR6FOLD	Six-fold Urban-Rural classification, 1-Large Urban Areas; 2-Other Urban Areas; 3-Accessible Small Towns; 4-Remote Small Towns; 5-Accessible Rural; 6-Remote Rural
UR8FOLD	Eight-fold Urban-Rural classification, 1-Large Urban Areas; 2-Other Urban Areas; 3-Accessible Small Towns; 4-Remote Small Towns; 5-Very Remote Small Towns; 6-Accessible Rural Areas; 7-Remote Rural Areas; 8-Very Remote Rural Areas, NA for 2001
new.measure	New deprivation measure
D.variable_name	Deciles for a specific deprivation variable
D.variable_name	Quintiles for a specific deprivation variable
z.variable_name	z-score for a specific deprivation variable
